# Supplementary material for: Lymphoid B cells upregulate HIV-1 ex vivo and are linked to its expression in vivo
Source: PLoS Pathog. 2025 Dec 1;21(12):e1013661. doi: 10.1371/journal.ppat.1013661 (PMC12680345; doi:10.1371/journal.ppat.1013661)
Supplement: S1 Data — (ZIP) [file ppat.1013661.s007.zip]

Archive with 6 entries (6 files):
- Mock TFH+GCB vs Mock TFH+TFH.xlsx
- R5-HIV nonTFH+nonGCB vs R5-HIV nonTFH+nonTFH.xlsx
- R5-HIV TFH+GCB vs Mock TFH+GCB.xlsx
- R5-HIV TFH+GCB vs R5-HIV TFH+TFH.xlsx
- R5-HIV TFH+TFH vs Mock TFH+TFH.xlsx
- X4-HIV TFH+GCB vs X4-HIV TFH+TFH.xlsx
