# Supplementary material for: Lymphoid B cells upregulate HIV-1 ex vivo and are linked to its expression in vivo
Source: PLoS Pathog. 2025 Dec 1;21(12):e1013661. doi: 10.1371/journal.ppat.1013661 (PMC12680345; doi:10.1371/journal.ppat.1013661)
Supplement: S1 Data — (ZIP) [file ppat.1013661.s007.zip › Mock TFH+GCB vs Mock TFH+TFH.xlsx]

## Sheet: Mock GCB vs TFH log2 normalized
Probe Name	Annotation	Accession #	NS Probe ID	Class Name	Analyte Type	Species Name	% Samples above Threshold	Geo Mean of +GCB	20240425_210806980725_AZ632TBMOCK_02.RCC	20240425_210806980725_AZ634TBMOCK_06.RCC	20240425_210806980725_AZ637TBMOCK_10.RCC	20240425_210806940725_AZ638TBMOCK_02.RCC	20240425_210806940725_AZ639TBMOCK_06.RCC	20240425_210806940725_AZ640TBMOCK_10.RCC	20240425_210806980725_AZ632TTMOCK_01.RCC	20240425_210806980725_AZ634TTMOCK_05.RCC	20240425_210806980725_AZ637TTMOCK_09.RCC	20240425_210806940725_AZ638TTMOCK_01.RCC	20240425_210806940725_AZ639TTMOCK_05.RCC	20240425_210806940725_AZ640TTMOCK_09.RCC	GeoMean of +TFH
									MOCK : true : +GCB	MOCK : true : +GCB	MOCK : true : +GCB	MOCK : true : +GCB	MOCK : true : +GCB	MOCK : true : +GCB	MOCK : true : +TFH	MOCK : true : +TFH	MOCK : true : +TFH	MOCK : true : +TFH	MOCK : true : +TFH	MOCK : true : +TFH		BELOW threshold <20 counts or 4.32192809489
CD19		NM_001178098.1	NM_001178098.1:1085	Endogenous	mRNA	Hs	100	4.75128	4.63	3.21	5.93	4.72	5.37	5.15	3.27	3.61	5.69	4.43	4.35	5.14	4.33681
ITGAE		NM_002208.4	NM_002208.4:903	Endogenous	mRNA	Hs	100	4.6342	3.99	4.74	4.67	4.48	5.27	4.75	4.27	4.43	4.51	3.51	5.86	3.89	4.35539
CD70		NM_001252.2	NM_001252.2:190	Endogenous	mRNA	Hs	100	4.32991	4.31	4.04	4.31	4.58	4.27	4.49	4.35	3.71	4.89	4.43	4.25	4.99	4.41582
KIR3DL1/2		NM_001322168.1	NM_001322168.1:466	Endogenous	mRNA	Hs	100	4.43328	3.9	3.62	3.47	4.8	4.99	6.47	3.56	3.49	3.45	5.14	5.3	6.58	4.44215
CDH1		NM_004360.2	NM_004360.2:535	Endogenous	mRNA	Hs	100	4.68953	4.45	4.5	4.79	4.2	5.41	4.88	4.27	3.99	4.57	4.43	5.02	4.64	4.47532
IL1R1		NM_000877.3	NM_000877.3:582	Endogenous	mRNA	Hs	100	4.79664	4.75	4.79	4.6	5.56	5.08	4.12	4.68	4.76	3.69	5.19	5.39	3.51	4.47875
TLR7		NM_016562.3	NM_016562.3:3098	Endogenous	mRNA	Hs	100	4.36834	4.58	4.12	4.84	4.26	3.76	4.75	4.49	3.71	5.2	4.58	4.25	4.89	4.49467
HLX		NM_021958.2	NM_021958.2:1190	Endogenous	mRNA	Hs	100	4.50333	4.24	4.74	4.23	4.53	4.76	4.55	4.49	4.43	4.38	4.83	4.9	4.27	4.54411
CCL17		NM_002987.2	NM_002987.2:229	Endogenous	mRNA	Hs	100	4.92163	5.63	3.84	5	5.61	4.65	5.04	3.42	4.15	4.38	5.27	4.61	5.94	4.55835
PTGER2		NM_000956.3	NM_000956.3:995	Endogenous	mRNA	Hs	100	5.11519	4.94	5.32	5.19	4.76	5.76	4.79	4.49	4.86	4.07	4.36	5.44	4.43	4.5884
IL20RB		NM_144717.3	NM_144717.3:362	Endogenous	mRNA	Hs	100	4.85862	4.9	4.56	5	4.63	4.9	5.19	4.68	4.61	4.23	4.99	4.25	4.99	4.61473
CCL5		NM_002985.2	NM_002985.2:148	Endogenous	mRNA	Hs	100	4.32666	2.99	4.79	4.95	3	7.14	4.32	3.42	4.15	4.99	4.51	7.81	3.89	4.6184
RAB31		NM_006868.3	NM_006868.3:317	Endogenous	mRNA	Hs	100	4.47739	4.16	4.43	5.47	4.13	4.04	4.79	5.27	3.81	5.89	4.43	4.14	4.51	4.62458
CCL22		NM_002990.4	NM_002990.4:169	Endogenous	mRNA	Hs	100	5.6372	6.1	4.21	5.9	6.37	5.56	5.98	2.91	3.91	5.03	5.68	4.69	6.49	4.63341
FAM30A		NR_026800.2	NR_026800.2:1682	Endogenous	mRNA	Hs	100	4.46501	4.31	4.43	4.84	3.92	4.41	4.96	3.56	4.55	5.03	4.43	4.83	5.68	4.63399
NCF1		NM_000265.4	NM_000265.4:374	Endogenous	mRNA	Hs	100	4.69929	4.8	3.74	5.5	4.96	4.27	5.15	3.27	3.71	6.05	5.19	4.96	5.27	4.63827
IL18BP		NM_001039659.1	NM_001039659.1:290	Endogenous	mRNA	Hs	100	4.48119	4.94	4.43	4.31	4.53	4.12	4.6	5.01	4.81	4.94	4.65	3.9	4.64	4.64292
IL2		NM_000586.2	NM_000586.2:300	Endogenous	mRNA	Hs	100	6.19014	6.51	6.25	6.87	6.52	5.88	5.25	4.35	4.3	5.41	4.65	4.69	4.58	4.64987
ACKR4		NM_016557.2	NM_016557.2:854	Endogenous	mRNA	Hs	100	4.50008	4.31	4.84	4.47	4.43	4.59	4.38	4.8	4.49	4.31	4.94	5.19	4.51	4.6972
FBXO6		NM_018438.5	NM_018438.5:420	Endogenous	mRNA	Hs	100	4.97296	5.2	4.68	5.23	4.88	4.99	4.88	5.1	4.37	5.23	4.36	4.9	4.36	4.70566
NT5E		NM_002526.2	NM_002526.2:1214	Endogenous	mRNA	Hs	100	4.60757	4.51	4.74	4.67	4.53	4.65	4.55	4.85	4.71	4.99	4.09	4.9	4.99	4.74403
MKNK1		NM_001135553.4	NM_001135553.4:1307	Endogenous	mRNA	Hs	100	4.53272	4.31	4.62	4.84	4.67	4.34	4.44	5.23	4.49	4.94	4.43	4.76	4.77	4.76249
CXCL14		NM_004887.4	NM_004887.4:574	Endogenous	mRNA	Hs	100	4.48381	4.99	4.56	4.39	4.53	3.65	4.92	5.19	4.95	4.79	4.71	4.35	4.71	4.77646
IL18R1		NM_003855.3	NM_003855.3:822	Endogenous	mRNA	Hs	100	6.0233	5.97	5.56	6.5	6.83	5.99	5.41	4.62	4.49	5.2	4.43	5.72	4.36	4.77929
ITGAX		NM_000887.4	NM_000887.4:872	Endogenous	mRNA	Hs	100	4.60663	4.99	4.5	4.6	4.43	4.59	4.55	5.05	4.43	5.34	4.58	4.83	4.51	4.77937
BLK		NM_001715.2	NM_001715.2:990	Endogenous	mRNA	Hs	100	4.69538	4.58	5.21	4.84	4.48	5.23	3.96	4.49	5.52	4.99	4.43	5.25	4.19	4.78825
CCL20		NM_001130046.1	NM_001130046.1:144	Endogenous	mRNA	Hs	100	5.22152	5.66	5.5	5.54	5.13	5.23	4.38	4.68	5.3	5.23	4.36	5.08	4.36	4.81922
XCR1		NM_005283.2	NM_005283.2:700	Endogenous	mRNA	Hs	100	4.35761	4.8	4.43	4.39	4.2	4.41	3.96	5.27	4.23	5.31	4.77	4.61	4.83	4.82209
CASP10		NM_001206524.1	NM_001206524.1:746	Endogenous	mRNA	Hs	100	4.48063	3.69	4.89	4.47	4.13	5.41	4.49	4.85	4.95	4.45	4.65	5.3	4.83	4.8313
CCL4/L1/L2		NM_002984.2	NM_002984.2:201	Endogenous	mRNA	Hs	100	4.75293	4.63	3.94	4.31	4.67	6.61	4.75	4.1	4.37	5.16	4.94	5.8	4.83	4.83618
AIF1		NM_032955.1	NM_032955.1:185	Endogenous	mRNA	Hs	100	4.59865	4.94	5.17	5.23	4	4.47	3.96	4.74	4.81	5.27	4.77	5.14	4.36	4.83931
CSF1		NM_000757.4	NM_000757.4:823	Endogenous	mRNA	Hs	100	5.32168	4.8	5.76	5.54	5.26	5.37	5.25	4.56	5.19	4.74	4.83	5.02	4.77	4.84745
OAS3		NM_006187.3	NM_006187.3:2354	Endogenous	mRNA	Hs	100	5.03084	3.99	5.17	5.31	5.03	5.5	5.35	4.68	4.71	5.74	4.65	4.9	4.71	4.88436
OASL		NM_198213.2	NM_198213.2:454	Endogenous	mRNA	Hs	100	4.45761	4.31	4.68	4.84	4.48	4.04	4.44	5.1	4.61	5.27	5.43	4.53	4.64	4.91756
CCR7		NM_001838.3	NM_001838.3:995	Endogenous	mRNA	Hs	100	4.95903	4.08	5.12	5.14	5.46	5.65	4.49	4.8	4.86	4.45	4.65	5.96	4.99	4.92992
LRRK2		NM_198578.3	NM_198578.3:2372	Endogenous	mRNA	Hs	100	4.61119	4.75	4.56	5.54	4.67	3.65	4.7	4.68	4.23	6.48	4.77	4.14	5.68	4.93179
HMOX1		NM_002133.2	NM_002133.2:781	Endogenous	mRNA	Hs	100	5.10243	4.9	4.89	5.54	5.13	5.41	4.79	4.74	5.33	4.84	5.09	5.48	4.27	4.94174
GBP1		NM_002053.2	NM_002053.2:1685	Endogenous	mRNA	Hs	100	5.83333	5.08	5.76	6.05	4.96	7.71	5.82	3.68	5.37	5.63	4.58	7.11	4.51	5.03741
CD80		NM_005191.3	NM_005191.3:674	Endogenous	mRNA	Hs	100	5.36724	5.58	5.25	5.35	5.82	5.2	5.04	5.01	4.55	5.27	4.94	5.19	5.39	5.05076
LAMP3		NM_014398.3	NM_014398.3:878	Endogenous	mRNA	Hs	100	5.14117	5.31	5.08	4.84	5.1	5.73	4.84	4.91	5.04	5.63	5.27	5.3	4.36	5.06912
FOXP3		NM_014009.3	NM_014009.3:1230	Endogenous	mRNA	Hs	100	5.1887	5.08	5.39	5.39	4.67	5.53	5.12	5.27	5.19	5.27	4.94	5.14	4.71	5.08257
SELENOS		NM_203472.1	NM_203472.1:466	Endogenous	mRNA	Hs	100	4.95601	4.8	5.39	4.95	4.72	4.76	5.15	5.8	5.52	4.94	5.32	4.83	4.51	5.13478
TPSAB1/B2		NM_003294.3	NM_003294.3:579	Endogenous	mRNA	Hs	100	5.00507	4.16	4.74	5.39	4.26	6.69	5.19	5.19	4.76	5.38	4.89	5.86	4.89	5.14848
NCR3		NM_147130.2	NM_147130.2:655	Endogenous	mRNA	Hs	100	4.80892	4.51	4.99	5	4.88	4.95	4.55	5.59	4.99	5.16	4.43	5.65	5.19	5.15185
SYK		NM_003177.5	NM_003177.5:808	Endogenous	mRNA	Hs	100	5.99911	6.24	4.79	6.91	5.94	5.9	6.44	3.56	4.23	6.77	5.68	5.39	6.54	5.22776
KIR2DL3		NM_014511.3	NM_014511.3:592	Endogenous	mRNA	Hs	100	4.95002	4.31	4.62	5.1	5.26	4.59	6	5.14	4.43	4.94	6.02	5.14	6.19	5.27502
CD22		NM_001771.2	NM_001771.2:2515	Endogenous	mRNA	Hs	100	7.12224	7.12	5.89	8.05	7.35	7.08	7.43	2.91	3.37	7.92	6.43	6.14	7.21	5.29778
VSIR		NM_022153.1	NM_022153.1:185	Endogenous	mRNA	Hs	100	5.63586	5.77	5.17	5.23	6.08	6.12	5.52	5.46	4.99	5.16	5.54	5.65	5.14	5.31795
NOD2		NM_001293557.1	NM_001293557.1:1120	Endogenous	mRNA	Hs	100	5.68521	5.97	5.59	5.6	5.43	6.29	5.29	5.01	5.4	5.48	4.71	6.32	5.47	5.37596
LAT2		NM_014146.3	NM_014146.3:454	Endogenous	mRNA	Hs	100	5.93011	5.94	5.17	6.54	6.15	5.81	6.06	5.05	4.3	6.2	5.58	5.25	6.31	5.40334
HLA-DQB1		NM_002123.3	NM_002123.3:384	Endogenous	mRNA	Hs	100	5.30696	3.8	7.46	4.05	7.33	3.53	7.52	4.35	7.15	4.51	6.61	3.61	7.69	5.43377
RSAD2		NM_080657.4	NM_080657.4:1037	Endogenous	mRNA	Hs	100	5.57649	4.9	5.46	5.54	5.56	6.27	5.82	4.68	5.04	5.96	5.51	5.93	5.68	5.44602
CR1		NM_000573.3	NM_000573.3:4465	Endogenous	mRNA	Hs	100	5.11241	4.45	4.43	5.93	5.17	5.12	5.77	4.42	4.86	6.56	5.47	6.57	5.19	5.45273
RUNX3		NM_001031680.2	NM_001031680.2:720	Endogenous	mRNA	Hs	100	5.67953	5.45	5.94	5.79	6.1	5.7	5.15	5.19	4.91	5.71	5.36	5.93	5.71	5.45704
CD40		NM_001250.4	NM_001250.4:196	Endogenous	mRNA	Hs	100	6.69019	6.63	6.17	7.27	7.01	6.41	6.71	3.8	4.08	7.45	6.02	5.3	7.2	5.46136
IL10		NM_000572.2	NM_000572.2:230	Endogenous	mRNA	Hs	100	6.47829	6.35	6.87	6.98	6.15	7.19	5.49	5.1	5.66	5.96	5.91	5.76	4.83	5.51991
NOX1		NM_007052.4	NM_007052.4:455	Endogenous	mRNA	Hs	100	4.96936	4.24	4.74	5.35	5.23	4.95	5.41	5.38	4.99	5.77	5.47	5.69	5.97	5.53591
TNFRSF9		NM_001561.5	NM_001561.5:567	Endogenous	mRNA	Hs	100	10.3254	10.63	9.99	10.21	10.9	10.92	9.39	3.91	5.15	6.75	5.77	6.93	5.31	5.53837
CXCR3		NM_001504.1	NM_001504.1:80	Endogenous	mRNA	Hs	100	5.78747	5.45	6.23	5.73	5.58	6.47	5.35	5.46	5.33	5.07	5.43	6.65	5.43	5.54062
FCGRT		XM_011526628.1	XM_011526628.1:205	Endogenous	mRNA	Hs	100	5.4054	5.12	5.62	5.64	5.74	5.23	5.12	5.71	5.26	5.89	5.89	5.72	5.04	5.57545
SPIB		NM_003121.4	NM_003121.4:28	Endogenous	mRNA	Hs	100	5.79261	5.82	5.25	6.64	5.76	5.37	6.02	4.74	4.76	6.54	5.54	5.9	6.53	5.61961
PIK3R3		NM_001114172.1	NM_001114172.1:759	Endogenous	mRNA	Hs	100	5.84806	5.87	6.38	5.9	6.21	5.31	5.49	6.46	6.23	5.31	6.56	4.44	5.27	5.65786
HLA-DMB		NM_002118.4	NM_002118.4:374	Endogenous	mRNA	Hs	100	6.51068	6.61	5.62	7.1	6.83	6.32	6.69	4.19	4.49	7.32	5.65	6.22	6.86	5.66921
ISG15		NM_005101.3	NM_005101.3:456	Endogenous	mRNA	Hs	100	5.56516	5.16	5.89	5.23	6.1	5.31	5.77	5.56	6.12	5.69	6.19	4.69	5.91	5.66976
LIF		NM_002309.4	NM_002309.4:601	Endogenous	mRNA	Hs	100	5.84964	6.66	5.76	5.6	6.24	5.65	5.29	5.74	6.1	6.4	4.71	5.3	5.97	5.67478
ALOX5		NM_000698.2	NM_000698.2:735	Endogenous	mRNA	Hs	100	6.36053	5.72	5.68	7.43	6.23	6.21	7.09	4.42	4.49	7.48	6.07	5.3	7.06	5.68381
IL12RB1		NM_005535.1	NM_005535.1:448	Endogenous	mRNA	Hs	100	5.85106	5.55	5.74	6	5.94	6.2	5.7	5.83	5.93	5.66	5.94	5.9	4.94	5.68832
DDAH2		NM_013974.1	NM_013974.1:672	Endogenous	mRNA	Hs	100	5.4613	5.16	5.53	5.95	5.35	5.34	5.47	5.98	5.23	6.29	5.54	5.65	5.77	5.73365
WIPI1		NM_017983.5	NM_017983.5:1325	Endogenous	mRNA	Hs	100	5.31295	4.51	5.76	5	5.35	5.59	5.79	5.98	5.91	5.63	5.32	5.86	5.77	5.74068
TNFRSF18		NM_148901.1	NM_148901.1:302	Endogenous	mRNA	Hs	100	8.51331	9.2	8.03	7.96	9.24	8.65	8.1	5.23	5.66	5.66	6.16	5.86	5.94	5.74425
C5		NM_001735.2	NM_001735.2:466	Endogenous	mRNA	Hs	100	5.3668	5.48	5.46	4.95	5.2	5.56	5.58	5.83	5.99	5.34	5.65	6.11	5.68	5.76119
CXCR6		NM_006564.1	NM_006564.1:983	Endogenous	mRNA	Hs	100	6.65662	5.87	7.33	7.04	6.24	7.4	6.22	5.52	5.58	5.74	5.77	6.78	5.51	5.80106
TLR9		NM_017442.2	NM_017442.2:985	Endogenous	mRNA	Hs	100	5.82034	5.85	5.79	5.64	5.78	5.81	6.06	5.65	5.69	6.07	5.74	5.65	6.07	5.80876
CTSL		NM_001912.4	NM_001912.4:1072	Endogenous	mRNA	Hs	100	6.42739	6.58	6.88	7.1	6.94	5.81	5.44	5.62	6.15	5.69	6.38	5.8	5.36	5.82357
ULK2		NM_014683.2	NM_014683.2:2340	Endogenous	mRNA	Hs	100	5.70532	5.8	5.79	5.76	5.72	5.44	5.73	5.93	5.88	6.14	5.74	5.61	5.71	5.83246
CSF2RB		NM_000395.2	NM_000395.2:1285	Endogenous	mRNA	Hs	100	5.95191	6.1	5.32	6.19	5.88	6.12	6.15	5.88	5.15	6.16	5.14	6.27	6.64	5.84602
PYCARD		NM_013258.3	NM_013258.3:714	Endogenous	mRNA	Hs	100	5.39364	5.2	5.32	5.47	5.07	5.7	5.63	5.77	5.58	6.16	5.97	5.83	5.91	5.86728
HAVCR2		NM_032782.3	NM_032782.3:955	Endogenous	mRNA	Hs	100	6.71398	6.75	6.58	6.55	6.58	7.5	6.38	5.38	6.02	5.66	5.77	6.53	5.99	5.88101
TRIM56		NM_030961.3	NM_030961.3:2029	Endogenous	mRNA	Hs	100	5.65525	5.92	5.12	5.31	5.8	5.86	5.98	5.91	5.79	6.07	6.02	5.65	5.99	5.9032
NCR1		NM_004829.5	NM_004829.5:602	Endogenous	mRNA	Hs	100	5.77615	5.08	5.53	6.03	6.1	5.27	6.82	5.19	5.43	6.16	6.19	5.61	7.03	5.90463
OAS1		NM_001032409.1	NM_001032409.1:805	Endogenous	mRNA	Hs	100	6.83677	6.68	7.51	7.19	6.37	7.31	6.08	4.91	6.19	7.34	5.04	6.83	5.64	5.92607
PANX1		NM_015368.3	NM_015368.3:610	Endogenous	mRNA	Hs	100	5.70341	6.1	5.62	5.54	5.96	5.27	5.77	6.1	5.93	5.96	5.94	5.53	6.25	5.94754
PRDM1		NM_182907.1	NM_182907.1:310	Endogenous	mRNA	Hs	100	7.40258	7.91	7.44	7.5	7.76	7.46	6.44	5.38	5.66	5.45	6.43	6.93	6.02	5.95328
PRF1		NM_001083116.1	NM_001083116.1:631	Endogenous	mRNA	Hs	100	5.96097	6.1	6.17	5.67	5.9	6.06	5.88	5.96	6.17	5.63	5.86	6.44	6.07	6.01638
TXK		NM_003328.1	NM_003328.1:800	Endogenous	mRNA	Hs	100	5.86248	5.03	5.99	5.95	5.92	6.55	5.84	5.59	5.79	5.6	6.02	7.11	6.12	6.0175
IL7		NM_001199886.1	NM_001199886.1:652	Endogenous	mRNA	Hs	100	5.88114	5.9	5.94	6.43	5.76	5.44	5.86	6.71	5.37	6.74	6.14	5.86	5.64	6.05504
F5		NM_000130.2	NM_000130.2:5810	Endogenous	mRNA	Hs	100	7.25503	7.41	7.44	6.99	8.03	7.54	6.25	5.05	6.62	6.45	6.23	7.25	5.27	6.09618
ADORA2A		NM_000675.5	NM_000675.5:951	Endogenous	mRNA	Hs	100	5.86427	5.58	6.27	5.64	5.65	6.08	6	5.71	6.06	6.25	6.54	6.53	5.58	6.10032
TRIM25		NM_005082.4	NM_005082.4:480	Endogenous	mRNA	Hs	100	7.06895	7.37	6.74	6.9	7.06	7.43	6.94	6.14	6.19	6.18	6.19	6.35	5.94	6.16382
CD8B		NM_172099.2	NM_172099.2:439	Endogenous	mRNA	Hs	100	6.4188	7.25	5.39	5.14	6.89	7.23	6.99	6.23	5.84	5.87	6.07	6.48	6.59	6.1735
PAK1		NM_002576.5	NM_002576.5:1010	Endogenous	mRNA	Hs	100	6.11757	6.16	6.04	6.23	5.78	6.29	6.22	5.8	5.88	6.34	6.02	6.65	6.49	6.18861
CYSTM1		NM_032412.4	NM_032412.4:299	Endogenous	mRNA	Hs	100	6.23128	6.01	6.36	6.48	6.07	6.23	6.25	6.23	6.32	6.71	5.89	6.05	5.97	6.18912
PECAM1		NM_000442.3	NM_000442.3:1365	Endogenous	mRNA	Hs	100	5.5403	2.58	6.87	6.45	5.72	7.25	6.1	4.56	7.12	6.31	6.19	7.35	6.04	6.19082
PLCG2		NM_002661.2	NM_002661.2:525	Endogenous	mRNA	Hs	100	7.10726	7.01	6.19	7.71	7.28	7.35	7.2	4.35	5.08	8.03	6.56	6.53	7.41	6.19133
LAG3		NM_002286.5	NM_002286.5:1735	Endogenous	mRNA	Hs	100	7.62537	9.44	6.72	7.04	7.14	8.77	7.03	6.08	5.61	6.31	5.68	7.18	6.51	6.20619
KLRK1		NM_007360.1	NM_007360.1:760	Endogenous	mRNA	Hs	100	5.73276	4.75	5.92	6.41	5.23	6.96	5.41	5.65	6.25	6.86	5.8	7.63	5.47	6.23302
TCL1A		NM_001098725.1	NM_001098725.1:370	Endogenous	mRNA	Hs	100	6.89172	6.93	5.36	8.51	6.85	7.13	6.94	4.19	4.23	8.84	7.02	6.93	7.76	6.24199
SCARB2		NM_005506.2	NM_005506.2:1825	Endogenous	mRNA	Hs	100	6.22682	6.4	6.25	6.1	6.03	6.39	6.2	6.56	6.49	6.46	6.19	6.11	6.19	6.33093
HLA-DOB		NM_002120.3	NM_002120.3:230	Endogenous	mRNA	Hs	100	6.26175	5.75	6.46	7.14	7.14	4.86	6.55	5.98	6.52	7.45	7.03	4.9	6.58	6.35449
TNFSF4		NM_003326.2	NM_003326.2:545	Endogenous	mRNA	Hs	100	7.05032	7.53	6.83	7.03	7.47	6.89	6.6	6.25	6.14	7.19	5.97	6.25	6.53	6.37662
IFI35		NM_005533.3	NM_005533.3:415	Endogenous	mRNA	Hs	100	6.83324	6.77	6.79	6.7	7.08	7.01	6.66	6.31	6.17	6.66	6.25	6.61	6.36	6.39079
RNF114		NM_018683.4	NM_018683.4:82	Endogenous	mRNA	Hs	100	6.28281	6.26	6.34	6.31	6.3	6.37	6.12	6.33	6.4	6.25	6.47	6.57	6.36	6.39585
NEO1		NM_002499.2	NM_002499.2:2430	Endogenous	mRNA	Hs	100	6.61166	7.05	6.41	5.82	6.94	6.77	6.76	6.59	6.02	5.92	7.04	6.57	6.56	6.43884
GUCY1A1		NM_001130682.1	NM_001130682.1:995	Endogenous	mRNA	Hs	100	6.14084	6.24	6.1	6.1	5.96	6.21	6.24	6.64	6.59	6.43	6.4	5.99	6.68	6.45072
ENTPD1		NM_001098175.1	NM_001098175.1:795	Endogenous	mRNA	Hs	100	7.43362	5.38	6.94	8.34	8.02	8.64	7.82	3.42	5.76	8.29	7.4	8.38	7.74	6.54189
CASP1		NM_033294.3	NM_033294.3:701	Endogenous	mRNA	Hs	100	6.45066	6.03	6.51	6.27	6.51	7.07	6.36	6.27	6.45	6.49	6.47	7.02	6.64	6.5526
RNF135		NM_032322.3	NM_032322.3:1368	Endogenous	mRNA	Hs	100	6.41475	6.65	6.21	6.79	5.92	6.61	6.35	6.68	6.25	6.91	6.02	6.85	6.72	6.56344
HERC5		NM_016323.2	NM_016323.2:935	Endogenous	mRNA	Hs	100	6.24836	5.85	5.99	6.65	5.58	7.14	6.41	6.35	6.45	7.07	5.77	7.64	6.31	6.57166
IL4R		NM_000418.3	NM_000418.3:1014	Endogenous	mRNA	Hs	100	7.98891	7.95	7.76	7.82	8.64	8.25	7.56	5.77	6.66	6.51	6.9	6.93	6.74	6.57273
UBE2L6		NM_004223.4	NM_004223.4:472	Endogenous	mRNA	Hs	100	6.87333	6.62	6.94	6.48	7.08	7.4	6.76	6.57	6.52	6.63	6.49	6.81	6.63	6.60752
PDCD1		NM_005018.2	NM_005018.2:310	Endogenous	mRNA	Hs	100	6.85892	7.23	6.78	6.47	6.84	7.1	6.76	6.67	6.55	6.6	6.51	6.74	6.66	6.62122
GZMA		NM_006144.2	NM_006144.2:155	Endogenous	mRNA	Hs	100	5.5469	4.51	6.71	6.39	3.92	7.81	4.92	7.51	6.63	6.45	5.23	8.34	6.02	6.62211
BCL3		NM_005178.2	NM_005178.2:450	Endogenous	mRNA	Hs	100	7.65591	7.98	7.34	7.49	7.93	7.79	7.43	6.44	6.28	6.64	6.77	6.91	6.72	6.62331
PLEK		NM_002664.2	NM_002664.2:300	Endogenous	mRNA	Hs	100	6.59636	6.2	5.92	7.38	6.52	6.77	6.89	5.65	5.86	7.53	6.63	7.08	7.26	6.63036
ITGB7		NM_000889.1	NM_000889.1:1278	Endogenous	mRNA	Hs	100	6.00143	5.51	6.04	6.19	5.26	6.91	6.24	6.85	6.52	6.36	6.09	7.55	6.68	6.65972
TGFB3		NM_003239.2	NM_003239.2:1485	Endogenous	mRNA	Hs	100	6.44724	6.16	6.51	6.8	6.4	6.42	6.41	6.51	6.63	6.59	6.66	6.67	6.95	6.66695
PELI2		NM_021255.2	NM_021255.2:546	Endogenous	mRNA	Hs	100	6.3111	6.29	6.27	6.03	6.29	6.41	6.59	6.51	6.12	6.63	6.91	6.85	7.21	6.69615
ICOSLG		NM_015259.5	NM_015259.5:642	Endogenous	mRNA	Hs	100	6.04699	5.12	5.68	6.35	6.3	6.31	6.66	5.93	6.55	7.11	7.21	6.5	7.04	6.70807
ACSL3		NM_203372.1	NM_203372.1:1219	Endogenous	mRNA	Hs	100	6.71233	6.5	6.64	6.71	6.81	6.79	6.83	6.68	6.58	6.94	6.65	6.67	6.83	6.72391
CCR5		NM_000579.3	NM_000579.3:366	Endogenous	mRNA	Hs	100	7.57416	7.48	8.36	7.55	7.14	8.63	6.49	5.71	7.29	7.08	6.32	8.12	6.29	6.75647
IFIT2		NM_001547.4	NM_001547.4:1040	Endogenous	mRNA	Hs	100	6.39454	6.14	6.3	6.39	6.36	6.53	6.66	6.77	6.69	6.83	6.36	7.67	6.49	6.78925
ATG10		NM_001131028.1	NM_001131028.1:985	Endogenous	mRNA	Hs	100	7.00594	7.33	7.13	6.6	6.67	7.06	7.28	6.97	6.71	6.43	6.94	6.69	7.06	6.79662
IL11RA		NM_147162.1	NM_147162.1:400	Endogenous	mRNA	Hs	100	6.4581	6.22	6.74	6.23	6.36	6.74	6.48	6.83	6.9	6.36	6.84	6.86	7.03	6.80002
XAF1		NM_199139.2	NM_199139.2:978	Endogenous	mRNA	Hs	100	7.30477	6.65	7.19	7.27	7.03	7.91	7.86	6.05	6.96	7.22	6.07	7.55	7.23	6.82123
HLA-DRB		NM_022555.3	NM_022555.3:698	Endogenous	mRNA	Hs	100	7.51473	7.92	6.58	8.14	7.79	7.18	7.59	5.49	5.81	8.41	6.97	7.07	7.75	6.84042
RPS6KB1		NM_003161.2	NM_003161.2:106	Endogenous	mRNA	Hs	100	6.65259	6.53	6.65	6.83	6.66	6.55	6.7	7.02	6.98	6.62	6.86	6.96	6.71	6.85674
DHX58		NM_024119.2	NM_024119.2:847	Endogenous	mRNA	Hs	100	6.46688	5.69	6.84	6.67	6.24	6.79	6.65	6.59	7.21	6.7	6.63	7.27	6.81	6.86302
BCL2L1		NM_001191.3	NM_001191.3:996	Endogenous	mRNA	Hs	100	7.60805	7.63	6.96	7.55	8.43	7.64	7.51	6.92	6.66	6.74	7.04	7.02	6.83	6.86692
PTGER4		NM_000958.2	NM_000958.2:976	Endogenous	mRNA	Hs	100	6.38824	6.7	6.39	6.29	6.24	6.42	6.3	7.19	7.04	6.92	6.83	6.78	6.51	6.87501
TBX21		NM_013351.1	NM_013351.1:890	Endogenous	mRNA	Hs	100	6.67446	6.63	6.62	6.31	6.77	7.08	6.66	7.24	7.03	6.56	6.82	6.9	6.74	6.87831
DDIT3		NM_001195054.1	NM_001195054.1:450	Endogenous	mRNA	Hs	100	6.6968	6.81	6.67	6.6	6.51	6.65	6.95	7.29	6.92	6.82	6.83	6.95	6.87	6.94486
NCF4		NM_000631.4	NM_000631.4:210	Endogenous	mRNA	Hs	100	6.68264	6.7	6.41	6.41	6.13	7.33	7.2	7.41	6.32	6.78	6.47	7.77	7.53	7.02502
PARP9		NM_001146102.1	NM_001146102.1:905	Endogenous	mRNA	Hs	100	7.67281	7.56	7.36	7.67	7.73	8.28	7.47	6.92	6.55	7.51	6.99	7.57	6.69	7.02799
IRF3		NM_001571.5	NM_001571.5:1303	Endogenous	mRNA	Hs	100	6.69683	6.62	6.88	6.71	6.48	6.87	6.63	7.22	6.88	6.92	7.16	7.08	7.01	7.04395
IRAK1		NM_001569.3	NM_001569.3:1036	Endogenous	mRNA	Hs	100	6.8442	6.77	6.86	6.65	6.88	7.22	6.7	7.15	7.14	7.26	6.74	7.12	6.87	7.04433
GPX7		NM_015696.5	NM_015696.5:375	Endogenous	mRNA	Hs	100	6.90036	7.03	7	7.05	6.87	6.73	6.73	7.26	6.83	7.1	7.07	7.02	7.03	7.05052
LITAF		NM_004862.3	NM_004862.3:483	Endogenous	mRNA	Hs	100	7.1901	7.25	7.11	6.91	7.35	7.33	7.2	6.59	6.98	7.22	7.03	7.42	7.17	7.0636
GCA		NM_012198.3	NM_012198.3:525	Endogenous	mRNA	Hs	100	7.12884	7.7	7.19	7.48	6.7	6.2	7.63	7.04	7.15	7.63	6.63	6.3	7.84	7.0783
CD79A		NM_001783.3	NM_001783.3:695	Endogenous	mRNA	Hs	100	7.4876	7.49	6.78	8.04	7.8	7.04	7.86	6.16	6.26	8.23	7.33	6.74	8.03	7.07955
MAFB		NM_005461.4	NM_005461.4:1231	Endogenous	mRNA	Hs	100	6.50121	6.85	6.87	5.95	5.9	7.13	6.41	8.05	7.27	5.96	7.82	6.85	6.84	7.09722
CGAS		NM_138441.2	NM_138441.2:1185	Endogenous	mRNA	Hs	100	7.30246	7.61	6.97	7.5	7.49	7.26	7.01	6.76	7.21	7.56	6.82	7.39	6.89	7.09864
MYD88		NM_002468.4	NM_002468.4:349	Endogenous	mRNA	Hs	100	7.12668	7.05	7.38	7.09	6.91	7.27	7.07	6.87	7.3	7.27	7.03	7.26	6.9	7.10274
RIPK2		NM_003821.5	NM_003821.5:1695	Endogenous	mRNA	Hs	100	7.16555	6.84	7.39	7.3	7.13	7	7.35	7.21	6.84	7.06	7.2	7.19	7.19	7.11374
NDUFS8		XM_005274015.1	XM_005274015.1:436	Endogenous	mRNA	Hs	100	7.20204	7.1	7.06	7.13	7.32	7.45	7.16	7.19	7.17	6.84	7.4	7.01	7.15	7.12459
MSRA		NM_001135670.2	NM_001135670.2:472	Endogenous	mRNA	Hs	100	7.04498	6.92	6.99	7.25	7.12	6.81	7.19	7.41	7.09	7.28	7.19	6.72	7.13	7.13341
PIK3R5		NM_014308.3	NM_014308.3:2395	Endogenous	mRNA	Hs	100	6.88136	6.26	7.27	7.24	6.49	7.27	6.83	6.88	7.1	7.15	7.06	7.71	7.02	7.14866
TNFRSF10B		NM_003842.3	NM_003842.3:565	Endogenous	mRNA	Hs	100	6.85917	6.73	6.99	6.87	6.72	6.87	6.98	7.19	7.15	7.01	7.1	7.32	7.2	7.16104
IFITM3		NM_021034.2	NM_021034.2:477	Endogenous	mRNA	Hs	100	7.06894	7.51	6.8	7.45	6.59	7.68	6.48	7.26	6.99	7.61	7.28	7.35	6.56	7.16727
IL1RAP		NM_002182.2	NM_002182.2:460	Endogenous	mRNA	Hs	100	6.69714	6.2	6.89	6.87	6.53	6.65	7.08	7.28	7.28	7.02	7.17	7.21	7.27	7.2044
CARD16		NM_001017534.1	NM_001017534.1:507	Endogenous	mRNA	Hs	100	7.08627	6.45	7.05	6.91	6.85	7.68	7.66	7.14	6.88	7	7.25	7.61	7.38	7.20599
TMEM140		NM_018295.3	NM_018295.3:377	Endogenous	mRNA	Hs	100	7.26981	7.15	7.17	7.12	7.26	7.61	7.32	7.16	7.06	7.13	7.44	7.32	7.21	7.2189
TNFRSF4		NM_003327.3	NM_003327.3:445	Endogenous	mRNA	Hs	100	9.23739	9.59	8.93	9.01	9.71	9.37	8.85	7.18	7.24	7.15	7.39	7.23	7.14	7.22118
EIF2AK2		NM_002759.1	NM_002759.1:1760	Endogenous	mRNA	Hs	100	7.25023	6.93	7.07	7.53	7.18	7.44	7.37	7.1	6.93	7.5	7.13	7.57	7.19	7.23316
HLA-DMA		NM_006120.3	NM_006120.3:396	Endogenous	mRNA	Hs	100	7.93171	8.26	7.75	7.87	7.99	7.87	7.86	6.61	6.95	8.07	7.33	7.26	7.32	7.24328
TIMP2		NM_003255.4	NM_003255.4:794	Endogenous	mRNA	Hs	100	6.74589	5.97	6.67	7.12	6.85	6.47	7.5	7.22	7.06	7.2	7.35	7.23	7.46	7.25226
FOS		NM_005252.3	NM_005252.3:554	Endogenous	mRNA	Hs	100	6.96015	8.24	6.28	7.16	7.51	5.62	7.27	8.82	6.71	7.15	8.28	5.9	7.07	7.25771
IL12RB2		NM_001559.2	NM_001559.2:1315	Endogenous	mRNA	Hs	100	7.92988	8.69	7.93	7.88	8.27	7.91	7	8.02	7.51	7.91	7.3	6.9	6.16	7.2715
LIMK2		NM_001031801.1	NM_001031801.1:1590	Endogenous	mRNA	Hs	100	7.13739	7.08	6.94	7.14	7.14	7.21	7.32	7.24	7.15	7.11	7.34	7.23	7.71	7.29402
IL2RA		NM_000417.2	NM_000417.2:414	Endogenous	mRNA	Hs	100	9.21265	9.28	9.59	9.69	9.67	9.04	8.11	5.42	8.17	7.74	7.77	7.88	7.24	7.30479
PRKCD		NM_006254.3	NM_006254.3:2165	Endogenous	mRNA	Hs	100	7.24281	7.23	7.04	7.06	7.58	7.26	7.3	7.29	7.02	7.52	7.22	7.5	7.38	7.31964
P2RX7		NM_002562.5	NM_002562.5:780	Endogenous	mRNA	Hs	100	7.38236	7.4	7.61	6.79	7.61	7.31	7.61	7.34	7.8	7.41	7.61	6.72	7.47	7.38381
MAVS		NM_001206491.1	NM_001206491.1:1036	Endogenous	mRNA	Hs	100	7.17729	7.11	7.5	6.71	7.27	7.14	7.36	7.54	7.49	7.06	7.39	7.46	7.54	7.41143
TRIM5		NM_033092.2	NM_033092.2:800	Endogenous	mRNA	Hs	100	7.40467	7.05	7.45	7.33	7.78	7.58	7.26	7.06	7.69	7.45	7.75	7.36	7.36	7.44145
CD79B		NM_001039933.1	NM_001039933.1:615	Endogenous	mRNA	Hs	100	7.29145	6.96	7.38	7.63	7.27	7.07	7.46	7.14	6.92	8.18	7.47	7.25	7.77	7.44343
ADGRE5		NM_078481.3	NM_078481.3:1974	Endogenous	mRNA	Hs	100	7.31281	7.22	7.17	7.23	7.31	7.71	7.25	7.44	7.42	7.34	7.46	7.52	7.49	7.44478
TNF		NM_000594.2	NM_000594.2:383	Endogenous	mRNA	Hs	100	8.67532	8.81	8.12	8.93	9.13	8.66	8.44	7.23	7.26	8.3	7.47	7.33	7.22	7.45909
GSTM4		NM_000850.4	NM_000850.4:60	Endogenous	mRNA	Hs	100	7.08333	6.9	8.33	8.1	7.13	7.61	5	7.89	8.76	8.03	7.7	7.99	5.09	7.47037
IL23A		NM_016584.2	NM_016584.2:411	Endogenous	mRNA	Hs	100	7.11885	6.76	7.41	7.06	7.08	7.17	7.25	7.3	7.45	7.16	7.61	7.64	7.84	7.4966
HLA-DPB1		NM_002121.5	NM_002121.5:800	Endogenous	mRNA	Hs	100	7.85395	7.96	7.5	8.44	8.26	7.43	7.59	6.7	7.07	8.87	7.88	7.27	7.62	7.5377
RELB		NM_006509.3	NM_006509.3:960	Endogenous	mRNA	Hs	100	8.62106	8.81	8.21	8.52	9.02	8.72	8.47	7.52	7.12	8.03	7.53	7.71	7.35	7.53804
HLA-DPA1		NM_033554.3	NM_033554.3:305	Endogenous	mRNA	Hs	100	8.14148	8.29	7.61	8.67	8.46	7.61	8.27	6.52	7.23	8.96	7.69	7.18	8.26	7.59954
MLKL		NM_001142497.1	NM_001142497.1:672	Endogenous	mRNA	Hs	100	7.40546	6.97	7.71	7.71	7.34	7.27	7.46	7.58	7.61	7.78	7.85	7.12	7.75	7.6111
CTSZ		NM_001336.3	NM_001336.3:739	Endogenous	mRNA	Hs	100	7.93956	8.09	7.47	8.18	8.15	7.86	7.91	7.41	7.31	8.26	7.57	7.4	7.82	7.62152
NOTCH1		NM_017617.3	NM_017617.3:2999	Endogenous	mRNA	Hs	100	7.66769	7.66	7.84	7.75	7.63	7.55	7.58	7.86	7.59	7.7	7.6	7.53	7.46	7.62226
BCL2		NM_000657.2	NM_000657.2:947	Endogenous	mRNA	Hs	100	8.47827	9.01	8.55	8.41	8.51	8.41	8.01	7.23	7.68	7.91	7.98	7.8	7.19	7.62519
TNFSF13B		NM_001145645.2	NM_001145645.2:587	Endogenous	mRNA	Hs	100	8.00142	7.72	7.82	7.51	8.07	8.34	8.6	7.52	7.37	7.3	7.37	8.21	8.05	7.62844
IL10RB		NM_000628.4	NM_000628.4:760	Endogenous	mRNA	Hs	100	7.38745	7.3	7.42	7.42	7.31	7.27	7.61	7.76	7.48	7.35	7.97	7.27	8	7.63289
TAP2		NM_000544.3	NM_000544.3:909	Endogenous	mRNA	Hs	100	7.64841	7.32	7.82	7.52	7.77	8.21	7.29	7.51	7.85	7.38	7.53	7.99	7.61	7.64215
TLR6		NM_006068.4	NM_006068.4:1280	Endogenous	mRNA	Hs	100	7.3197	6.38	7.47	8.24	7.65	6.53	7.84	6.67	7.55	8.33	8.45	7.04	8.01	7.64651
TGFB1		NM_000660.3	NM_000660.3:1260	Endogenous	mRNA	Hs	100	7.80108	7.66	7.7	7.91	7.61	8.32	7.63	7.49	7.56	7.69	7.13	8.53	7.59	7.65365
MX1		NM_001144925.2	NM_001144925.2:1369	Endogenous	mRNA	Hs	100	7.6247	6.5	7.67	8.16	7.5	7.98	8.07	6.4	7.75	8.45	7.21	8.31	8.02	7.65611
GBP4		NM_052941.4	NM_052941.4:812	Endogenous	mRNA	Hs	100	8.76517	8.92	8.14	8.26	9.31	9.4	8.64	7.27	7.53	7.67	7.68	8.68	7.25	7.6658
ALPK1		NM_025144.2	NM_025144.2:2975	Endogenous	mRNA	Hs	100	7.63618	7.89	7.75	8.03	7.01	7.88	7.31	7.61	8.05	8.05	7.04	7.65	7.65	7.66735
HMGB1		NM_002128.4	NM_002128.4:208	Endogenous	mRNA	Hs	100	7.5713	7.63	7.47	7.63	7.52	7.51	7.67	7.86	7.55	7.62	7.84	7.45	7.72	7.67189
CCL28		NM_148672.2	NM_148672.2:236	Endogenous	mRNA	Hs	100	7.13755	7.13	7.55	7.4	6.37	7.07	7.37	7.79	7.96	8.06	7.02	7.6	7.78	7.69401
LGALS3		NM_001177388.1	NM_001177388.1:495	Endogenous	mRNA	Hs	100	8.37109	8.75	8.2	8.16	8.86	8.22	8.07	7.42	7.47	7.86	7.95	7.76	7.86	7.71732
SMAD5		NM_005903.5	NM_005903.5:1044	Endogenous	mRNA	Hs	100	7.40447	7.77	7.14	7.01	7.08	7.22	8.29	8.43	7.36	7.36	7.53	7.27	8.5	7.72482
MYC		NM_002467.3	NM_002467.3:1610	Endogenous	mRNA	Hs	100	8.75025	8.66	8.34	8.81	8.99	9.5	8.26	6.62	7.81	8.15	7.47	9.24	7.39	7.73958
SOCS3		NM_003955.4	NM_003955.4:614	Endogenous	mRNA	Hs	100	7.90029	8.17	7.75	7.86	8.05	8.5	7.14	7.99	7.53	7.55	8.19	7.99	7.29	7.75011
TRAF2		NM_021138.3	NM_021138.3:1325	Endogenous	mRNA	Hs	100	7.96973	8.11	7.8	7.67	8.11	8.02	8.12	7.96	7.59	7.69	7.93	7.82	7.6	7.76359
TNFRSF1A		NM_001065.2	NM_001065.2:515	Endogenous	mRNA	Hs	100	7.66597	7.37	7.77	7.51	7.46	8.1	7.81	7.54	7.67	7.56	7.69	8.26	7.91	7.76775
IRF4		NM_001195286.1	NM_001195286.1:1365	Endogenous	mRNA	Hs	100	9.85304	10.68	9.31	9.55	10.44	9.84	9.38	6.76	7.63	8.82	8	7.76	7.8	7.77137
LYN		NM_002350.3	NM_002350.3:870	Endogenous	mRNA	Hs	100	7.98906	7.9	7.38	8.24	8.2	7.82	8.44	7.49	7.27	8.5	7.66	7.4	8.47	7.78269
IL21R		NM_181079.4	NM_181079.4:1250	Endogenous	mRNA	Hs	100	8.79373	9.54	8.31	8.57	9.16	8.62	8.62	7.8	7.41	7.92	7.84	7.63	8.15	7.78824
RAB5C		NM_001252039.1	NM_001252039.1:477	Endogenous	mRNA	Hs	100	7.74639	7.75	7.71	7.7	7.78	7.67	7.87	7.93	7.84	7.83	7.91	7.61	7.7	7.8025
PRCP		NM_005040.2	NM_005040.2:776	Endogenous	mRNA	Hs	100	8.18803	8.4	8.27	8.2	8.08	7.86	8.33	7.81	7.81	8.16	7.69	7.66	7.8	7.82
CD38		NM_001775.2	NM_001775.2:280	Endogenous	mRNA	Hs	100	8.90507	9.2	9.48	8.82	8.51	9.37	8.13	7.21	8.25	8.67	7.56	8.15	7.24	7.82776
PIK3CB		NM_006219.1	NM_006219.1:2945	Endogenous	mRNA	Hs	100	7.49029	7.15	7.83	7.45	7.37	7.51	7.65	7.87	8	7.71	7.67	8	7.74	7.83053
NFKB1		NM_003998.2	NM_003998.2:1675	Endogenous	mRNA	Hs	100	8.36791	8.47	7.97	8.43	8.49	8.5	8.36	7.78	7.56	8.08	8.01	7.99	7.69	7.8494
ATG4A		NM_052936.5	NM_052936.5:1103	Endogenous	mRNA	Hs	100	7.79358	7.54	7.75	7.79	7.91	7.76	8.02	7.99	7.89	8	7.87	7.85	7.76	7.8929
HLA-DQA		NM_002122.3	NM_002122.3:382	Endogenous	mRNA	Hs	100	8.7686	9.1	7.61	9.47	9.34	8.04	9.23	5.8	6.12	10.05	8.73	8.02	9.77	7.90505
IFI44		NM_006417.4	NM_006417.4:589	Endogenous	mRNA	Hs	100	7.86638	7.49	7.78	8.09	7.46	8.38	8.04	8.14	7.58	8.29	7.25	8.56	7.75	7.91578
EPHX2		NM_001979.5	NM_001979.5:1430	Endogenous	mRNA	Hs	100	7.80999	7.49	7.95	7.82	7.53	8.05	8.04	8.04	8.12	7.71	7.65	8.17	7.91	7.93087
IL27RA		NM_004843.3	NM_004843.3:1640	Endogenous	mRNA	Hs	100	8.04341	7.75	7.99	8.06	8.05	8.27	8.15	7.93	7.71	8.07	7.84	8.15	7.92	7.93536
DDX58		NM_014314.3	NM_014314.3:2130	Endogenous	mRNA	Hs	100	7.84465	7.39	7.92	7.78	7.83	8.15	8.02	7.74	7.88	7.86	8.2	8.43	7.86	7.99145
IRF7		NM_001572.3	NM_001572.3:1583	Endogenous	mRNA	Hs	100	7.67875	7.66	7.87	7.58	7.17	7.93	7.89	8.3	7.95	7.75	7.83	8.25	7.9	7.99401
PXN		NM_001080855.3	NM_001080855.3:1430	Endogenous	mRNA	Hs	100	7.70201	7.43	7.72	7.73	7.44	8	7.91	8.1	7.85	7.91	8.1	8.12	8.04	8.01933
NEU1		NM_000434.4	NM_000434.4:808	Endogenous	mRNA	Hs	100	8.0407	8.14	8.18	7.9	8.17	7.89	7.97	8.3	7.97	8.19	8.27	7.62	7.93	8.04314
GBP5		NM_052942.3	NM_052942.3:1955	Endogenous	mRNA	Hs	100	9.23665	9.58	9.13	8.37	9.69	9.77	8.96	7.28	8.4	7.67	8.38	9.06	7.64	8.04968
RAC2		NM_002872.4	NM_002872.4:341	Endogenous	mRNA	Hs	100	8.46381	8.63	8.47	8.56	8.19	8.53	8.41	7.82	8.06	8.19	8.05	8.25	8.25	8.10193
IL17RA		NM_014339.6	NM_014339.6:482	Endogenous	mRNA	Hs	100	7.66351	7.45	7.84	7.58	7.35	7.94	7.84	8.16	8.13	8.06	7.89	8.31	8.09	8.1057
CDK4		NM_000075.3	NM_000075.3:1098	Endogenous	mRNA	Hs	100	8.32421	8.37	7.95	8.42	8.62	8.34	8.26	8.17	8.04	8.3	8.01	8.02	8.11	8.10769
MME		NM_001354644.1	NM_001354644.1:520	Endogenous	mRNA	Hs	100	7.27948	6.89	7.94	7.8	5.92	7.64	7.71	8.47	8.65	8.11	6.91	8.65	8.06	8.11817
KDM6B		NM_001080424.1	NM_001080424.1:4865	Endogenous	mRNA	Hs	100	8.05304	8.34	7.94	7.81	8.01	8.23	8	8.34	8.15	8.17	7.92	8.26	8.06	8.14888
ARRB2		NM_001257328.1	NM_001257328.1:394	Endogenous	mRNA	Hs	100	7.67658	7.1	8.02	7.85	7.43	7.91	7.79	8.41	8.26	7.67	8.04	8.4	8.26	8.16923
CRK		NM_016823.4	NM_016823.4:455	Endogenous	mRNA	Hs	100	7.95217	7.69	7.98	7.96	7.95	8.15	7.99	8.25	8.24	7.92	8.35	8.15	8.21	8.18557
IL21		NM_021803.2	NM_021803.2:65	Endogenous	mRNA	Hs	100	9.15729	10.34	8.39	8.7	9.28	9.47	8.89	8.68	7.76	8.09	8.53	8.5	7.97	8.2482
GNS		NM_002076.3	NM_002076.3:1340	Endogenous	mRNA	Hs	100	8.24911	8.18	8.39	8.32	8.1	8.12	8.39	8.37	8.23	8.39	8.04	8.06	8.49	8.2616
NLRC5		NM_032206.4	NM_032206.4:860	Endogenous	mRNA	Hs	100	8.32932	8.04	8.24	8.06	8.33	8.75	8.58	8.32	8.23	8.12	8.2	8.54	8.25	8.27563
MS4A1		NM_152866.2	NM_152866.2:620	Endogenous	mRNA	Hs	100	8.72627	8.39	7.37	10.23	8.93	8.05	9.71	6.65	5.93	10.76	9.33	8.21	10.01	8.29325
MAP2K7		NM_145185.2	NM_145185.2:495	Endogenous	mRNA	Hs	100	8.07961	7.96	8.14	8	8.15	8.06	8.17	8.43	7.97	8.04	8.5	8.44	8.43	8.29892
RELA		NM_021975.4	NM_021975.4:207	Endogenous	mRNA	Hs	100	8.18338	7.97	8.14	8.38	7.99	8.31	8.32	8.29	8.28	8.27	8.39	8.23	8.44	8.31634
DTX3L		NM_138287.3	NM_138287.3:2185	Endogenous	mRNA	Hs	100	8.8072	8.49	8.51	8.98	8.84	9.31	8.74	8.02	8.08	8.74	8.29	8.91	8.07	8.3445
AKT1		NM_001014432.1	NM_001014432.1:1275	Endogenous	mRNA	Hs	100	8.24949	8.32	8.38	8.12	8.15	8.24	8.29	8.42	8.28	8.29	8.47	8.28	8.34	8.34634
CD274		NM_014143.3	NM_014143.3:501	Endogenous	mRNA	Hs	100	8.05432	7.78	8.37	8.03	7.72	8.37	8.08	8.61	8.35	8.17	8.04	8.8	8.22	8.36091
TBXAS1		NM_001061.4	NM_001061.4:357	Endogenous	mRNA	Hs	100	8.01097	8.11	8.06	8.77	8.01	7.08	8.13	8.93	8.06	9.13	8.59	7.12	8.54	8.36754
RNF31		NM_017999.4	NM_017999.4:2500	Endogenous	mRNA	Hs	100	8.39212	8.35	8.22	8.23	8.42	8.56	8.58	8.43	8.41	8.32	8.36	8.39	8.37	8.37992
BECN1		NM_003766.4	NM_003766.4:259	Endogenous	mRNA	Hs	100	8.29798	8.16	8.39	8.27	8.3	8.38	8.29	8.23	8.47	8.42	8.44	8.4	8.51	8.4112
IKBKG		NM_003639.2	NM_003639.2:470	Endogenous	mRNA	Hs	100	8.31289	8.18	8.42	8.38	8.38	8.25	8.27	8.67	8.36	8.26	8.49	8.35	8.39	8.419
MAP3K8		NM_001244134.1	NM_001244134.1:493	Endogenous	mRNA	Hs	100	9.07072	9.37	8.5	9.07	9.67	9.02	8.84	8.3	7.98	8.66	9.05	8.19	8.38	8.41969
IFIH1		NM_022168.3	NM_022168.3:1056	Endogenous	mRNA	Hs	100	8.51433	8.4	8.41	8.51	8.46	8.62	8.69	8.38	8.09	8.79	8.34	8.58	8.44	8.43392
BATF		NM_006399.3	NM_006399.3:293	Endogenous	mRNA	Hs	100	9.56798	10.23	9.11	9.43	10.01	9.49	9.19	8.71	8.24	8.39	8.7	8.24	8.39	8.44279
MAP2K3		NM_145109.1	NM_145109.1:370	Endogenous	mRNA	Hs	100	8.93617	9.06	8.9	8.7	9.31	8.84	8.82	8.5	8.45	8.36	8.88	8.12	8.53	8.47032
ACSL1		NM_001995.4	NM_001995.4:1990	Endogenous	mRNA	Hs	100	8.46711	8.12	8.62	8.84	8.39	8.39	8.46	8.07	8.45	8.92	8.42	8.44	8.62	8.48287
TOLLIP		NM_019009.2	NM_019009.2:1320	Endogenous	mRNA	Hs	100	8.39607	8.45	8.42	8.43	8.23	8.31	8.54	8.57	8.43	8.34	8.5	8.6	8.64	8.51271
GLB1		NM_000404.2	NM_000404.2:955	Endogenous	mRNA	Hs	100	8.64253	9.07	8.81	8.69	8.45	8.22	8.64	8.65	8.61	8.66	8.39	8.21	8.59	8.51672
STAT4		NM_003151.2	NM_003151.2:789	Endogenous	mRNA	Hs	100	9.65271	9.97	9.46	9.48	9.92	9.87	9.24	8.39	8.55	8.53	8.54	9.06	8.19	8.53934
IRF9		NM_006084.4	NM_006084.4:723	Endogenous	mRNA	Hs	100	9.10657	9.19	8.79	9	9.31	9.28	9.08	8.28	8.39	8.59	8.6	8.83	8.67	8.5581
RIPK3		NM_006871.3	NM_006871.3:1174	Endogenous	mRNA	Hs	100	8.19873	8.01	8.4	8.28	8.06	8.12	8.33	8.7	8.7	8.44	8.46	8.56	8.61	8.57771
MAPK8		NM_002750.2	NM_002750.2:945	Endogenous	mRNA	Hs	100	8.51591	8.39	8.49	8.67	8.36	8.6	8.59	8.59	8.43	8.72	8.43	8.84	8.52	8.58703
STAT2		NM_005419.3	NM_005419.3:1390	Endogenous	mRNA	Hs	100	8.62443	8.44	8.73	8.61	8.62	8.74	8.61	8.68	8.79	8.18	8.74	8.5	8.67	8.59083
MTOR		NM_004958.3	NM_004958.3:1865	Endogenous	mRNA	Hs	100	8.30106	8.17	8.29	8.31	8.24	8.3	8.5	8.68	8.68	8.33	8.9	8.54	8.52	8.60654
DIABLO		NM_138930.3	NM_138930.3:856	Endogenous	mRNA	Hs	100	8.59304	8.62	8.72	8.56	8.56	8.49	8.61	8.61	8.78	8.62	8.6	8.42	8.62	8.6077
APOBEC3G		NM_021822.2	NM_021822.2:761	Endogenous	mRNA	Hs	100	9.10421	9.44	8.36	9.16	9.41	9.25	9.05	8.46	7.86	8.99	8.74	8.72	8.94	8.60967
GBA		NM_001005742.2	NM_001005742.2:1695	Endogenous	mRNA	Hs	100	8.61695	8.39	8.75	8.83	8.47	8.58	8.69	8.65	8.45	8.79	8.72	8.54	8.54	8.61421
SOCS1		NM_003745.1	NM_003745.1:506	Endogenous	mRNA	Hs	100	8.53589	8.72	8.3	8.07	8.75	8.76	8.64	9.23	8.76	7.89	9.09	8.56	8.24	8.61571
ATP6V0D1		NM_004691.4	NM_004691.4:970	Endogenous	mRNA	Hs	100	8.74463	8.74	8.58	8.83	8.8	8.78	8.74	8.8	8.58	8.62	8.63	8.55	8.56	8.62293
APEX1		NM_001641.2	NM_001641.2:727	Endogenous	mRNA	Hs	100	8.95406	9.1	8.45	9.32	9.03	9.06	8.79	8.41	8.22	9.08	8.42	8.97	8.74	8.63432
ULK1		NM_003565.1	NM_003565.1:465	Endogenous	mRNA	Hs	100	8.33962	8.33	8.38	8.28	8.24	8.32	8.49	8.64	8.64	8.64	8.87	8.52	8.59	8.64934
HCST		NM_001007469.1	NM_001007469.1:118	Endogenous	mRNA	Hs	100	8.8488	8.96	8.98	8.7	8.98	8.87	8.61	8.63	8.62	8.69	8.86	8.64	8.53	8.66109
ACSL4		NM_004458.2	NM_004458.2:385	Endogenous	mRNA	Hs	100	8.82792	8.96	8.82	8.84	8.86	8.82	8.67	8.69	8.46	8.86	8.64	8.59	8.83	8.67725
MT2A		NM_005953.5	NM_005953.5:3	Endogenous	mRNA	Hs	100	8.1449	8.14	8.66	8.22	8.18	8.18	7.53	8.29	8.92	8.87	8.99	8.43	8.65	8.68776
HLA-DRA		NM_019111.3	NM_019111.3:335	Endogenous	mRNA	Hs	100	10.0427	10.5	8.56	10.96	10.55	9.51	10.38	6.21	6.66	11.3	9.65	9.19	10.65	8.72582
TAP1		NM_000593.5	NM_000593.5:2075	Endogenous	mRNA	Hs	100	9.23784	9.36	9.11	8.96	9.3	9.58	9.13	8.63	8.8	8.82	8.67	9.08	8.38	8.72741
TYK2		NM_003331.4	NM_003331.4:1980	Endogenous	mRNA	Hs	100	8.55914	8.5	8.5	8.36	8.6	8.7	8.7	8.95	8.68	8.31	8.88	8.75	8.81	8.72751
CARD17		NM_001007232.1	NM_001007232.1:143	Endogenous	mRNA	Hs	100	8.75829	8.27	8.8	8.84	8.74	9.28	8.65	8.57	8.55	8.68	8.71	9.32	8.56	8.72762
MAP3K5		NM_005923.3	NM_005923.3:2415	Endogenous	mRNA	Hs	100	8.52255	8.41	8.89	8.51	8.21	8.6	8.53	8.74	8.99	8.58	8.72	8.7	8.76	8.74748
TRIM22		NM_006074.4	NM_006074.4:938	Endogenous	mRNA	Hs	100	8.70774	8.53	8.64	8.76	8.45	8.83	9.05	8.88	8.68	8.73	8.64	8.76	8.84	8.7546
PTPN6		NM_002831.5	NM_002831.5:1734	Endogenous	mRNA	Hs	100	8.79062	8.65	8.6	9.22	8.7	8.65	8.94	8.49	8.63	9.49	8.67	8.58	9.03	8.80839
MAP2K2		NM_030662.3	NM_030662.3:839	Endogenous	mRNA	Hs	100	8.69987	8.78	8.72	8.73	8.66	8.66	8.65	8.91	8.78	8.8	8.88	8.77	8.96	8.84971
CD45RA		NM_002838.4	NM_002838.4:258	Endogenous	mRNA	Hs	100	8.58376	7.21	8.57	8.91	7.94	8.98	10.19	7.52	8.65	9.17	8.27	9.58	10.39	8.88209
TAB1		NM_153497.2	NM_153497.2:614	Endogenous	mRNA	Hs	100	8.61043	8.33	8.68	8.53	8.65	8.71	8.77	8.95	8.97	8.83	8.98	8.69	9.02	8.90594
TRIM21		NM_003141.3	NM_003141.3:1190	Endogenous	mRNA	Hs	100	9.08225	8.93	9.09	9.06	9.11	9.36	8.95	8.92	8.78	9.09	8.87	9.02	8.97	8.9411
CEBPB		NM_005194.2	NM_005194.2:1420	Endogenous	mRNA	Hs	100	8.55274	8.07	8.56	8.79	8.41	8.8	8.71	9.12	8.75	9.06	8.84	9.13	8.81	8.95032
STING1		NM_198282.1	NM_198282.1:725	Endogenous	mRNA	Hs	100	9.2124	9.24	9.21	9.42	9.23	9.21	8.97	8.71	8.87	9.32	8.78	9.09	8.98	8.95603
THOP1		NM_003249.3	NM_003249.3:620	Endogenous	mRNA	Hs	100	9.34275	9.62	9.07	9.34	9.5	9.45	9.09	8.82	8.91	9.12	9.04	9.08	8.91	8.97936
TAB2		NM_015093.3	NM_015093.3:1377	Endogenous	mRNA	Hs	100	8.96973	8.84	8.95	8.98	8.96	9.05	9.04	8.89	9.02	8.89	8.91	9.23	8.97	8.98422
PELI1		NM_020651.3	NM_020651.3:1550	Endogenous	mRNA	Hs	100	9.12924	9.01	9.19	9.02	9.02	9.24	9.3	8.54	9.16	9.06	9.01	9.24	8.93	8.98714
TLR1		NM_003263.3	NM_003263.3:545	Endogenous	mRNA	Hs	100	8.85635	8.39	9.1	9.18	8.84	8.83	8.82	8.87	9	9.25	9.42	9.16	8.67	9.05828
PSTPIP1		NM_001321135.1	NM_001321135.1:848	Endogenous	mRNA	Hs	100	8.77931	8.7	8.69	8.74	8.71	8.84	9	9.26	9.01	8.81	9.13	9.01	9.19	9.06714
PSMB10		NM_002801.2	NM_002801.2:221	Endogenous	mRNA	Hs	100	9.1595	9.09	9.19	9.01	9.24	9.3	9.13	9.03	8.97	9.09	9.07	9.19	9.08	9.07142
CHUK		NM_001320928.1	NM_001320928.1:1634	Endogenous	mRNA	Hs	100	8.66595	8.16	8.81	8.68	8.56	8.98	8.83	9.3	8.92	8.75	9.22	9.37	8.9	9.07373
TXN		NM_003329.2	NM_003329.2:55	Endogenous	mRNA	Hs	100	9.79954	10.11	9.4	9.97	10.01	9.86	9.47	8.81	8.77	9.53	9.02	9.35	9.09	9.09093
FURIN		NM_002569.3	NM_002569.3:414	Endogenous	mRNA	Hs	100	9.45577	9.95	9.07	9.34	9.52	9.25	9.63	9.27	8.7	8.86	9.3	8.99	9.45	9.09113
TBK1		NM_013254.2	NM_013254.2:1610	Endogenous	mRNA	Hs	100	9.13788	9.15	9.06	9.24	9.2	8.98	9.2	9.18	9.02	9.25	9.17	8.9	9.08	9.09926
JUNB		NM_002229.2	NM_002229.2:1155	Endogenous	mRNA	Hs	100	9.05402	9.59	8.88	8.69	9.19	9.02	8.98	9.72	8.99	8.8	9.43	8.93	8.82	9.10871
GSK3B		NM_002093.2	NM_002093.2:925	Endogenous	mRNA	Hs	100	8.94591	8.88	9.09	8.93	8.91	8.77	9.1	9.08	8.99	9.23	9.15	9.09	9.2	9.12298
ACVR1		NM_001105.2	NM_001105.2:1665	Endogenous	mRNA	Hs	100	8.89746	8.53	8.96	8.9	8.75	9.12	9.14	9.03	9.22	9.01	9.1	9.28	9.12	9.12616
IKBKE		NM_001193321.1	NM_001193321.1:2108	Endogenous	mRNA	Hs	100	8.9093	8.68	8.98	9.21	8.46	8.97	9.18	9.21	8.9	9.34	9.02	9.1	9.2	9.12722
MVP		NM_017458.2	NM_017458.2:700	Endogenous	mRNA	Hs	100	9.13273	9.22	8.98	9.11	9.05	9.3	9.14	9.11	8.94	9.12	9.09	9.26	9.25	9.1277
JAK2		NM_004972.3	NM_004972.3:1464	Endogenous	mRNA	Hs	100	8.69821	8.34	8.91	9.05	8.61	8.32	8.99	9.29	9.2	9.14	9.16	8.95	9.1	9.13941
TRAF6		NM_145803.2	NM_145803.2:745	Endogenous	mRNA	Hs	100	8.87042	8.63	8.99	8.83	8.75	8.98	9.05	9.18	9.23	9.21	8.93	9.19	9.18	9.15276
TNFSF10		NM_003810.2	NM_003810.2:115	Endogenous	mRNA	Hs	100	8.66996	8.17	9	8.93	8.13	9	8.84	9.08	9.37	8.91	9.25	9.23	9.12	9.15884
GLA		NM_000169.2	NM_000169.2:980	Endogenous	mRNA	Hs	100	9.29143	9.33	9.32	9.38	9.31	9.23	9.18	9.14	9.21	9.25	9.12	8.95	9.3	9.16097
IL6R		NM_000565.2	NM_000565.2:993	Endogenous	mRNA	Hs	100	8.7833	8.73	8.87	8.66	8.54	8.82	9.09	9.29	9.12	8.76	9.3	9.17	9.41	9.17261
PTPN4		NM_002830.3	NM_002830.3:2476	Endogenous	mRNA	Hs	100	8.81506	8.42	8.92	8.88	8.58	9.04	9.07	9.14	9.32	9.04	9.05	9.48	9.04	9.17683
BST2		NM_004335.3	NM_004335.3:395	Endogenous	mRNA	Hs	100	9.60652	9.6	9.65	9.8	9.73	9.65	9.22	8.81	9.36	9.52	9.39	9.15	8.98	9.19832
ACOX1		NM_001185039.1	NM_001185039.1:1094	Endogenous	mRNA	Hs	100	9.12782	9.03	9.16	9.19	9.01	9.09	9.29	9.26	9.19	9.08	9.24	9.24	9.39	9.23288
SOD2		NM_000636.2	NM_000636.2:201	Endogenous	mRNA	Hs	100	8.82912	8.72	8.72	8.77	8.76	9.01	9	9.56	9.26	8.77	9.51	9.4	9.06	9.25588
ATG13		NM_001142673.1	NM_001142673.1:1255	Endogenous	mRNA	Hs	100	9.17643	9.06	9.15	9.21	9.16	9.21	9.27	9.35	9.16	9.15	9.28	9.25	9.38	9.26126
MAPK13		NM_002754.3	NM_002754.3:1050	Endogenous	mRNA	Hs	100	8.82364	8.8	9.14	9.13	8.6	8.56	8.73	9.22	9.53	9.49	9.1	9.03	9.26	9.26983
SMAD3		NM_005902.3	NM_005902.3:1490	Endogenous	mRNA	Hs	100	8.84886	8.55	9.05	8.77	8.96	8.62	9.16	9.32	9.38	9.14	9.39	8.98	9.42	9.27028
PIK3CG		NM_002649.2	NM_002649.2:2125	Endogenous	mRNA	Hs	100	9.16359	9.06	9.36	9.4	9.01	9	9.16	9.3	9.12	9.54	9.31	9.23	9.27	9.29415
ITGB2		NM_001127491.1	NM_001127491.1:1205	Endogenous	mRNA	Hs	100	9.14471	9.38	9.31	9.21	8.83	9.17	8.98	9.24	9.21	9.39	9.24	9.31	9.39	9.29638
AKT2		NM_001626.4	NM_001626.4:699	Endogenous	mRNA	Hs	100	9.03294	8.93	9.1	8.98	8.96	9.06	9.17	9.36	9.35	9.13	9.45	9.26	9.25	9.29945
VRK3		NM_016440.3	NM_016440.3:820	Endogenous	mRNA	Hs	100	9.05923	8.9	9.19	9	8.99	9.04	9.24	9.35	9.36	9.16	9.35	9.28	9.3	9.29974
NRAS		NM_002524.4	NM_002524.4:651	Endogenous	mRNA	Hs	100	9.48807	9.52	9.52	9.59	9.45	9.49	9.36	9.28	9.34	9.47	9.27	9.22	9.24	9.30296
STAT6		NM_003153.3	NM_003153.3:2030	Endogenous	mRNA	Hs	100	9.10446	9.02	9.21	8.94	9.09	9.17	9.2	9.31	9.46	8.93	9.43	9.37	9.4	9.31491
IRF1		NM_002198.1	NM_002198.1:510	Endogenous	mRNA	Hs	100	9.88384	9.77	9.43	9.65	10.09	10.3	10.09	9.55	8.86	9.21	9.44	9.65	9.3	9.33139
VAMP3		NM_004781.4	NM_004781.4:248	Endogenous	mRNA	Hs	100	8.96585	8.88	9.28	9.26	8.47	8.93	9	9.4	9.33	9.5	9.08	9.55	9.21	9.34359
CCR4		NM_005508.4	NM_005508.4:672	Endogenous	mRNA	Hs	100	10.2023	10.41	11	10.64	10.17	9.51	9.57	8.95	10.17	10.3	8.65	9.12	9.03	9.34932
APP		NM_000484.3	NM_000484.3:1725	Endogenous	mRNA	Hs	100	8.95288	8.75	9.12	9.66	8.51	8.86	8.86	9.83	9.33	9.84	8.89	9.21	9.08	9.35649
AP1M1		NM_001130524.1	NM_001130524.1:1025	Endogenous	mRNA	Hs	100	9.2114	9.16	9.15	9.29	9.14	9.32	9.21	9.5	9.24	9.37	9.38	9.5	9.37	9.39291
TCIRG1		NM_006053.2	NM_006053.2:1470	Endogenous	mRNA	Hs	100	9.18985	9.26	9.11	9.24	9.15	9.21	9.17	9.61	9.36	9.36	9.57	9.34	9.3	9.42257
NFAT5		NM_173214.1	NM_173214.1:3290	Endogenous	mRNA	Hs	100	9.3911	9.54	9.46	9.23	9.29	9.41	9.42	9.5	9.47	9.3	9.55	9.39	9.35	9.42626
NAMPT		NM_005746.3	NM_005746.3:1318	Endogenous	mRNA	Hs	100	10.1703	10.12	10.34	10.5	10.48	10.17	9.45	8.95	9.58	10.05	9.28	9.39	9.37	9.43086
RBCK1		NM_006462.4	NM_006462.4:736	Endogenous	mRNA	Hs	100	9.40632	9.35	9.46	9.26	9.44	9.42	9.51	9.48	9.43	9.33	9.53	9.41	9.48	9.44312
GATA3		NM_001002295.1	NM_001002295.1:1691	Endogenous	mRNA	Hs	100	8.9914	8.66	9.1	9.03	8.91	8.99	9.27	9.57	9.48	9.09	9.61	9.37	9.7	9.46789
EIF2AK3		NM_004836.5	NM_004836.5:938	Endogenous	mRNA	Hs	100	9.26561	9.2	9.28	9.37	9.02	9.26	9.47	9.46	9.56	9.59	9.35	9.49	9.4	9.47463
PSMB9		NM_002800.4	NM_002800.4:455	Endogenous	mRNA	Hs	100	9.72435	10.06	9.79	9.61	9.57	9.9	9.43	9.67	9.49	9.62	9.19	9.77	9.16	9.48045
AHR		NM_001621.4	NM_001621.4:1818	Endogenous	mRNA	Hs	100	9.63909	10.07	9.7	9.52	9.6	9.33	9.63	9.46	9.66	9.56	9.46	9.29	9.57	9.49928
BCR		NM_004327.3	NM_004327.3:2375	Endogenous	mRNA	Hs	100	9.24845	8.9	9.1	9.15	9.25	9.46	9.65	9.6	9.16	9.37	9.7	9.67	9.68	9.52789
PIK3R4		NM_014602.1	NM_014602.1:3620	Endogenous	mRNA	Hs	100	9.40127	9.31	9.39	9.56	9.31	9.45	9.39	9.67	9.41	9.65	9.44	9.72	9.37	9.54231
ATP6AP2		NM_005765.2	NM_005765.2:419	Endogenous	mRNA	Hs	100	9.47797	9.42	9.66	9.48	9.45	9.44	9.42	9.7	9.41	9.57	9.67	9.5	9.44	9.54771
ADAR		NM_001025107.1	NM_001025107.1:3530	Endogenous	mRNA	Hs	100	9.53962	9.42	9.53	9.45	9.56	9.62	9.66	9.52	9.52	9.53	9.66	9.61	9.51	9.55817
LANCL1		NM_006055.1	NM_006055.1:1085	Endogenous	mRNA	Hs	100	9.45963	9.41	9.62	9.47	9.38	9.38	9.5	9.57	9.49	9.7	9.63	9.49	9.52	9.56636
VEGFA		NM_001025366.1	NM_001025366.1:1325	Endogenous	mRNA	Hs	100	8.25468	9.38	9.71	9.33	6.61	7.53	7.48	8.81	10.5	10.48	8.75	8.97	10.15	9.57853
NFKB2		NM_002502.2	NM_002502.2:825	Endogenous	mRNA	Hs	100	10.1834	10.46	9.77	10.17	10.45	10.32	9.95	9.75	9.27	9.8	9.67	9.59	9.5	9.59503
RHOG		NM_001665.3	NM_001665.3:575	Endogenous	mRNA	Hs	100	9.62311	9.52	9.63	9.59	9.6	9.73	9.67	9.72	9.34	9.58	9.65	9.73	9.68	9.61573
RPS6KA1		NM_002953.3	NM_002953.3:2000	Endogenous	mRNA	Hs	100	9.7659	9.92	9.67	9.84	9.88	9.71	9.58	9.55	9.54	9.76	9.59	9.55	9.79	9.62944
NPC2		NM_006432.3	NM_006432.3:193	Endogenous	mRNA	Hs	100	9.36745	9.66	9.65	9.25	9.15	9.12	9.39	9.82	9.91	9.57	9.56	9.46	9.56	9.64534
ATG7		NM_001136031.2	NM_001136031.2:406	Endogenous	mRNA	Hs	100	9.51948	9.39	9.6	9.6	9.4	9.64	9.49	9.87	9.71	9.62	9.66	9.73	9.35	9.65537
KRAS		NM_033360.2	NM_033360.2:267	Endogenous	mRNA	Hs	100	9.58286	9.48	9.58	9.6	9.45	9.68	9.71	9.74	9.62	9.65	9.66	9.75	9.67	9.68155
ITPR3		NM_002224.2	NM_002224.2:3130	Endogenous	mRNA	Hs	100	9.37334	9.27	9.45	9.35	9.07	9.63	9.48	9.79	9.69	9.49	9.53	9.86	9.82	9.69562
REL		NM_002908.3	NM_002908.3:2067	Endogenous	mRNA	Hs	100	10.7707	10.94	10.48	10.64	11.18	10.82	10.58	9.43	9.7	9.88	9.83	9.64	9.73	9.70057
CARD11		NM_032415.2	NM_032415.2:1075	Endogenous	mRNA	Hs	100	9.56796	9.61	9.64	9.61	9.39	9.55	9.61	9.68	9.65	9.81	9.69	9.64	9.77	9.70647
OS9		NM_001017956.2	NM_001017956.2:1230	Endogenous	mRNA	Hs	100	9.54134	9.46	9.68	9.55	9.44	9.54	9.58	9.79	9.68	9.65	9.74	9.58	9.9	9.72279
ATG12		NM_004707.3	NM_004707.3:634	Endogenous	mRNA	Hs	100	9.46458	9.44	9.6	9.49	9.35	9.37	9.54	9.72	9.77	9.6	9.77	9.66	9.83	9.7247
RNASEL		NM_021133.3	NM_021133.3:1094	Endogenous	mRNA	Hs	100	9.2469	9.06	9.5	9.26	9.03	9.29	9.35	9.79	9.89	9.67	9.67	9.59	9.75	9.72618
ERN1		NM_001433.2	NM_001433.2:435	Endogenous	mRNA	Hs	100	9.06186	8.32	9.62	9.01	8.59	9.54	9.37	10.11	9.83	9.04	9.57	10.11	9.81	9.73795
GK		NM_000167.3	NM_000167.3:1505	Endogenous	mRNA	Hs	100	10.1068	10.43	10.33	10.11	10.22	9.84	9.73	9.76	10.07	9.88	9.88	9.36	9.51	9.74036
MAPKAPK2		NM_004759.3	NM_004759.3:710	Endogenous	mRNA	Hs	100	9.55075	9.38	9.48	9.65	9.5	9.51	9.79	9.88	9.53	9.67	9.83	9.67	9.9	9.74575
SUGT1		NM_001130912.1	NM_001130912.1:1180	Endogenous	mRNA	Hs	100	9.6396	9.62	9.78	9.6	9.52	9.59	9.73	9.78	9.85	9.76	9.71	9.64	9.78	9.75311
C1QBP		NM_001212.3	NM_001212.3:745	Endogenous	mRNA	Hs	100	10.275	10.36	10.12	10.41	10.47	10.36	9.94	9.71	9.54	10.02	9.75	9.95	9.57	9.75504
IKBKB		NM_001556.1	NM_001556.1:1995	Endogenous	mRNA	Hs	100	9.62447	9.62	9.53	9.46	9.74	9.68	9.72	9.85	9.64	9.49	9.96	9.73	10.04	9.7832
IRAK4		NM_001114182.1	NM_001114182.1:933	Endogenous	mRNA	Hs	100	9.38109	9.11	9.73	9.43	9.16	9.42	9.45	9.88	10	9.64	9.8	9.64	9.77	9.7875
DNAJC10		NM_018981.2	NM_018981.2:1129	Endogenous	mRNA	Hs	100	9.70585	9.45	9.71	9.85	9.71	9.73	9.79	9.89	9.72	9.85	9.84	9.88	9.65	9.8046
TIFA		NM_052864.2	NM_052864.2:2711	Endogenous	mRNA	Hs	100	9.46683	9.43	9.71	9.52	9.3	9.23	9.62	9.78	9.95	9.8	9.79	9.63	9.9	9.80781
PDHB		NM_000925.3	NM_000925.3:555	Endogenous	mRNA	Hs	100	9.75306	9.65	9.83	9.72	9.68	9.83	9.81	9.88	9.76	9.86	9.69	9.87	9.84	9.81642
EGLN1		NM_022051.2	NM_022051.2:3782	Endogenous	mRNA	Hs	100	9.1904	9.47	9.44	9.51	8.76	8.97	9.02	9.77	10.07	10.09	9.55	9.56	9.9	9.82091
PLEKHA1		NM_001001974.1	NM_001001974.1:205	Endogenous	mRNA	Hs	100	9.0322	8.32	9.4	9.19	8.46	9.36	9.54	9.84	10.1	9.89	9.38	10.01	9.88	9.84731
OAS2		NM_016817.2	NM_016817.2:319	Endogenous	mRNA	Hs	100	9.61496	9.14	9.95	9.54	9.32	9.9	9.87	9.7	9.86	9.67	9.56	10.33	10.02	9.85334
MAP3K1		NM_005921.1	NM_005921.1:2525	Endogenous	mRNA	Hs	100	9.10916	8.7	9.44	9.27	8.79	9.16	9.32	9.88	9.9	9.87	9.72	10.14	9.78	9.8808
IFNGR2		NM_005534.3	NM_005534.3:1165	Endogenous	mRNA	Hs	100	9.78434	9.58	9.98	10.27	9.75	9.22	9.94	9.7	9.85	10.38	9.89	9.41	10.1	9.88368
FOXO1		NM_002015.3	NM_002015.3:1526	Endogenous	mRNA	Hs	100	9.61386	9.43	9.8	9.72	9.43	9.57	9.74	9.85	9.9	9.95	9.84	9.97	9.85	9.8932
NFATC1		NM_172389.1	NM_172389.1:1984	Endogenous	mRNA	Hs	100	10.3774	10.75	10.37	10.11	10.22	10.62	10.21	9.97	9.88	9.95	9.79	10.1	9.81	9.91611
LAMP2		NM_002294.2	NM_002294.2:380	Endogenous	mRNA	Hs	100	9.8046	9.72	9.95	9.81	9.74	9.72	9.89	10.02	9.95	9.89	9.99	9.79	9.92	9.92639
CD69		NM_001781.1	NM_001781.1:460	Endogenous	mRNA	Hs	100	10.8741	11.16	10.74	11.14	10.86	10.89	10.47	9.69	9.58	11.14	9.89	9.68	9.7	9.93275
IFITM2		NM_006435.2	NM_006435.2:390	Endogenous	mRNA	Hs	100	9.95114	10.23	9.87	10.33	9.76	10.29	9.27	10	9.62	10.3	10.03	10.31	9.44	9.94468
ATP6V1B2		NM_001693.3	NM_001693.3:405	Endogenous	mRNA	Hs	100	9.89975	9.84	10.03	9.94	9.82	9.9	9.87	10.08	9.96	9.91	9.96	9.91	9.88	9.94979
SELL		NM_000655.4	NM_000655.4:1103	Endogenous	mRNA	Hs	100	9.52975	7.78	10.11	10.33	9.63	10.78	8.88	8.69	10.2	10.65	9.98	11.36	9.1	9.95604
CASP3		NM_004346.3	NM_004346.3:875	Endogenous	mRNA	Hs	100	10.164	10.17	10.34	10.18	10.06	10.32	9.92	9.96	10.16	10.14	9.92	10	9.86	10.0061
GADD45B		NM_015675.2	NM_015675.2:365	Endogenous	mRNA	Hs	100	9.54501	9.56	9.31	9.35	9.39	10.06	9.62	10.46	10.15	9.27	10.3	10.2	9.72	10.0084
BCL6		NM_001134738.1	NM_001134738.1:340	Endogenous	mRNA	Hs	100	10.2121	10.74	10.03	10.02	10.22	10.1	10.18	9.95	10.09	10.35	9.96	9.68	10.1	10.0196
CCNC		NM_005190.3	NM_005190.3:744	Endogenous	mRNA	Hs	100	10.1445	10.17	10.3	10.25	10.03	10.03	10.09	9.94	10.11	10.26	9.94	9.94	9.98	10.0276
SIGIRR		NM_001135053.1	NM_001135053.1:1382	Endogenous	mRNA	Hs	100	9.41618	9.13	9.74	9.37	9.03	9.67	9.58	10.38	9.99	9.57	10.1	10.2	9.97	10.0319
AP1G1		NM_001030007.1	NM_001030007.1:2630	Endogenous	mRNA	Hs	100	10.0616	10.02	10.06	10.07	10.04	10.07	10.11	10.13	10.07	10.07	10.08	9.9	10	10.0414
TRAF3		NM_145725.2	NM_145725.2:720	Endogenous	mRNA	Hs	100	10.0863	9.98	10	10.2	10.06	10.1	10.18	9.91	9.83	10.32	10.04	10.09	10.08	10.0438
UBE2N		NM_003348.4	NM_003348.4:357	Endogenous	mRNA	Hs	100	10.1831	10.12	10.18	10.31	10.21	10.11	10.17	9.95	9.99	10.28	10.07	10.02	10.12	10.0711
IFITM1		NM_003641.3	NM_003641.3:230	Endogenous	mRNA	Hs	100	10.4277	10.3	10.59	10.48	10.24	11.05	9.94	9.72	9.93	10.29	10.16	10.74	9.64	10.0732
TRIM33		NM_015906.3	NM_015906.3:3260	Endogenous	mRNA	Hs	100	9.83298	9.53	10.06	9.96	9.61	9.85	10	10.11	10.15	10.09	9.99	10.03	10.08	10.0749
RBPJ		NM_015874.3	NM_015874.3:850	Endogenous	mRNA	Hs	100	10.3378	10.77	10.4	10.29	10.31	10.19	10.08	9.69	10.26	10.39	9.78	10.08	10.27	10.0749
SEM1		NM_006304.1	NM_006304.1:116	Endogenous	mRNA	Hs	100	10.2583	10.31	10.25	10.27	10.27	10.19	10.26	10.05	10.07	10.14	10.08	10.08	10.08	10.0833
NFE2L2		NM_006164.3	NM_006164.3:995	Endogenous	mRNA	Hs	100	10.0999	10.11	10.05	10.13	10.07	10.17	10.07	10.07	10.03	10.11	10.06	10.15	10.16	10.0966
PRKCA		NM_002737.2	NM_002737.2:680	Endogenous	mRNA	Hs	100	9.4282	8.82	9.66	9.49	8.99	9.79	9.87	10.26	10.04	9.89	9.72	10.43	10.29	10.102
KPNB1		NM_002265.4	NM_002265.4:2580	Endogenous	mRNA	Hs	100	10.1313	10.1	10.01	10.05	10.21	10.26	10.16	10.1	9.98	10.1	10.12	10.23	10.11	10.1064
WAS		NM_000377.2	NM_000377.2:90	Endogenous	mRNA	Hs	100	9.68535	9.4	9.78	9.79	9.54	9.8	9.81	10.16	10.24	9.86	10.13	10.03	10.24	10.1091
DERL1		NM_024295.6	NM_024295.6:441	Endogenous	mRNA	Hs	100	10.1781	10.25	10.19	10.24	10.21	10.03	10.15	10.13	10.06	10.32	10.04	10.07	10.07	10.1146
CTSA		NM_001127695.1	NM_001127695.1:1540	Endogenous	mRNA	Hs	100	10.2277	10.02	10.38	10.34	10.24	10.17	10.22	10.01	9.99	10.31	10.26	9.94	10.22	10.1206
RIPK1		NM_003804.3	NM_003804.3:710	Endogenous	mRNA	Hs	100	9.8926	9.64	9.96	10	9.88	9.91	9.97	10.2	10.2	10.08	10.31	9.99	10.01	10.131
SMAD4		NM_005359.3	NM_005359.3:1370	Endogenous	mRNA	Hs	100	9.82524	9.63	10.13	9.87	9.66	9.77	9.9	10.06	10.17	10.19	10.12	10.22	10.12	10.1465
CXCL13		NM_006419.2	NM_006419.2:210	Endogenous	mRNA	Hs	100	13.6966	15.2	12.64	12.9	14.32	13.83	13.45	9.68	9.77	10.59	9.54	10.44	11.01	10.1574
ATG3		NM_022488.3	NM_022488.3:593	Endogenous	mRNA	Hs	100	9.97094	9.85	10.12	10.12	9.88	9.84	10.02	10.19	10.28	10.22	10.17	10.01	10.16	10.1713
CD3G		NM_000073.2	NM_000073.2:404	Endogenous	mRNA	Hs	100	9.9689	9.76	9.89	10.07	9.85	10.06	10.19	10.33	9.78	10.15	10.13	10.33	10.34	10.1747
PSEN1		NM_000021.2	NM_000021.2:900	Endogenous	mRNA	Hs	100	10.0998	10.07	10.13	10.13	10	10.05	10.22	10.19	10.15	10.24	10.14	10.11	10.36	10.198
DNAJA2		NM_005880.3	NM_005880.3:370	Endogenous	mRNA	Hs	100	10.19	10.15	10.2	10.2	10.19	10.24	10.16	10.27	10.08	10.33	10.16	10.28	10.21	10.2213
MAP3K7		NM_145333.1	NM_145333.1:670	Endogenous	mRNA	Hs	100	10.0413	10	10.19	10.05	9.9	10.05	10.06	10.27	10.18	10.24	10.17	10.25	10.22	10.2216
MAP2K4		NM_003010.2	NM_003010.2:771	Endogenous	mRNA	Hs	100	10.1156	10.02	10.29	10.18	9.89	10.03	10.29	10.28	10.15	10.18	10.19	10.24	10.32	10.2265
IL10RA		NM_001558.2	NM_001558.2:150	Endogenous	mRNA	Hs	100	9.58426	8.8	9.86	9.76	9.37	10.07	9.7	10.39	10.26	9.77	10.27	10.68	10.06	10.2345
CD6		NM_001254751.1	NM_001254751.1:1722	Endogenous	mRNA	Hs	100	10.1995	10.39	9.65	10.5	9.44	10.83	10.46	10.45	9.56	10.63	9.57	10.73	10.54	10.2347
PIK3C3		NM_002647.2	NM_002647.2:1140	Endogenous	mRNA	Hs	100	10.1761	10.09	10.3	10.28	10	10.17	10.22	10.26	10.28	10.39	10.16	10.17	10.3	10.2597
JUN		NM_002228.3	NM_002228.3:1952	Endogenous	mRNA	Hs	100	9.66601	10.14	9.44	9.45	9.65	9.4	9.94	10.98	10.34	9.62	10.78	9.85	10.11	10.2687
DDOST		NM_005216.4	NM_005216.4:1255	Endogenous	mRNA	Hs	100	10.423	10.55	10.37	10.36	10.4	10.34	10.52	10.33	10.31	10.21	10.32	10.12	10.35	10.273
APOL6		NM_030641.3	NM_030641.3:422	Endogenous	mRNA	Hs	100	10.4971	10	10.37	10.55	10.57	11.05	10.47	10.05	10.1	10.35	10.29	10.8	10.07	10.2734
PRKCSH		NM_002743.2	NM_002743.2:417	Endogenous	mRNA	Hs	100	10.1763	10.14	10.27	10.2	10.06	10.11	10.28	10.28	10.32	10.27	10.27	10.23	10.47	10.3064
CD2		NM_001767.3	NM_001767.3:687	Endogenous	mRNA	Hs	100	10.3446	10.48	10.37	10.25	10.21	10.41	10.35	10.41	10.22	10.3	10.3	10.35	10.3	10.3132
CBL		NM_005188.3	NM_005188.3:1080	Endogenous	mRNA	Hs	100	10.0455	9.91	10.13	10.18	9.83	9.98	10.25	10.29	10.28	10.4	10.24	10.39	10.3	10.3165
LTA4H		NM_001256643.1	NM_001256643.1:1140	Endogenous	mRNA	Hs	100	10.3908	10.5	10.41	10.52	10.41	10.4	10.11	10.16	10.36	10.56	10.35	10.44	10.24	10.3509
STRAP		NM_007178.3	NM_007178.3:630	Endogenous	mRNA	Hs	100	10.5229	10.53	10.39	10.51	10.71	10.45	10.55	10.41	10.39	10.32	10.45	10.25	10.39	10.3681
AP1S2		NM_003916.4	NM_003916.4:362	Endogenous	mRNA	Hs	100	10.0919	10.15	10.13	10.36	9.78	10.03	10.11	10.52	10.43	10.51	10.1	10.33	10.34	10.3707
MAPK9		NM_001135044.1	NM_001135044.1:268	Endogenous	mRNA	Hs	100	10.1806	10.01	10.37	10.23	10.08	10.03	10.37	10.46	10.5	10.21	10.45	10.22	10.4	10.3727
SP100		NM_001206704.1	NM_001206704.1:1495	Endogenous	mRNA	Hs	100	10.2991	10.04	10.41	10.35	10.2	10.42	10.38	10.25	10.47	10.42	10.31	10.4	10.41	10.3764
APBB1IP		NM_019043.3	NM_019043.3:370	Endogenous	mRNA	Hs	100	10.141	10	10.32	10.07	10.07	10.13	10.26	10.46	10.44	10.2	10.51	10.33	10.41	10.3912
MIF		NM_002415.1	NM_002415.1:319	Endogenous	mRNA	Hs	100	10.5245	11.21	10.93	10.79	10.21	10.18	9.89	9.91	10.63	10.96	10.18	10.19	10.54	10.3959
JAK3		NM_000215.2	NM_000215.2:1715	Endogenous	mRNA	Hs	100	10.7348	10.68	10.75	10.66	10.82	10.82	10.68	10.31	10.36	10.39	10.76	10.31	10.36	10.4138
RASGRP1		NM_001128602.1	NM_001128602.1:649	Endogenous	mRNA	Hs	100	9.99775	9.48	10.23	10.29	9.85	10.18	9.98	10.27	10.48	10.43	10.41	10.6	10.45	10.4395
RAF1		NM_002880.3	NM_002880.3:1536	Endogenous	mRNA	Hs	100	10.2695	10.13	10.32	10.27	10.15	10.36	10.39	10.44	10.5	10.31	10.35	10.48	10.56	10.4396
STAT5A		NM_003152.3	NM_003152.3:2523	Endogenous	mRNA	Hs	100	10.4674	10.25	10.36	10.65	10.53	10.61	10.41	10.32	10.34	10.59	10.45	10.61	10.38	10.4477
CREBBP		NM_004380.2	NM_004380.2:1301	Endogenous	mRNA	Hs	100	10.1272	9.88	10.25	10.06	10.05	10.19	10.34	10.42	10.5	10.39	10.54	10.4	10.54	10.4648
TPP1		NM_000391.3	NM_000391.3:746	Endogenous	mRNA	Hs	100	10.1726	10.3	10.59	10.09	10.21	9.64	10.23	10.49	10.77	10.44	10.74	9.85	10.59	10.4754
ATF6		NM_007348.2	NM_007348.2:110	Endogenous	mRNA	Hs	100	10.3557	10.17	10.57	10.49	10.25	10.39	10.27	10.33	10.54	10.53	10.49	10.66	10.35	10.4827
NAE1		NM_001018159.1	NM_001018159.1:848	Endogenous	mRNA	Hs	100	10.3459	10.16	10.57	10.35	10.3	10.4	10.3	10.53	10.51	10.56	10.43	10.48	10.54	10.5082
JAML		NM_153206.2	NM_153206.2:620	Endogenous	mRNA	Hs	100	9.64412	8.83	9.75	10.68	8.65	10.66	9.49	10.41	10.17	11.23	9.84	11.38	10.19	10.5215
CAP1		NM_001105530.1	NM_001105530.1:428	Endogenous	mRNA	Hs	100	10.5698	10.43	10.57	10.64	10.56	10.62	10.6	10.44	10.34	10.71	10.56	10.58	10.52	10.5244
SP1		NM_138473.2	NM_138473.2:833	Endogenous	mRNA	Hs	100	10.3278	10.19	10.4	10.27	10.21	10.44	10.46	10.51	10.52	10.45	10.57	10.56	10.66	10.5448
SAMHD1		NM_015474.2	NM_015474.2:640	Endogenous	mRNA	Hs	100	10.0899	9.09	10.51	10.09	9.81	10.95	10.19	10.55	10.81	10.16	10.27	11.26	10.28	10.5482
RB1CC1		NM_001083617.1	NM_001083617.1:1860	Endogenous	mRNA	Hs	100	10.2474	10.08	10.45	10.37	10.1	10.16	10.33	10.61	10.55	10.54	10.53	10.54	10.59	10.56
CD45RB		ENST00000367367.1	ENST00000367367.1:131	Endogenous	mRNA	Hs	100	10.4004	10.29	10.94	10.62	10.03	10.45	10.1	10.37	10.7	11.01	10.36	10.71	10.33	10.5771
PIK3CA		NM_006218.2	NM_006218.2:2445	Endogenous	mRNA	Hs	100	10.3774	10.22	10.55	10.46	10.16	10.4	10.48	10.59	10.53	10.68	10.58	10.71	10.49	10.5964
LEF1		NM_016269.3	NM_016269.3:1165	Endogenous	mRNA	Hs	100	10.2072	9.81	10.18	10.58	9.86	10.55	10.29	10.21	10.68	10.78	10.33	11.07	10.55	10.5995
TRAM1		NM_014294.5	NM_014294.5:1231	Endogenous	mRNA	Hs	100	10.4872	10.46	10.64	10.53	10.17	10.55	10.58	10.72	10.58	10.72	10.3	10.85	10.55	10.6186
CD3E		NM_000733.3	NM_000733.3:260	Endogenous	mRNA	Hs	100	10.5092	10.63	10.56	10.27	10.54	10.41	10.65	10.78	10.78	10.29	10.79	10.46	10.71	10.6332
MDFIC		NM_199072.2	NM_199072.2:730	Endogenous	mRNA	Hs	100	10.5944	10.43	10.69	10.72	10.66	10.46	10.61	10.49	10.71	10.72	10.71	10.57	10.66	10.643
SLC2A3		NM_006931.2	NM_006931.2:538	Endogenous	mRNA	Hs	100	9.94906	10.51	9.86	10.73	9.27	9.75	9.65	10.13	10.83	11.54	10.22	10.49	10.85	10.6664
HLA-C		NM_002117.4	NM_002117.4:895	Endogenous	mRNA	Hs	100	10.5756	11.13	9.66	10.41	10.47	10.65	11.21	11.31	9.67	10.48	10.71	10.7	11.34	10.6866
NFATC3		NM_004555.2	NM_004555.2:2190	Endogenous	mRNA	Hs	100	10.6014	10.39	10.84	10.73	10.27	10.74	10.65	10.71	10.71	10.84	10.58	10.82	10.6	10.7095
CD40LG		NM_000074.2	NM_000074.2:398	Endogenous	mRNA	Hs	100	10.1068	9.81	10.16	10.39	9.91	9.91	10.48	10.74	10.78	10.85	10.61	10.4	10.92	10.7153
TNFRSF25		NM_001039664.1	NM_001039664.1:151	Endogenous	mRNA	Hs	100	10.6595	10.68	10.5	10.74	10.56	10.67	10.81	11.04	10.64	10.39	10.78	10.77	10.82	10.7382
CFLAR		NM_001127183.1	NM_001127183.1:653	Endogenous	mRNA	Hs	100	10.8948	11.02	10.91	10.8	10.88	10.88	10.88	10.69	10.79	10.55	10.8	10.78	10.85	10.7429
SOD1		NM_000454.4	NM_000454.4:245	Endogenous	mRNA	Hs	100	10.9741	11.21	11	10.83	11.06	10.94	10.81	10.87	10.73	10.73	10.77	10.75	10.66	10.7515
CASP4		NM_001225.3	NM_001225.3:88	Endogenous	mRNA	Hs	100	10.7458	10.67	10.89	10.96	10.56	10.73	10.67	10.83	10.81	10.97	10.7	10.78	10.63	10.7861
CUL1		NM_003592.2	NM_003592.2:1487	Endogenous	mRNA	Hs	100	10.7564	10.88	10.81	10.73	10.76	10.67	10.69	10.86	10.74	10.79	10.73	10.83	10.83	10.7966
CD27		NM_001242.4	NM_001242.4:330	Endogenous	mRNA	Hs	100	10.7787	10.98	11.13	10.73	10.32	10.82	10.71	10.86	11.09	10.72	10.52	10.9	10.98	10.8434
LAMP1		NM_005561.3	NM_005561.3:730	Endogenous	mRNA	Hs	100	10.7262	10.56	10.77	10.67	10.68	10.86	10.82	11	10.78	10.84	10.87	11	10.88	10.8947
TGFBR2		NM_001024847.1	NM_001024847.1:1760	Endogenous	mRNA	Hs	100	10.5162	9.88	10.71	10.79	10.29	10.64	10.82	10.66	10.76	11.15	10.89	11.11	10.94	10.9169
CTSS		NM_004079.3	NM_004079.3:685	Endogenous	mRNA	Hs	100	10.7576	10.56	10.85	10.92	10.71	10.66	10.85	10.96	10.92	10.94	10.99	10.77	10.98	10.9264
KLRB1		NM_002258.2	NM_002258.2:85	Endogenous	mRNA	Hs	100	10.5028	10.75	11.53	10.85	9.65	10.15	10.19	11.3	11.49	11.29	10.4	10.54	10.68	10.9418
EVL		NM_016337.2	NM_016337.2:888	Endogenous	mRNA	Hs	100	10.4345	10.13	10.67	10.52	10.18	10.46	10.66	11.12	11.08	10.8	10.97	10.79	10.91	10.9443
NGLY1		NM_001145293.1	NM_001145293.1:1872	Endogenous	mRNA	Hs	100	10.7021	10.64	11.01	10.78	10.49	10.64	10.66	10.86	11.05	11.03	10.9	10.87	11.08	10.9646
IL2RB		NM_000878.3	NM_000878.3:350	Endogenous	mRNA	Hs	100	11.1671	11.46	10.96	10.99	11.23	11.18	11.19	11.08	10.79	10.76	10.98	11.08	11.14	10.9707
PARP1		NM_001618.3	NM_001618.3:3016	Endogenous	mRNA	Hs	100	10.9411	10.9	11.07	10.91	10.89	10.78	11.1	10.9	11.12	10.94	10.87	10.85	11.18	10.9759
PTK2B		NM_004103.3	NM_004103.3:735	Endogenous	mRNA	Hs	100	10.8046	10.69	10.89	10.8	10.77	10.72	10.96	10.89	10.99	11.01	11.12	10.86	11.08	10.9913
CBFB		NM_001755.2	NM_001755.2:262	Endogenous	mRNA	Hs	100	10.8842	10.63	10.96	11.01	10.79	10.96	10.96	11.1	10.93	11.09	10.99	10.97	10.88	10.993
MCL1		NM_021960.5	NM_021960.5:644	Endogenous	mRNA	Hs	100	10.9047	10.96	10.91	10.92	10.74	11.02	10.88	11.16	10.95	10.84	11.23	10.94	10.9	11.0024
BNIP3		NM_004052.2	NM_004052.2:584	Endogenous	mRNA	Hs	100	10.247	10.99	10.8	11.19	9.16	9.82	9.69	10.13	11.52	11.94	10.47	10.79	11.33	11.0123
PIK3CD		NM_005026.3	NM_005026.3:2978	Endogenous	mRNA	Hs	100	10.8777	10.71	10.98	10.89	10.74	11	10.95	11.01	10.92	10.98	11.03	11.07	11.12	11.0215
XBP1		NM_001079539.1	NM_001079539.1:935	Endogenous	mRNA	Hs	100	11.0075	10.85	11.13	10.87	10.97	11	11.23	11.12	10.86	10.77	11.21	11.19	11.17	11.052
MAPK1		NM_138957.2	NM_138957.2:430	Endogenous	mRNA	Hs	100	10.8361	10.67	10.88	10.96	10.72	10.83	10.96	11.09	11.09	11.05	11.01	11.08	11.05	11.0616
FAS		NM_000043.4	NM_000043.4:1089	Endogenous	mRNA	Hs	100	11.1069	11.41	11.13	10.95	11.27	10.93	10.96	11.45	10.92	10.85	11.26	10.83	11.08	11.0627
CD59		NM_001127227.1	NM_001127227.1:264	Endogenous	mRNA	Hs	100	11.1925	11.57	10.6	11.38	11.24	11.1	11.29	11.25	10.6	11.36	11.02	11.04	11.15	11.0674
ALOX5AP		NM_001629.2	NM_001629.2:367	Endogenous	mRNA	Hs	100	11.1497	10.87	11.09	11.32	11.23	10.94	11.46	10.79	10.76	11.34	11.49	10.87	11.58	11.1331
ATF2		NM_001256091.1	NM_001256091.1:668	Endogenous	mRNA	Hs	100	10.9379	10.84	11.01	11.03	10.77	10.96	11.02	11.24	11.15	11.16	11.1	11.15	11.18	11.1633
LCK		NM_005356.2	NM_005356.2:1260	Endogenous	mRNA	Hs	100	10.8575	10.67	10.98	10.92	10.69	10.86	11.03	11.12	11.09	11.09	11.25	11.14	11.31	11.1664
STAT3		NM_003150.3	NM_003150.3:2060	Endogenous	mRNA	Hs	100	12.0392	12.51	11.84	12.07	12.11	11.98	11.74	10.93	11.21	11.53	11.2	11.21	11.13	11.2003
PRKCQ		NM_006257.2	NM_006257.2:1325	Endogenous	mRNA	Hs	100	10.5735	10.23	10.74	10.62	10.29	10.59	10.99	11.41	11.23	10.89	11.26	11.1	11.35	11.2053
STT3B		XM_011533465.1	XM_011533465.1:1495	Endogenous	mRNA	Hs	100	11.0394	10.86	11.19	11.15	10.97	10.97	11.1	11.23	11.17	11.41	11.19	11.13	11.13	11.2096
CD84		NM_001184879.1	NM_001184879.1:1015	Endogenous	mRNA	Hs	100	10.999	11	10.91	11	10.86	10.92	11.31	11.51	11.15	10.91	11.34	11.11	11.37	11.2299
AIM2		NM_004833.1	NM_004833.1:870	Endogenous	mRNA	Hs	100	11.0413	10.73	11.48	11.28	10.76	10.83	11.19	11.1	11.4	11.39	11.34	10.83	11.46	11.2511
NLRP1		NM_033004.2	NM_033004.2:2135	Endogenous	mRNA	Hs	100	10.7504	10.43	11.11	10.77	10.44	10.96	10.81	11.29	11.43	11.17	11.2	11.34	11.12	11.2578
RAB7A		NM_004637.5	NM_004637.5:277	Endogenous	mRNA	Hs	100	11.1983	11.17	11.16	11.18	11.22	11.18	11.28	11.28	11.32	11.19	11.31	11.19	11.27	11.2599
CTLA4		NM_005214.3	NM_005214.3:405	Endogenous	mRNA	Hs	100	12.1656	12.7	12.18	12.11	12.13	12.05	11.84	11.27	11.23	11.75	11.28	11.26	10.97	11.291
IFNAR1		NM_000629.2	NM_000629.2:782	Endogenous	mRNA	Hs	100	11.1773	11.18	11.31	11.28	10.89	11.09	11.32	11.3	11.37	11.46	11	11.28	11.43	11.3056
PLCG1		NM_002660.2	NM_002660.2:2290	Endogenous	mRNA	Hs	100	11.2059	11.46	11.19	11.17	11	11.21	11.21	11.3	11.31	11.28	11.32	11.19	11.49	11.3146
MAPK14		NM_001315.2	NM_001315.2:792	Endogenous	mRNA	Hs	100	10.9653	10.79	11.21	11.06	10.74	10.89	11.11	11.36	11.38	11.36	11.29	11.22	11.36	11.3282
MAP3K3		NM_002401.3	NM_002401.3:470	Endogenous	mRNA	Hs	100	10.8911	10.56	11.19	10.95	10.65	10.95	11.06	11.42	11.47	11.16	11.36	11.34	11.32	11.3446
SSR1		NM_003144.5	NM_003144.5:792	Endogenous	mRNA	Hs	100	11.2196	11.14	11.36	11.33	11.1	11.18	11.21	11.44	11.25	11.54	11.28	11.4	11.19	11.3494
TLN1		NM_006289.3	NM_006289.3:1460	Endogenous	mRNA	Hs	100	11.2598	11.17	11.33	11.26	11.19	11.26	11.35	11.41	11.27	11.37	11.33	11.4	11.39	11.3616
GBP2		NM_004120.3	NM_004120.3:780	Endogenous	mRNA	Hs	100	12.0101	12.35	11.94	11.73	12.05	12.11	11.89	11.07	11.57	11.57	11.21	11.51	11.28	11.3667
CD4		NM_000616.4	NM_000616.4:975	Endogenous	mRNA	Hs	100	11.2256	11.24	11.57	11.47	10.81	11.12	11.16	11.36	11.67	11.51	11.18	11.17	11.36	11.3736
PSMB8		NM_004159.4	NM_004159.4:1215	Endogenous	mRNA	Hs	100	11.5344	11.67	11.51	11.41	11.51	11.7	11.41	11.37	11.37	11.45	11.28	11.59	11.42	11.4129
HSP90AB1		NM_007355.3	NM_007355.3:1530	Endogenous	mRNA	Hs	100	12.0957	12.27	11.79	12.03	12.48	12.23	11.79	11.05	11.47	11.68	11.45	11.66	11.32	11.4363
CASP8		NM_001080124.1	NM_001080124.1:890	Endogenous	mRNA	Hs	100	11.04	10.65	11.42	11.2	10.74	11.22	11.03	11.53	11.63	11.32	11.48	11.4	11.3	11.4427
RPS6KA3		NM_004586.2	NM_004586.2:277	Endogenous	mRNA	Hs	100	11.1917	10.89	11.34	11.39	10.97	11.28	11.29	11.48	11.49	11.49	11.44	11.46	11.5	11.4766
PSAP		NM_001042465.2	NM_001042465.2:310	Endogenous	mRNA	Hs	100	11.361	11.26	11.27	11.58	11.44	11.21	11.41	11.61	11.22	11.55	11.78	11.4	11.46	11.502
YWHAQ		NM_006826.3	NM_006826.3:558	Endogenous	mRNA	Hs	100	11.8271	12.05	11.56	11.84	12.03	11.8	11.69	11.37	11.35	11.74	11.52	11.52	11.58	11.5126
STAT5B		NM_012448.3	NM_012448.3:200	Endogenous	mRNA	Hs	100	11.2605	11.18	11.44	11.35	10.94	11.37	11.29	11.5	11.56	11.58	11.41	11.52	11.51	11.5132
CD247		NM_198053.2	NM_198053.2:329	Endogenous	mRNA	Hs	100	11.2102	11.37	11.49	11.1	10.94	11.14	11.23	11.67	11.73	11.38	11.44	11.48	11.52	11.536
STAT1		NM_139266.1	NM_139266.1:455	Endogenous	mRNA	Hs	100	12.9748	13.07	12.31	12.57	13.2	13.57	13.17	11.29	11.23	11.82	11.42	12.66	11.23	11.5974
CD81		NM_004356.3	NM_004356.3:735	Endogenous	mRNA	Hs	100	11.6876	11.93	11.53	11.62	11.66	11.79	11.6	11.64	11.29	11.72	11.7	11.79	11.67	11.6339
NFATC2		NM_012340.3	NM_012340.3:1815	Endogenous	mRNA	Hs	100	11.5361	11.56	11.38	11.51	11.47	11.54	11.76	11.92	11.43	11.62	11.72	11.49	11.65	11.6372
TRAT1		NM_001317747.1	NM_001317747.1:238	Endogenous	mRNA	Hs	100	11.1697	10.77	11.54	11.74	10.64	11.06	11.31	11.62	11.68	12.17	11.36	11.49	11.55	11.6422
ICOS		NM_012092.3	NM_012092.3:549	Endogenous	mRNA	Hs	100	11.7706	11.76	12.08	11.86	11.68	11.61	11.64	11.63	11.88	11.99	11.73	11.52	11.46	11.7002
IL2RG		NM_000206.1	NM_000206.1:595	Endogenous	mRNA	Hs	100	12.1134	12.44	12.09	12.26	12.01	12.07	11.82	11.57	11.69	12.12	11.57	11.66	11.63	11.7052
CXCR5		NM_001716.4	NM_001716.4:723	Endogenous	mRNA	Hs	100	11.4724	11.6	11.55	11.33	11.27	11.41	11.68	11.87	11.56	11.44	11.75	11.63	12	11.7068
AKT3		NM_005465.4	NM_005465.4:287	Endogenous	mRNA	Hs	100	11.2758	10.81	11.43	11.35	11.07	11.22	11.8	11.58	11.76	11.62	11.72	11.72	12.09	11.7472
TANK		NM_004180.2	NM_004180.2:158	Endogenous	mRNA	Hs	100	11.7532	11.71	11.77	11.82	11.79	11.63	11.8	11.76	11.81	11.84	11.86	11.6	11.83	11.783
ICAM3		NM_002162.3	NM_002162.3:1225	Endogenous	mRNA	Hs	100	11.7062	11.66	11.81	11.84	11.56	11.61	11.76	11.81	11.68	11.91	11.82	11.64	11.86	11.7863
CBLB		NM_170662.3	NM_170662.3:1286	Endogenous	mRNA	Hs	100	12.0792	12.26	12.25	12.09	12.04	11.91	11.93	11.72	11.96	11.96	11.8	11.61	11.71	11.7926
CD28		NM_001243077.1	NM_001243077.1:438	Endogenous	mRNA	Hs	100	11.5985	11.66	11.74	11.7	11.2	11.62	11.68	11.82	11.99	11.96	11.61	11.69	11.8	11.8109
LTB		NM_002341.1	NM_002341.1:330	Endogenous	mRNA	Hs	100	11.8411	11.65	11.94	11.97	11.76	11.82	11.91	11.94	11.66	11.85	11.88	11.79	11.85	11.828
ZAP70		NM_001079.3	NM_001079.3:1175	Endogenous	mRNA	Hs	100	11.8496	11.89	11.86	11.73	11.73	11.97	11.92	12.08	11.76	11.83	11.94	11.91	11.94	11.9096
CD44		NM_001001392.1	NM_001001392.1:429	Endogenous	mRNA	Hs	100	11.6241	11.54	11.57	11.45	11.81	11.55	11.83	11.91	11.96	11.6	12.18	11.82	12.11	11.9285
LAT		NM_001014987.1	NM_001014987.1:843	Endogenous	mRNA	Hs	100	11.5593	11.16	11.84	11.63	11.47	11.45	11.82	12.19	12.08	11.8	12.17	11.87	12.12	12.0374
RACK1		NM_006098.4	NM_006098.4:375	Endogenous	mRNA	Hs	100	12.0777	12.16	12.21	12.17	11.95	11.89	12.09	11.84	12.12	12.3	11.91	11.94	12.19	12.0489
IFNAR2		NM_000874.3	NM_000874.3:631	Endogenous	mRNA	Hs	100	11.9739	11.84	12.21	11.89	11.94	11.79	12.18	12.1	12.14	12.01	12.27	11.58	12.24	12.0544
LCP2		NM_005565.4	NM_005565.4:360	Endogenous	mRNA	Hs	100	12.0005	11.84	12.19	12.15	11.72	12.01	12.1	12.16	12.03	12.2	12.11	12.07	12.17	12.1232
MAF		NM_001031804.2	NM_001031804.2:1834	Endogenous	mRNA	Hs	100	12.4201	12.84	12.39	12.2	12.41	12.4	12.29	12.29	12.32	12.21	12.36	11.97	12.22	12.2277
EIF3F		NM_003754.2	NM_003754.2:1015	Endogenous	mRNA	Hs	100	12.2063	12.1	12.29	12.36	12.12	12.14	12.23	12.15	12.27	12.4	12.23	12.35	12.31	12.2847
SH2D1A		NM_002351.4	NM_002351.4:495	Endogenous	mRNA	Hs	100	12.4348	12.97	12.49	12.53	12.4	12.25	11.99	12.24	12.37	12.6	12.32	12.1	12.12	12.2905
TIGIT		NM_173799.3	NM_173799.3:712	Endogenous	mRNA	Hs	100	12.0221	11.81	11.97	11.97	12.11	11.93	12.35	12.48	12.21	11.94	12.72	12.23	12.52	12.3474
CD3D		NM_000732.4	NM_000732.4:127	Endogenous	mRNA	Hs	100	12.3948	12.42	12.42	12.5	12.27	12.33	12.43	12.53	12.18	12.53	12.33	12.35	12.39	12.3844
TCF7		NM_201633.2	NM_201633.2:519	Endogenous	mRNA	Hs	100	12.0143	11.68	12.1	12.09	11.81	11.99	12.43	12.44	12.33	12.24	12.35	12.36	12.59	12.3845
ITK		NM_005546.3	NM_005546.3:1019	Endogenous	mRNA	Hs	100	11.7798	11.3	12.05	11.88	11.58	11.73	12.16	12.27	12.5	12.31	12.46	12.35	12.59	12.4128
UBA52		NM_003333.3	NM_003333.3:288	Endogenous	mRNA	Hs	100	12.3462	12.36	12.49	12.44	12.18	12.34	12.27	12.43	12.51	12.61	12.35	12.52	12.52	12.4897
JAK1		NM_002227.1	NM_002227.1:285	Endogenous	mRNA	Hs	100	12.1176	11.93	12.26	12.2	11.96	12.1	12.26	12.56	12.39	12.43	12.52	12.54	12.51	12.4915
TXNIP		NM_006472.4	NM_006472.4:876	Endogenous	mRNA	Hs	100	11.8948	11.82	12.47	12.29	11.21	11.82	11.8	12.61	12.61	12.8	12.25	12.61	12.16	12.5046
LCP1		NM_002298.4	NM_002298.4:1705	Endogenous	mRNA	Hs	100	12.7212	12.76	12.61	12.9	12.69	12.78	12.59	12.33	12.34	12.87	12.4	12.65	12.49	12.5119
HSP90B1		NM_003299.2	NM_003299.2:1445	Endogenous	mRNA	Hs	100	12.3045	12.42	12.25	12.41	12.14	12.22	12.39	12.91	12.39	12.53	12.31	12.58	12.49	12.5336
ETS1		NM_005238.3	NM_005238.3:1305	Endogenous	mRNA	Hs	100	12.0946	11.74	12.12	12.21	12.02	12.01	12.48	12.54	12.46	12.46	12.62	12.55	12.7	12.5547
IL16		NM_004513.4	NM_004513.4:1262	Endogenous	mRNA	Hs	100	12.3135	12.15	12.48	12.48	12	12.26	12.52	12.72	12.5	12.81	12.6	12.57	12.72	12.6529
ATF4		NM_001675.2	NM_001675.2:1151	Endogenous	mRNA	Hs	100	12.5132	12.43	12.59	12.54	12.51	12.57	12.44	12.72	12.8	12.71	12.63	12.66	12.62	12.6899
IFI16		NM_001206567.1	NM_001206567.1:2351	Endogenous	mRNA	Hs	100	12.4566	12.34	12.72	12.66	12.2	12.24	12.59	12.84	12.64	12.94	12.59	12.46	12.74	12.7007
PFKFB3		NM_004566.3	NM_004566.3:965	Endogenous	mRNA	Hs	100	12.4276	12.41	12.79	12.53	12.27	12.01	12.57	12.53	13.13	12.85	12.65	12.46	12.99	12.766
CALM1		NM_006888.4	NM_006888.4:299	Endogenous	mRNA	Hs	100	12.5402	12.26	12.76	12.72	12.31	12.6	12.6	12.89	12.87	12.92	12.76	12.96	12.81	12.8682
CXCR4		NM_001008540.1	NM_001008540.1:1060	Endogenous	mRNA	Hs	100	12.6506	12.5	12.76	12.56	12.74	12.44	12.91	12.82	12.75	12.72	13.36	12.91	13.09	12.9398
FYN		NM_002037.3	NM_002037.3:765	Endogenous	mRNA	Hs	100	12.593	12.5	12.75	12.68	12.5	12.57	12.56	13.07	12.98	12.99	13	12.99	12.8	12.9714
HSP90AA1		NM_001017963.2	NM_001017963.2:1655	Endogenous	mRNA	Hs	100	12.918	12.92	12.87	13	12.91	13.04	12.77	12.83	13.13	13.04	13.08	13.01	12.76	12.9743
LDHB		NM_001174097.1	NM_001174097.1:586	Endogenous	mRNA	Hs	100	13.0205	12.8	13.09	13.21	12.77	13.2	13.06	13.13	13.09	13.22	12.9	13.55	13.2	13.1802
HLA-A		NM_002116.5	NM_002116.5:1000	Endogenous	mRNA	Hs	100	13.1737	13.1	13.36	13.16	13.22	12.83	13.38	13.15	13.35	13.27	13.46	13	13.54	13.2937
HLA-B		NM_005514.6	NM_005514.6:937	Endogenous	mRNA	Hs	100	13.4632	13.49	13.4	13.2	13.61	13.24	13.85	13.37	13.38	13.34	13.63	13.34	13.82	13.4788
PPIA		NM_021130.3	NM_021130.3:315	Endogenous	mRNA	Hs	100	13.738	13.87	13.66	13.76	13.83	13.7	13.61	13.41	13.37	13.65	13.5	13.51	13.6	13.5063
ITGAL		NM_002209.2	NM_002209.2:1113	Endogenous	mRNA	Hs	100	13.1838	13.1	13.49	13.04	13.07	13.03	13.38	13.77	13.77	13.21	13.67	13.24	13.74	13.5645
IL32		NM_004221.4	NM_004221.4:358	Endogenous	mRNA	Hs	100	13.5401	13.89	13.47	13.25	13.66	13.38	13.6	13.82	13.37	13.26	14.06	13.44	13.8	13.622
ATM		NM_000051.3	NM_000051.3:393	Endogenous	mRNA	Hs	100	13.3689	13.02	13.71	13.54	12.99	13.54	13.43	13.85	13.85	13.86	13.74	13.91	13.73	13.8232
PTPRC		NM_080921.3	NM_080921.3:99	Endogenous	mRNA	Hs	100	13.5739	13.35	13.73	13.76	13.34	13.55	13.72	13.77	13.74	13.98	13.93	13.79	13.82	13.8381
HLA-E		NM_005516.5	NM_005516.5:579	Endogenous	mRNA	Hs	100	13.7996	13.68	13.98	13.8	13.68	13.79	13.87	14.01	13.92	13.78	13.8	13.82	13.77	13.8497
IL7R		NM_002185.3	NM_002185.3:201	Endogenous	mRNA	Hs	100	13.2514	11.78	13.75	13.33	12.57	13.74	14.52	14.08	14.38	13.74	13.97	14.79	14.98	14.3165
IL6ST		NM_002184.2	NM_002184.2:2505	Endogenous	mRNA	Hs	100	14.0191	13.79	14.59	14.37	13.96	13.61	13.82	14.19	14.98	14.8	14.51	13.79	13.99	14.3704
CD45R0		NM_080921.3	NM_080921.3:258	Endogenous	mRNA	Hs	100	14.3363	14.26	14.25	14.49	14.24	14.31	14.47	14.51	14.2	14.64	14.65	14.48	14.48	14.4926
DDX5		NM_004396.3	NM_004396.3:814	Endogenous	mRNA	Hs	100	14.7747	14.58	14.74	14.89	14.8	14.81	14.83	14.98	14.77	14.98	14.87	14.97	14.69	14.8762
ABCF1		NM_001090.2	NM_001090.2:850	Housekeeping	mRNA	Hs	100		9.74	9.7	9.76	9.87	10	9.7	9.61	9.58	9.75	9.7	9.88	9.56
ALAS1		NM_000688.4	NM_000688.4:2159	Housekeeping	mRNA	Hs	100		5.9	5.71	5.87	5.23	5.68	5.22	5.8	5.86	5.79	5.83	5.93	5.58
GUSB		NM_000181.3	NM_000181.3:1899	Housekeeping	mRNA	Hs	100		9.79	10.08	9.95	9.87	9.8	10	10.25	10.19	10.02	10.22	9.98	10.25
HPRT1		NM_000194.1	NM_000194.1:240	Housekeeping	mRNA	Hs	100		10.51	10.2	10.38	10.22	10.05	10.03	10.11	10.05	10.36	10.04	10.03	9.85
MRPS7		NM_015971.3	NM_015971.3:352	Housekeeping	mRNA	Hs	100		10.53	10.41	10.4	10.47	10.35	10.21	10.17	10.15	10.2	10.17	10.16	10.09
NMT1		NM_021079.3	NM_021079.3:1206	Housekeeping	mRNA	Hs	100		9.23	9.31	9.41	9.33	9.41	9.34	9.34	9.37	9.5	9.37	9.44	9.49
NRDE2		NM_017970.3	NM_017970.3:3236	Housekeeping	mRNA	Hs	100		6.2	6.3	6.73	6.4	6.46	6.55	6.21	6.33	6.56	6.53	6.42	6.83
OAZ1		NM_004152.2	NM_004152.2:313	Housekeeping	mRNA	Hs	100		12.87	12.98	12.77	12.82	12.84	12.88	12.77	12.89	12.8	12.76	12.81	12.88
PGK1		NM_000291.2	NM_000291.2:1030	Housekeeping	mRNA	Hs	100		13.89	13.66	13.83	12.22	12.61	12.38	12.19	13.41	14.15	12.54	12.69	13.13
SDHA		NM_004168.2	NM_004168.2:1447	Housekeeping	mRNA	Hs	100		9.2	8.79	9	9.05	9.1	9.39	9.14	9.08	9	9.08	9.33	9.25
STK11IP		NM_052902.2	NM_052902.2:565	Housekeeping	mRNA	Hs	100		6.2	6.58	5.76	6.08	6.21	6.3	6.05	6.62	5.82	6.09	6.02	6.02
TBP		NM_001172085.1	NM_001172085.1:587	Housekeeping	mRNA	Hs	100		9.05	9.43	9.23	9.26	9.37	9.35	9.52	9.6	9.26	9.56	9.29	9.53
NEG_A		ERCC_00096.1	ERCC_00096.1:230	Negative	SYSTEM	CUS	100		3	3.46	3.7	3.7	2.58	4	3.46	3.81	3.46	3.17	2.58	4
NEG_B		ERCC_00041.1	ERCC_00041.1:440	Negative	SYSTEM	CUS	100		3.81	4	3.58	3.32	3.7	3.91	3.58	4.25	3	3.58	3.58	1.58
NEG_C		ERCC_00019.1	ERCC_00019.1:140	Negative	SYSTEM	CUS	100		2.81	2.81	3.46	3.46	2.81	3.32	3.7	2.32	2.58	2	2	3
NEG_D		ERCC_00076.1	ERCC_00076.1:355	Negative	SYSTEM	CUS	100		3.17	2.32	2.32	3.7	3	3.17	2.32	3.17	3	2	3.32	2
NEG_E		ERCC_00098.1	ERCC_00098.1:785	Negative	SYSTEM	CUS	100		3	2.32	3.7	3.58	2.81	3.7	4	3.46	3.91	4.25	3.58	3.32
NEG_F		ERCC_00126.1	ERCC_00126.1:220	Negative	SYSTEM	CUS	100		4	4.52	3.81	3.7	3.91	4.17	4.17	4.52	4.7	4.52	3.91	4.64
NEG_G		ERCC_00144.1	ERCC_00144.1:15	Negative	SYSTEM	CUS	100		3.7	3	2.81	3.17	3.46	3.17	2.81	3	4.09	2.81	1.58	2.58
NEG_H		ERCC_00154.1	ERCC_00154.1:115	Negative	SYSTEM	CUS	100		3.17	3.46	3.58	2.81	3.58	4	3.32	3.32	3.46	2.81	3.17	2.81
POS_A		ERCC_00117.1	ERCC_00117.1:385	Positive	SYSTEM	CUS	100		13.61	13.64	13.71	14.05	13.69	14.04	14.07	13.97	13.96	13.99	13.88	13.89
POS_B		ERCC_00112.1	ERCC_00112.1:695	Positive	SYSTEM	CUS	100		12.4	12.47	12.53	12.78	12.52	12.8	12.89	12.83	12.81	12.69	12.62	12.61
POS_C		ERCC_00002.1	ERCC_00002.1:850	Positive	SYSTEM	CUS	100		10.74	10.76	10.8	11.07	10.74	11.08	11.19	11.09	11.12	11.07	10.94	10.85
POS_D		ERCC_00092.1	ERCC_00092.1:540	Positive	SYSTEM	CUS	100		8.41	8.54	8.54	8.7	8.5	8.85	8.93	8.86	8.7	8.77	8.63	8.71
POS_E		ERCC_00035.1	ERCC_00035.1:485	Positive	SYSTEM	CUS	100		5.36	5.25	5.83	6.19	5.73	6.32	6.21	6.17	5.93	5.95	5.49	5.75
POS_F		ERCC_00034.1	ERCC_00034.1:195	Positive	SYSTEM	CUS	100		5.49	5.36	5.36	6.07	5.29	5.64	5.52	5.7	6.19	5.43	5.78	5.78
CD209		NM_001144899.1	NM_001144899.1:588	Endogenous	mRNA	Hs	97.92	0.821779	0.99	0.04	2.73	1.26	0.95	2.38	2.68	2.91	0	2.51	3.02	3.36	#NUM!
CXCL6		NM_002993.3	NM_002993.3:308	Endogenous	mRNA	Hs	100	1.12332	1.99	0.04	3.84	2.48	0.95	2.79	4.19	1.49	2.31	0.19	3.76	3.19	1.78974
IL1RAPL1		NM_014271.3	NM_014271.3:1545	Endogenous	mRNA	Hs	100	1.56028	2.58	1.62	0.14	2.67	3.12	2.96	2.68	2.49	2.57	3.36	2.76	2.77	2.75845
CCL15		NM_032965.6	NM_032965.6:278	Endogenous	mRNA	Hs	100	1.79249	1.99	1.62	2.14	0.67	2.76	2.6	2.42	2.49	3.16	2.19	3.25	2.99	2.7203
MS4A4A		NM_001243266.1	NM_001243266.1:296	Endogenous	mRNA	Hs	100	2.02792	1.58	1.62	1.73	2.48	2.27	2.79	2.1	0.91	0.99	2.19	3.02	2.51	1.77625
IL11		NM_000641.3	NM_000641.3:449	Endogenous	mRNA	Hs	93.75	2.18345	2.58	3.21	1.73	1.67	2.53	1.79	2.1	1.91	3.16	3.19	3.02	2.19	2.53823
IL17RC		NM_153461.2	NM_153461.2:1214	Endogenous	mRNA	Hs	100	2.27428	2.31	2.62	2.95	1.67	1.95	2.38	2.42	3.08	3.45	2.19	3.61	3.19	2.94208
CCL23		NM_005064.3	NM_005064.3:331	Endogenous	mRNA	Hs	100	2.30842	2.58	2.36	3.31	2.67	0.95	2.96	2.91	3.37	3.16	1.77	2.44	2.77	2.68025
CCR8		NM_005201.2	NM_005201.2:245	Endogenous	mRNA	Hs	100	2.32378	2.31	1.04	3.6	3.26	3.12	1.79	3.27	3.61	1.57	0.19	3.9	3.19	1.87756
FCGR1A/B		NM_000566.3	NM_000566.3:738	Endogenous	mRNA	Hs	100	2.33009	3.58	1.04	2.47	2.26	2.76	2.79	3.91	4.15	3.16	1.19	4.25	3.77	3.15039
C2		NM_000063.5	NM_000063.5:730	Endogenous	mRNA	Hs	100	2.35867	2.8	2.62	2.14	1.26	3.12	2.79	2.68	3.37	3.79	2.77	0.44	3.36	2.27918
IL20RA		NM_014432.2	NM_014432.2:535	Endogenous	mRNA	Hs	100	2.35914	2.8	2.62	2.73	2.26	2.76	1.38	2.1	2.91	2.57	2.51	3.02	3.19	2.69104
IFNL2/3		NM_172139.2	NM_172139.2:104	Endogenous	mRNA	Hs	100	2.44737	0.99	3.04	2.73	2.48	3.12	3.38	3.42	2.49	3.16	3.19	3.76	3.51	3.22874
MS4A2		NM_000139.3	NM_000139.3:661	Endogenous	mRNA	Hs	100	2.4478	0.99	3.21	2.95	2	3.53	3.25	3.42	3.49	3.79	3.36	4.02	3.77	3.63412
IL1RN		NM_000577.4	NM_000577.4:174	Endogenous	mRNA	Hs	100	2.46913	3.16	3.36	2.47	3.26	0.95	2.79	2.42	3.37	1.57	1.77	3.9	3.77	2.63302
IL12B		NM_002187.2	NM_002187.2:73	Endogenous	mRNA	Hs	97.92	2.54032	3.58	1.04	3.47	2.26	2.95	3.12	2.68	0.91	0	0.19	3.25	3.19	#NUM!
ITLN1		NM_017625.2	NM_017625.2:116	Endogenous	mRNA	Hs	100	2.5409	2.8	2.36	2.73	3	1.53	3.25	3.27	3.61	3.57	2.19	2.44	2.99	2.96054
KLRC1		NM_002259.3	NM_002259.3:335	Endogenous	mRNA	Hs	100	2.54495	0.99	3.5	2.73	2.26	3.76	3.38	3.1	2.91	3.16	2.77	4.44	2.51	3.09561
FPR1		NM_002029.3	NM_002029.3:542	Endogenous	mRNA	Hs	100	2.57493	2.31	2.36	3.6	2	3.12	2.38	3.42	3.49	2.99	2.51	4.02	2.99	3.20147
CCL11		NM_002986.2	NM_002986.2:334	Endogenous	mRNA	Hs	100	2.59612	1.99	2.84	2.73	3	3.12	2.12	2.91	3.49	1.99	2.77	2.76	2.77	2.7452
GUCY1B1		NM_000857.2	NM_000857.2:1878	Endogenous	mRNA	Hs	100	2.60193	1.58	3.04	3.14	1.67	3.53	3.49	2.1	3.23	3.31	3.36	3.25	3.77	3.12106
BPI		NM_001725.2	NM_001725.2:695	Endogenous	mRNA	Hs	100	2.61107	3.16	2.04	2.95	2.48	2.27	2.96	1.1	3.08	1.99	2.19	2.44	2.99	2.18131
IL33		NM_001199640.1	NM_001199640.1:419	Endogenous	mRNA	Hs	100	2.63216	2.8	2.62	3.14	3	2.27	2.12	2.1	3.37	3.31	2.51	2.76	3.36	2.85825
FCGR2A		NM_021642.3	NM_021642.3:60	Endogenous	mRNA	Hs	100	2.63908	3.16	3.04	2.95	3.13	2.76	1.38	1.68	1.91	3.31	2.77	3.25	2.51	2.49288
IL9		NM_000590.1	NM_000590.1:300	Endogenous	mRNA	Hs	100	2.65859	3.16	2.62	2.73	2.67	2.76	2.12	2.1	2.91	2.57	2.99	1.44	2.19	2.30014
DEFB103A/B		NM_001081551.4	NM_001081551.4:8	Endogenous	mRNA	Hs	100	2.67333	2.58	2.84	3.14	2.26	1.95	3.6	2.91	3.08	3.45	3.65	4.02	3.64	3.43806
GZMB		NM_004131.4	NM_004131.4:621	Endogenous	mRNA	Hs	100	2.69955	2.8	3.04	2.14	3	2.27	3.12	3.68	3.71	4.07	3.51	4.02	3.36	3.71633
CCL16		NM_004590.3	NM_004590.3:104	Endogenous	mRNA	Hs	100	2.72523	2.31	2.36	3.47	2.48	2.95	2.96	3.27	4.23	2.57	3.99	3.61	2.99	3.39491
IFNB1		NM_002176.2	NM_002176.2:92	Endogenous	mRNA	Hs	100	2.72524	3.31	2.84	2.47	3.48	1.95	2.6	3.1	3.81	3.16	3.36	3.61	2.77	3.28385
MGAM		XM_011516674.2	XM_011516674.2:3000	Endogenous	mRNA	Hs	100	2.72679	3.69	3.04	3.14	2.48	3.41	1.38	2.1	2.23	3.16	2.77	3.25	3.19	2.74196
LILRA5		NM_181879.2	NM_181879.2:545	Endogenous	mRNA	Hs	100	2.72911	3.16	2.04	3.14	2.48	2.95	2.79	2.42	3.08	3.16	0.19	2.02	3.19	1.75116
CSF3		NM_000759.3	NM_000759.3:600	Endogenous	mRNA	Hs	100	2.73338	3.8	1.04	3.31	3	3.27	3.25	3.42	3.23	3.99	3.36	4.02	3.64	3.59731
IL17C		NM_013278.4	NM_013278.4:405	Endogenous	mRNA	Hs	97.92	2.73342	3.45	2.04	3.31	2.26	2.27	3.49	3.56	2.49	3.31	3.36	3.9	3.19	3.27174
CD244		NM_001166663.1	NM_001166663.1:1037	Endogenous	mRNA	Hs	100	2.73682	2.8	1.62	2.47	3.37	3.76	2.96	3.42	2.23	3.16	3.19	3.44	3.64	3.14228
CRP		NM_000567.2	NM_000567.2:108	Endogenous	mRNA	Hs	100	2.74008	2.31	2.84	2.95	2.84	2.76	2.79	2.91	2.91	3.45	2.99	4.02	3.51	3.27442
SIGLEC5		NM_003830.3	NM_003830.3:1405	Endogenous	mRNA	Hs	100	2.74404	3.16	2.04	2.14	3.76	2.95	2.79	3.68	3.23	3.79	3.77	3.61	3.89	3.65523
SERPINA1		NM_001127702.1	NM_001127702.1:963	Endogenous	mRNA	Hs	100	2.75311	2.58	2.84	2.73	2.26	2.76	3.49	3.1	3.37	3.69	3.65	3.61	3.51	3.4822
RGMA		NM_001166283.1	NM_001166283.1:1074	Endogenous	mRNA	Hs	100	2.76089	2.58	2.36	3.31	2.67	2.95	2.79	2.42	3.23	2.99	2.77	3.61	3.36	3.0374
IL17B		NM_014443.2	NM_014443.2:177	Endogenous	mRNA	Hs	97.92	2.76186	2.99	1.62	2.73	3.26	2.95	3.49	3.42	0	3.16	3.51	3.25	3.77	#NUM!
IL5RA		NM_000564.4	NM_000564.4:961	Endogenous	mRNA	Hs	100	2.76729	1.99	3.74	2.73	2.84	3.27	2.38	2.42	2.49	3.31	3.51	4.35	1.77	2.85278
PIK3R6		NM_001010855.3	NM_001010855.3:1112	Endogenous	mRNA	Hs	97.92	2.78175	3.45	1.62	3.31	2.26	3.41	3.25	1.68	1.91	3.16	2.99	3.02	3.36	2.59821
ADGRG3		NM_170776.5	NM_170776.5:1312	Endogenous	mRNA	Hs	100	2.80458	1.99	3.36	2.95	2.84	3.65	2.38	3.42	3.61	1.99	2.19	2.44	2.77	2.67167
IL37		NM_014439.3	NM_014439.3:336	Endogenous	mRNA	Hs	100	2.80517	1.99	3.21	2.95	3.37	2.27	3.38	2.68	3.49	2.99	1.77	2.76	3.19	2.75349
CCL19		NM_006274.2	NM_006274.2:185	Endogenous	mRNA	Hs	100	2.82457	3.45	3.36	2.47	3.26	1.95	2.79	3.91	3.71	3.79	3.36	3.76	3.89	3.73202
IFNA2		NM_000605.3	NM_000605.3:220	Endogenous	mRNA	Hs	100	2.84321	1.58	3.04	3.6	3	3.65	2.79	3.68	2.91	2.79	1.19	3.25	2.99	2.64895
CTSG		NM_001911.2	NM_001911.2:160	Endogenous	mRNA	Hs	100	2.85391	3.58	3.21	2.73	2	2.76	3.12	2.91	2.71	3.99	2.99	3.25	3.99	3.26884
IFNA14/16		NM_002173.2	NM_002173.2:330	Endogenous	mRNA	Hs	100	2.85769	1.99	2.84	2.95	3	3.12	3.49	2.68	3.49	1.57	2.77	3.25	3.51	2.78241
CXCR1		NM_000634.2	NM_000634.2:653	Endogenous	mRNA	Hs	100	2.87025	3.16	3.84	2.47	2.84	2.76	2.38	3.27	1.49	3.16	2.51	1.44	3.36	2.39129
IRAK3		NM_007199.1	NM_007199.1:1735	Endogenous	mRNA	Hs	100	2.87096	1.58	3.74	3.31	2.48	3.12	3.7	4.19	3.91	3.99	4.19	3.61	4.09	3.99149
IL22RA1		NM_021258.3	NM_021258.3:1456	Endogenous	mRNA	Hs	100	2.87393	3.16	2.36	3.31	2.48	2.95	3.12	4.19	3.37	3.31	3.19	4.02	4.09	3.67199
IFNL4		NM_001276254.2	NM_001276254.2:713	Endogenous	mRNA	Hs	100	2.87427	3.58	3.5	3.47	3.26	1.53	2.6	2.68	2.49	3.79	1.77	3.61	2.19	2.6596
IL1RL2		NM_001351447.1	NM_001351447.1:458	Endogenous	mRNA	Hs	97.92	2.88094	1.99	3.36	3.31	3	2.76	3.12	3.1	3.08	3.31	2.77	3.44	3.64	3.21105
CCL27		NM_006664.2	NM_006664.2:130	Endogenous	mRNA	Hs	100	2.88157	2.99	3.36	1.73	2.67	3.65	3.38	3.42	3.08	3.31	4.09	3.44	1.19	2.89094
CXCL12		NM_199168.3	NM_199168.3:81	Endogenous	mRNA	Hs	97.92	2.8838	2.58	3.04	3.84	2.48	2.76	2.79	3.1	2.49	3.57	3.65	2.76	2.99	3.06561
IGFBP7		NM_001553.1	NM_001553.1:690	Endogenous	mRNA	Hs	100	2.88689	2.99	3.04	2.95	2.48	3.12	2.79	3.68	2.71	2.57	2.19	3.25	1.77	2.61924
TMPRSS2		NM_005656.3	NM_005656.3:591	Endogenous	mRNA	Hs	100	2.89096	3.45	3.21	3.14	3.13	2.53	2.12	3.68	3.37	3.16	3.19	3.02	3.51	3.3142
BDKRB2		NM_000623.3	NM_000623.3:199	Endogenous	mRNA	Hs	100	2.8933	3.58	2.04	2.95	2.84	2.95	3.25	3.56	3.23	3.79	3.51	3.02	3.64	3.4484
SELE		NM_000450.2	NM_000450.2:1505	Endogenous	mRNA	Hs	100	2.89348	3.16	2.62	3.31	3.26	2.76	2.38	3.56	3.08	4.16	3.65	4.35	3.36	3.66749
CD163		NM_004244.5	NM_004244.5:3091	Endogenous	mRNA	Hs	100	2.90525	3.69	1.62	2.73	3.13	3.27	3.6	2.68	2.49	2.99	2.99	3.02	2.77	2.8164
CCL13		NM_005408.2	NM_005408.2:129	Endogenous	mRNA	Hs	100	2.91541	2.8	3.21	3.47	2.84	3.27	2.12	3.68	3.91	2.99	3.19	3.02	3.89	3.42432
CSF3R		NM_000760.3	NM_000760.3:2478	Endogenous	mRNA	Hs	100	2.9156	3.16	2.04	3.31	2.26	3.65	3.49	4.19	3.71	2.79	1.19	3.61	3.19	2.89961
MARCO		NM_006770.3	NM_006770.3:1535	Endogenous	mRNA	Hs	100	2.92093	2.31	3.5	3.47	3.37	2.76	2.38	3.91	3.71	4.07	1.19	3.9	2.99	3.05894
AGT		NM_000029.3	NM_000029.3:827	Endogenous	mRNA	Hs	100	2.9357	3.58	2.62	3.31	2.26	3.27	2.79	3.27	3.49	3.79	2.99	3.9	1.77	3.10304
SLC11A1		NM_000578.3	NM_000578.3:1679	Endogenous	mRNA	Hs	97.92	2.93991	2.8	2.84	2.73	3.26	3.27	2.79	3.1	2.23	2.57	2.77	3.25	2.77	2.76105
IL25		NM_022789.2	NM_022789.2:1027	Endogenous	mRNA	Hs	100	2.94056	3.31	2.36	3.31	3.26	2.95	2.6	3.68	3.08	2.99	2.99	3.44	3.64	3.29028
HCK		NM_002110.2	NM_002110.2:260	Endogenous	mRNA	Hs	100	2.95344	2.31	3.04	3.73	2.67	3.65	2.6	4.1	2.23	3.99	2.51	3.44	2.99	3.13084
CD1E		NM_001042583.2	NM_001042583.2:1324	Endogenous	mRNA	Hs	100	2.95615	2.99	2.62	3.31	2.26	3.65	3.12	1.68	1.91	3.31	2.99	1.44	2.77	2.24103
IL13RA2		NM_000640.2	NM_000640.2:400	Endogenous	mRNA	Hs	100	2.96486	3.31	3.21	2.95	2.26	2.53	3.79	3.27	3.08	3.16	3.36	2.02	1.77	2.69407
CCL25		NM_005624.2	NM_005624.2:325	Endogenous	mRNA	Hs	100	2.96703	3.45	3.04	3.47	2.67	2.95	2.38	2.68	3.49	2.99	2.99	3.02	1.77	2.76512
IL1B		NM_000576.2	NM_000576.2:560	Endogenous	mRNA	Hs	100	2.97297	3.16	2.36	3.14	2.26	3.86	3.38	2.68	3.49	3.45	3.19	3.76	3.64	3.34819
CXCL11		NM_005409.4	NM_005409.4:282	Endogenous	mRNA	Hs	100	3.00664	2.99	3.36	4.14	2.84	2.95	2.12	3.27	3.37	3.45	3.51	3.76	2.99	3.38346
IFI27		NM_005532.3	NM_005532.3:390	Endogenous	mRNA	Hs	100	3.02943	2.31	3.21	4.14	2.84	3.41	2.6	3.8	3.81	3.31	3.77	4.02	3.36	3.66922
IFNA8		NM_002170.3	NM_002170.3:604	Endogenous	mRNA	Hs	100	3.03159	3.31	3.21	3.14	2.26	2.95	3.49	2.1	2.91	2.79	2.19	2.02	3.64	2.54939
IL34		NM_152456.1	NM_152456.1:860	Endogenous	mRNA	Hs	100	3.04175	3.9	2.36	3.47	2.84	2.95	2.96	2.42	3.23	3.16	3.51	1.44	3.89	2.80363
CCR10		NM_016602.2	NM_016602.2:843	Endogenous	mRNA	Hs	100	3.04199	3.16	3.04	2.73	2.84	3.41	3.12	3.8	2.91	3.45	2.99	4.02	3.51	3.42334
ACKR2		NM_001296.5	NM_001296.5:741	Endogenous	mRNA	Hs	100	3.0623	3.58	2.84	3.31	2.67	3.53	2.6	3.27	4.23	3.57	3.51	3.44	3.99	3.6537
ALPL		NM_000478.4	NM_000478.4:988	Endogenous	mRNA	Hs	100	3.06507	2.31	3.36	3.6	2.84	3.53	2.96	2.91	2.23	2.99	3.77	2.44	3.77	2.96022
NFATC4		NM_001136022.2	NM_001136022.2:2296	Endogenous	mRNA	Hs	100	3.06538	4.08	3.04	3.6	3.13	1.53	3.88	3.8	3.91	4.57	4.09	4.35	3.51	4.02315
IL1F10		NM_032556.6	NM_032556.6:444	Endogenous	mRNA	Hs	100	3.08785	1.99	4.04	4.05	2.67	2.95	3.38	3.68	3.49	3.79	2.51	4.14	2.77	3.34511
TLR5		NM_003268.5	NM_003268.5:2570	Endogenous	mRNA	Hs	100	3.08862	2.58	3.04	3.73	2.84	3.53	2.96	3.42	4.95	3.57	3.51	3.61	4.19	3.8405
CCL7		NM_006273.2	NM_006273.2:120	Endogenous	mRNA	Hs	100	3.09778	3.8	4.04	2.73	2.48	3.27	2.6	4.19	3.37	2.57	3.77	4.02	3.77	3.57093
DEFA4		NM_001925.1	NM_001925.1:210	Endogenous	mRNA	Hs	100	3.1011	2.58	3.5	3.31	3.37	2.53	3.49	3.68	3.61	3.16	3.19	3.02	2.99	3.26401
NOS2		NM_000625.4	NM_000625.4:605	Endogenous	mRNA	Hs	100	3.10297	3.31	2.84	3.84	2.48	2.95	3.38	3.1	3.23	3.79	3.89	3.9	2.19	3.28683
BDKRB1		NM_000710.3	NM_000710.3:442	Endogenous	mRNA	Hs	100	3.11372	3.8	2.84	3.47	3	3.12	2.6	3.42	2.91	2.57	3.65	3.02	2.51	2.98518
IL15RA		NM_002189.3	NM_002189.3:709	Endogenous	mRNA	Hs	100	3.11666	3.58	3.21	3.14	3.84	3.12	2.12	3.56	3.61	3.57	2.19	3.76	3.19	3.26218
CXCL17		NM_198477.3	NM_198477.3:169	Endogenous	mRNA	Hs	100	3.13155	3.16	2.62	3.31	3.37	2.76	3.7	4.27	3.91	4.07	3.36	4.14	3.36	3.83395
IDO1		NM_002164.5	NM_002164.5:369	Endogenous	mRNA	Hs	100	3.13198	3.45	2.84	2.73	3.48	3.12	3.25	2.42	2.71	3.16	3.19	3.25	2.51	2.85301
TLR3		NM_003265.2	NM_003265.2:772	Endogenous	mRNA	Hs	100	3.13888	1.99	3.74	4.14	2.84	2.76	3.96	3.91	3.91	3.89	3.99	3.02	4.36	3.8235
ELANE		NM_001972.2	NM_001972.2:195	Endogenous	mRNA	Hs	100	3.14749	2.31	4.04	2.95	3	3.27	3.6	3.1	3.37	3.99	3.51	4.02	4.09	3.66047
VCAM1		NM_001078.3	NM_001078.3:1021	Endogenous	mRNA	Hs	100	3.16158	3.45	2.84	3.6	3.37	3.53	2.38	3.42	3.37	2.57	3.51	3.44	3.77	3.32378
CXCL1		NM_001511.3	NM_001511.3:270	Endogenous	mRNA	Hs	100	3.17855	3.69	3.21	3.84	3.58	2.27	2.79	3.91	2.71	4.51	3.51	4.02	3.64	3.67276
CXCL3		NM_002090.2	NM_002090.2:540	Endogenous	mRNA	Hs	100	3.18263	2.8	3.04	4.47	2.48	3.53	3.12	4.19	4.08	3.99	3.19	3.25	2.99	3.5826
CCL2		NM_002982.3	NM_002982.3:250	Endogenous	mRNA	Hs	100	3.18732	3.45	3.04	3.14	2.48	3.95	3.25	4.1	3.23	3.45	3.77	3.61	3.36	3.57546
IL1RAPL2		NM_017416.1	NM_017416.1:1800	Endogenous	mRNA	Hs	100	3.18847	3.45	3.62	4.23	3.37	2.27	2.6	3.27	3.23	2.99	3.89	3.44	3.99	3.44998
IL3		NM_000588.3	NM_000588.3:79	Endogenous	mRNA	Hs	100	3.19873	2.99	3.62	3.14	2.48	3.76	3.38	4.01	4.08	3.69	3.65	3.25	3.19	3.62911
THBS1		NM_003246.2	NM_003246.2:3465	Endogenous	mRNA	Hs	100	3.20722	2.99	2.36	3.31	3.48	4.12	3.25	3.42	3.23	4.23	3.19	3.9	2.99	3.4675
IL22RA2		NM_181309.1	NM_181309.1:290	Endogenous	mRNA	Hs	100	3.20974	3.99	2.62	3.14	2.84	2.76	4.25	4.27	4.08	3.99	3.99	3.9	3.99	4.03502
IL9R		NM_176786.2	NM_176786.2:453	Endogenous	mRNA	Hs	100	3.21046	2.8	3.36	2.95	3.13	3.12	4.04	4.01	2.71	3.45	3.99	2.76	3.99	3.43662
HDC		NM_002112.3	NM_002112.3:1170	Endogenous	mRNA	Hs	100	3.21429	2.31	4.04	2.95	2.84	4.34	3.25	4.1	3.37	3.69	2.99	4.14	3.36	3.58433
TGFB2		NM_003238.2	NM_003238.2:1125	Endogenous	mRNA	Hs	100	3.21844	3.16	3.04	3.6	2.26	3.95	3.6	3.56	2.91	4.16	2.99	3.9	4.58	3.63362
IL17A		NM_002190.2	NM_002190.2:240	Endogenous	mRNA	Hs	100	3.24951	3.45	2.04	4.05	2.84	4.04	3.6	4.1	3.81	4.57	3.89	3.61	2.99	3.79716
LTF		NM_002343.2	NM_002343.2:590	Endogenous	mRNA	Hs	100	3.25147	3.69	2.84	3.73	3.37	2.76	3.25	3.8	3.23	2.57	2.99	2.44	3.36	3.02961
IL36A		NM_014440.1	NM_014440.1:45	Endogenous	mRNA	Hs	100	3.25409	2.99	3.74	3.47	3.13	3.76	2.6	3.42	3.49	3.89	3.51	2.76	3.19	3.35842
ITGAM		NM_000632.3	NM_000632.3:1400	Endogenous	mRNA	Hs	100	3.26267	2.99	3.84	3.31	3.58	3.41	2.6	3.42	3.23	2.79	3.51	4.44	2.99	3.35892
IFNA4/7/10/17/21		NM_021268.2	NM_021268.2:291	Endogenous	mRNA	Hs	100	3.27024	3.31	3.84	3.31	2.67	3.12	3.49	3.1	3.81	3.79	3.77	2.76	3.89	3.49157
ALOX15		NM_001140.3	NM_001140.3:1910	Endogenous	mRNA	Hs	100	3.27421	3.45	3.5	3.31	3.13	3.53	2.79	3.56	3.37	3.16	2.77	4.02	3.19	3.3231
MS4A7		NM_206939.1	NM_206939.1:716	Endogenous	mRNA	Hs	100	3.27483	1.99	3.21	4.23	4	3.27	3.49	3.1	3.23	4.07	3.89	4.02	2.51	3.4198
PLAUR		NM_001005376.2	NM_001005376.2:538	Endogenous	mRNA	Hs	100	3.2839	3.58	3.04	3.14	3.48	3.12	3.38	2.42	4.08	2.57	3.89	3.76	3.77	3.34437
CXCL5		NM_002994.3	NM_002994.3:250	Endogenous	mRNA	Hs	100	3.30521	3.16	3.21	3.6	3	3.41	3.49	3.42	3.08	3.45	2.77	2.76	3.36	3.12623
ALOX12		NM_000697.2	NM_000697.2:1065	Endogenous	mRNA	Hs	100	3.30704	2.58	3.74	3.14	3.92	3.53	3.12	3.56	3.91	3.16	3.19	3.25	2.51	3.23427
CCR1		NM_001295.2	NM_001295.2:195	Endogenous	mRNA	Hs	100	3.30731	3.69	3.5	3.95	3	2.53	3.38	3.68	3.08	3.31	3.51	3.9	3.89	3.54888
IL20		NM_018724.3	NM_018724.3:292	Endogenous	mRNA	Hs	100	3.33937	3.16	3.5	3.47	3.13	3.12	3.7	4.49	3.81	3.45	3.36	3.76	4.09	3.80809
IL12A		NM_000882.2	NM_000882.2:775	Endogenous	mRNA	Hs	100	3.34839	3.58	2.36	3.47	3.26	3.65	4.04	3.1	3.81	4.23	3.65	3.44	3.89	3.6692
CCL26		NM_006072.4	NM_006072.4:184	Endogenous	mRNA	Hs	100	3.35863	3.31	3.21	2.73	3.48	3.95	3.6	4.1	3.61	3.31	3.51	3.9	3.77	3.69095
IL4		NM_172348.1	NM_172348.1:535	Endogenous	mRNA	Hs	100	3.3652	3.31	3.84	3.84	3.37	2.53	3.49	4.19	3.71	3.31	4.27	4.02	3.99	3.90098
CCL1		NM_002981.2	NM_002981.2:195	Endogenous	mRNA	Hs	100	3.38176	3.45	3.36	3.95	3	3.12	3.49	3.56	2.91	3.57	3.19	3.44	3.19	3.30135
CASP5		NM_004347.1	NM_004347.1:580	Endogenous	mRNA	Hs	100	3.38946	4.08	3.21	3.47	3.48	2.95	3.25	3.42	3.49	3.79	3.51	3.76	3.77	3.62011
CEACAM3		NM_001815.3	NM_001815.3:527	Endogenous	mRNA	Hs	100	3.40213	3.99	3.04	3.84	3.26	2.76	3.7	1.68	2.49	3.89	3.77	4.83	4.27	3.28874
IFNK		NM_020124.2	NM_020124.2:310	Endogenous	mRNA	Hs	100	3.41736	3.69	3.74	3.47	3.26	3.27	3.12	3.56	2.49	3.31	2.77	3.02	2.51	2.91702
IL27		NM_145659.3	NM_145659.3:143	Endogenous	mRNA	Hs	100	3.41976	3.31	4.04	3.95	3	3.41	2.96	2.91	3.49	3.45	4.19	2.76	3.36	3.32915
LTBR		XM_006718983.2	XM_006718983.2:680	Endogenous	mRNA	Hs	100	3.42449	2.31	3.5	3.73	4.07	3.65	3.6	2.91	4.08	3.45	2.99	4.14	3.19	3.42615
TNFSF18		NM_005092.2	NM_005092.2:175	Endogenous	mRNA	Hs	100	3.42863	2.58	3.5	3.73	3.58	3.27	4.12	1.68	4.55	3.79	3.99	2.76	3.36	3.19912
IL1RL1		NM_016232.4	NM_016232.4:700	Endogenous	mRNA	Hs	100	3.43162	3.58	3.62	4.14	3.58	3.27	2.6	4.01	3.08	4.07	3.89	4.53	4.51	3.98339
CXCL9		NM_002416.1	NM_002416.1:87	Endogenous	mRNA	Hs	100	3.43773	3.45	3.36	4.84	2.48	3.65	3.25	3.91	4.08	4.99	3.19	4.69	4.09	4.11722
IL17RB		NM_018725.3	NM_018725.3:225	Endogenous	mRNA	Hs	100	3.44461	4.16	2.84	4.23	3.67	2.53	3.6	3.68	3.49	3.57	3.77	2.44	4.27	3.48806
GZMH		NM_033423.4	NM_033423.4:717	Endogenous	mRNA	Hs	100	3.44477	3.9	2.84	3.84	2.84	3.65	3.79	2.42	1.91	4.16	2.19	4.02	2.19	2.68025
IFNA6		NM_021002.2	NM_021002.2:342	Endogenous	mRNA	Hs	100	3.44541	3.31	3.5	3.6	3.48	3.41	3.38	4.1	3.81	2.79	3.19	2.76	3.77	3.36299
CCL18		NM_002988.3	NM_002988.3:232	Endogenous	mRNA	Hs	100	3.45132	3.31	3.21	3.47	2.67	4.53	3.79	3.1	3.91	3.99	4.19	3.61	4.27	3.82334
S100A12		NM_005621.1	NM_005621.1:260	Endogenous	mRNA	Hs	100	3.45427	2.8	3.84	3.6	3	3.86	3.79	4.19	3.91	4.45	3.65	3.61	2.99	3.77025
CD8A		NM_001768.6	NM_001768.6:1085	Endogenous	mRNA	Hs	100	3.46935	4.24	3.21	3.84	3.48	2.95	3.25	2.42	2.23	3.79	1.19	3.25	3.19	2.5138
CCL21		NM_002989.2	NM_002989.2:180	Endogenous	mRNA	Hs	100	3.47207	3.69	3.21	3.14	3.48	3.76	3.6	3.27	2.91	3.99	3.36	2.44	4.09	3.29214
IFNW1		NM_002177.1	NM_002177.1:994	Endogenous	mRNA	Hs	100	3.48381	3.45	3.5	3.6	3.13	3.65	3.6	3.8	3.71	3.69	3.19	4.35	4.09	3.7876
IL18RAP		NM_003853.3	NM_003853.3:1154	Endogenous	mRNA	Hs	100	3.48553	4.16	3.36	3.95	4.32	4.2	1.79	2.91	2.23	3.57	2.99	3.9	2.19	2.89739
IL17RD		NM_017563.5	NM_017563.5:1680	Endogenous	mRNA	Hs	100	3.4887	3.16	3.5	3.47	3.58	3.76	3.49	3.91	3.37	3.45	3.99	3.76	3.99	3.73646
CSF1R		NM_005211.3	NM_005211.3:1230	Endogenous	mRNA	Hs	100	3.49518	3.31	3.36	3.73	3.58	3.41	3.6	4.19	3.99	4.31	3.51	3.44	3.89	3.87478
IL36G		NM_019618.3	NM_019618.3:280	Endogenous	mRNA	Hs	100	3.50342	3.69	3.94	3.31	3.13	3.41	3.6	3.42	4.15	3.57	3.51	3.44	3.19	3.53508
CD276		NM_001024736.1	NM_001024736.1:1162	Endogenous	mRNA	Hs	100	3.51364	3.99	3.74	3.84	3.84	2.53	3.38	3.8	2.91	2.99	4.19	3.02	2.77	3.24097
LTC4S		NM_145867.1	NM_145867.1:212	Endogenous	mRNA	Hs	100	3.51503	4.69	3.62	3.31	3.26	2.95	3.49	3.56	3.23	3.31	3.51	3.61	2.77	3.31866
IL36RN		NM_012275.3	NM_012275.3:284	Endogenous	mRNA	Hs	100	3.51813	3.16	3.5	3.47	3.76	3.65	3.6	4.62	3.49	3.99	2.77	3.9	4.19	3.77891
FCAR		NM_133278.2	NM_133278.2:750	Endogenous	mRNA	Hs	100	3.52113	3.45	3.5	3.47	4.13	3.53	3.12	3.27	3.81	2.57	4.51	3.25	4.83	3.62439
FCGR3A/B		NM_000569.6	NM_000569.6:873	Endogenous	mRNA	Hs	100	3.52138	3.16	3.84	3.47	3.76	3.86	3.12	4.01	3.81	4.07	3.99	3.61	4.36	3.96831
CCL14		NM_032963.4	NM_032963.4:243	Endogenous	mRNA	Hs	100	3.5229	3.58	3.21	4.05	3.13	3.76	3.49	4.8	3.61	4.51	3.51	4.35	4.36	4.16263
FGR		NM_001042747.1	NM_001042747.1:890	Endogenous	mRNA	Hs	100	3.52354	2.8	3.04	3.84	3.92	3.41	4.38	3.42	3.91	4.94	4.58	3.76	4.19	4.10235
C3AR1		NM_004054.2	NM_004054.2:415	Endogenous	mRNA	Hs	100	3.52828	3.58	3.74	4.23	3.26	3.53	2.96	2.91	3.23	3.31	3.36	4.14	4.09	3.47801
TRIM6		NM_058166.4	NM_058166.4:1294	Endogenous	mRNA	Hs	100	3.54044	3.58	4.04	3.73	2.84	3.12	4.12	4.56	3.61	3.99	3.65	4.02	3.36	3.84637
IL15		NM_000585.4	NM_000585.4:715	Endogenous	mRNA	Hs	100	3.54095	3.58	3.36	4.47	3	3.76	3.25	2.91	2.91	3.69	3.65	3.76	4.19	3.48673
LILRA6		NM_024318.3	NM_024318.3:1255	Endogenous	mRNA	Hs	100	3.54413	3.99	3.5	3.95	3.26	3.95	2.79	4.42	3.49	3.79	4.09	4.14	4.09	3.99229
IFNA5		NM_002169.2	NM_002169.2:367	Endogenous	mRNA	Hs	100	3.54433	3.45	3.62	3.73	3.84	3.41	3.25	4.19	3.37	4.31	4.58	2.76	3.89	3.79613
PLG		NM_000301.3	NM_000301.3:123	Endogenous	mRNA	Hs	100	3.54775	3.8	3.84	4.23	2.67	3.27	3.7	3.42	3.91	3.16	3.65	3.25	3.89	3.53456
CXCL8		NM_000584.3	NM_000584.3:221	Endogenous	mRNA	Hs	100	3.54906	3.58	3.62	4.39	3.48	3.41	2.96	3.91	3.91	3.79	4.09	3.76	3.19	3.76371
C3		NM_000064.2	NM_000064.2:4396	Endogenous	mRNA	Hs	100	3.55619	3.58	3.74	3.95	3.26	3.76	3.12	3.27	3.49	3.69	2.51	4.14	2.99	3.30718
IL22		NM_020525.4	NM_020525.4:319	Endogenous	mRNA	Hs	100	3.56042	3.45	3.74	4.05	3.58	3.12	3.49	4.19	3.81	3.57	2.51	4.14	3.19	3.51597
LCN2		NM_005564.3	NM_005564.3:551	Endogenous	mRNA	Hs	100	3.5606	3.8	3.5	3.47	3.48	3.27	3.88	3.27	4.23	4.23	3.89	3.76	3.19	3.73846
HK3		NM_002115.1	NM_002115.1:495	Endogenous	mRNA	Hs	100	3.56649	3.31	3.74	3.84	2.84	4.12	3.7	4.19	4.08	3.89	3.65	4.25	3.77	3.96559
LILRB2		NM_001278405.1	NM_001278405.1:256	Endogenous	mRNA	Hs	100	3.58041	3.58	3.74	3.47	3.67	3.12	3.96	3.27	3.37	4.38	3.36	3.61	3.19	3.50925
IL36B		NM_014438.5	NM_014438.5:261	Endogenous	mRNA	Hs	100	3.58606	4.08	3.84	2.73	3.48	3.41	4.19	4.74	2.71	4.45	3.51	4.53	2.77	3.68835
CX3CR1		NM_001337.3	NM_001337.3:1040	Endogenous	mRNA	Hs	100	3.59389	3.45	3.74	3.6	3.76	3.65	3.38	3.91	2.71	3.99	2.19	4.02	3.99	3.37775
CSF2RA		NM_006140.3	NM_006140.3:660	Endogenous	mRNA	Hs	100	3.61093	3.45	3.21	4.31	4.37	3.27	3.25	4.35	4.08	4.16	4.19	3.02	3.36	3.82649
CPA3		NM_001870.2	NM_001870.2:220	Endogenous	mRNA	Hs	100	3.6275	3.45	3.21	4.14	3.26	4.12	3.7	4.1	4.08	2.57	4.09	4.02	2.77	3.53699
C5AR1		NM_001736.3	NM_001736.3:104	Endogenous	mRNA	Hs	100	3.63481	4.38	3.36	4.14	3	3.41	3.7	4.1	4.23	4.51	4.36	4.76	4.36	4.38174
TLR4		NM_003266.3	NM_003266.3:2535	Endogenous	mRNA	Hs	100	3.6394	3.8	4.04	4.23	2	4.27	4.19	4.62	4.23	4.63	3.77	3.02	3.19	3.85582
CX3CL1		NM_002996.4	NM_002996.4:1080	Endogenous	mRNA	Hs	100	3.64495	3.99	3.04	3.84	3.76	4.12	3.25	4.42	3.37	4.07	2.99	4.53	4.27	3.89769
CCL8		NM_005623.2	NM_005623.2:497	Endogenous	mRNA	Hs	100	3.65969	3.69	4.04	3.31	3.76	3.27	3.96	3.42	2.23	3.79	3.77	3.02	3.77	3.27801
HAMP		NM_021175.2	NM_021175.2:190	Endogenous	mRNA	Hs	100	3.67253	3.45	3.21	4.14	3.58	4.04	3.7	3.8	4.23	4.23	4.19	4.35	4.19	4.16131
IL23R		NM_144701.2	NM_144701.2:1800	Endogenous	mRNA	Hs	100	3.67378	4.08	3.21	3.84	3.58	4.04	3.38	3.8	3.61	3.57	3.51	3.02	3.19	3.43962
IL31RA		NM_139017.3	NM_139017.3:1180	Endogenous	mRNA	Hs	100	3.70517	3.69	3.62	4.23	3.13	3.86	3.79	4.74	4.61	4.31	3.19	4.69	3.77	4.17712
IL17RE		NM_153483.1	NM_153483.1:760	Endogenous	mRNA	Hs	100	3.70908	3.16	3.84	4.95	3.58	4.34	2.79	3.8	3.49	5.34	2.77	4.69	3.19	3.78384
PDCD1LG2		NM_025239.3	NM_025239.3:642	Endogenous	mRNA	Hs	100	3.70993	3.45	4.12	3.6	4	3.65	3.49	3.56	2.91	2.57	2.99	4.02	3.77	3.26276
CCRL2		NM_001130910.1	NM_001130910.1:266	Endogenous	mRNA	Hs	100	3.74769	3.16	3.94	4.84	3	3.95	3.88	3.68	3.23	3.45	3.77	3.9	3.19	3.5265
PTGS2		NM_000963.1	NM_000963.1:495	Endogenous	mRNA	Hs	100	3.74893	3.99	3.84	4.14	3	3.76	3.88	4.49	4.37	4.31	4.71	4.44	4.09	4.39766
FPR2		NM_001005738.1	NM_001005738.1:620	Endogenous	mRNA	Hs	100	3.75776	3.99	4.04	4.05	3.48	3.27	3.79	4.68	3.91	4.84	4.36	4.25	3.51	4.23391
IL3RA		NM_002183.2	NM_002183.2:745	Endogenous	mRNA	Hs	100	3.76162	3.8	3.84	3.84	3.67	3.41	4.04	3.56	3.49	3.99	3.89	3.61	3.99	3.74927
MRC1		NM_002438.3	NM_002438.3:940	Endogenous	mRNA	Hs	100	3.76217	3.45	4.36	4.54	3.48	3.53	3.38	3.91	4.37	4.38	3.51	4.25	3.77	4.01817
CCR3		NM_001837.2	NM_001837.2:980	Endogenous	mRNA	Hs	100	3.79253	3.8	3.5	3.73	3.37	4.12	4.32	4.27	3.08	4.51	3.36	4.02	3.64	3.77981
SIRPA		NM_001040022.1	NM_001040022.1:1573	Endogenous	mRNA	Hs	100	3.79542	3.69	3.21	4.67	3.92	3.95	3.49	5.01	4.23	4.94	4.09	4.44	5.04	4.60865
HPGD		NM_000860.5	NM_000860.5:549	Endogenous	mRNA	Hs	100	3.79852	2.99	4.21	3.95	3.26	5.31	3.49	3.68	4.15	4.31	3.51	5.57	3.19	4.00148
FCRL4		NM_031282.2	NM_031282.2:1548	Endogenous	mRNA	Hs	100	3.79975	4.45	2.84	4.23	4.43	3.76	3.38	2.42	3.37	4.79	2.77	2.76	4.19	3.2827
NTNG2		NM_032536.1	NM_032536.1:1240	Endogenous	mRNA	Hs	100	3.81282	3.8	4.5	3.31	3.67	3.53	4.19	4.62	4.15	4.16	4.58	3.61	3.64	4.10717
PLAU		NM_002658.2	NM_002658.2:793	Endogenous	mRNA	Hs	100	3.81296	3.99	3.5	4.31	3.67	3.76	3.7	3.91	3.71	4.89	4.51	4.44	4.43	4.29672
CCR2		NM_001123041.2	NM_001123041.2:743	Endogenous	mRNA	Hs	100	3.81402	3.9	3.74	4.14	2.67	5.16	3.7	3.56	3.91	3.89	4.27	5.8	3.89	4.16451
CCR6		NM_031409.3	NM_031409.3:940	Endogenous	mRNA	Hs	100	3.81713	3.99	4.04	3.95	3.92	3.27	3.79	4.27	2.91	4.89	4.09	4.25	4.43	4.0897
IFI6		NM_002038.3	NM_002038.3:410	Endogenous	mRNA	Hs	100	3.81896	3.45	4.36	4.54	3.48	4.41	2.96	4.42	3.37	4.63	3.89	5.08	4.19	4.22776
TNFSF9		NM_003811.3	NM_003811.3:239	Endogenous	mRNA	Hs	100	3.82573	3.16	4.12	4.47	3.37	3.65	4.38	4.42	4.08	4.31	4.36	4.44	3.51	4.17307
CXCR2		NM_001557.3	NM_001557.3:409	Endogenous	mRNA	Hs	100	3.82761	3.99	4.21	3.47	3.84	3.41	4.12	3.56	4.08	5.34	3.77	4.96	4.36	4.30025
SORT1		NM_002959.5	NM_002959.5:380	Endogenous	mRNA	Hs	100	3.82813	3.99	3.21	3.84	3.37	4.04	4.7	4.62	4.3	4.07	3.89	4.44	4.19	4.24498
CXCL2		NM_002089.4	NM_002089.4:284	Endogenous	mRNA	Hs	100	3.8433	3.69	3.84	3.73	4	4.12	3.7	4.49	3.81	4.38	3.77	3.76	4.09	4.03939
EBI3		NM_005755.2	NM_005755.2:494	Endogenous	mRNA	Hs	100	3.85659	3.16	4.12	4.31	3.76	3.86	4.04	3.56	3.61	4.23	3.51	4.02	3.64	3.75251
CSF2		NM_000758.3	NM_000758.3:111	Endogenous	mRNA	Hs	100	3.87146	3.69	3.94	4.6	3.76	4.12	3.25	3.56	3.61	3.45	3.51	3.25	3.51	3.47973
GNLY		NM_006433.2	NM_006433.2:305	Endogenous	mRNA	Hs	100	3.87679	3.45	3.84	4.14	3.67	4.99	3.38	3.68	3.61	3.89	3.65	5.19	4.36	4.02756
CCL3/L1/L3		NM_002983.3	NM_002983.3:198	Endogenous	mRNA	Hs	100	3.88281	3.58	3.5	4.54	3.26	4.41	4.19	3.27	2.71	5.03	4.09	3.61	3.89	3.69866
DYSF		NM_003494.3	NM_003494.3:5880	Endogenous	mRNA	Hs	100	3.89962	4.63	4.04	3.31	3.48	4.04	4.04	3.56	4.49	4.23	3.51	4.14	3.51	3.88695
MARCKS		NM_002356.5	NM_002356.5:456	Endogenous	mRNA	Hs	100	3.90074	3.16	3.04	4.95	4.13	4.04	4.44	3.1	3.08	4.99	4.83	4.14	5.97	4.22496
IFIT1		NM_001548.3	NM_001548.3:1440	Endogenous	mRNA	Hs	100	3.90819	3.45	4.28	4.47	2.84	4.34	4.38	3.42	4.66	5.23	4.27	5.65	4.36	4.54094
ACKR3		NM_020311.1	NM_020311.1:375	Endogenous	mRNA	Hs	100	3.91914	4.16	3.36	3.84	3.58	4.2	4.49	3.68	2.49	3.79	3.77	4.35	4.58	3.7102
IL26		NM_018402.1	NM_018402.1:80	Endogenous	mRNA	Hs	100	3.92118	4.16	4.36	4.54	3.26	4.34	3.12	3.91	4.08	4.16	2.99	4.14	3.19	3.71306
NCF2		NM_000433.3	NM_000433.3:1004	Endogenous	mRNA	Hs	100	3.93981	3.9	3.94	4.14	4.48	3.76	3.49	4.49	3.99	3.57	3.89	3.9	4.43	4.03228
TLR8		NM_016610.2	NM_016610.2:2310	Endogenous	mRNA	Hs	100	3.94742	3.58	3.84	4.23	4.07	4.12	3.88	4.74	4.3	4.79	4.58	4.44	3.89	4.44594
IL1R2		NM_173343.1	NM_173343.1:905	Endogenous	mRNA	Hs	100	3.95047	3.31	4.5	3.95	3.58	4.12	4.38	4.19	3.71	3.69	4.19	2.44	4.27	3.68503
CXCL16		NM_001100812.1	NM_001100812.1:850	Endogenous	mRNA	Hs	100	3.95842	3.69	3.94	4.14	3.84	4.04	4.12	3.8	3.91	3.69	3.89	4.25	3.77	3.88101
CCR9		NM_031200.1	NM_031200.1:1095	Endogenous	mRNA	Hs	100	3.96345	3.45	3.62	4.73	4.32	3.76	4.04	4.27	4.55	3.89	3.77	4.35	4.09	4.14467
IL13		NM_002188.2	NM_002188.2:205	Endogenous	mRNA	Hs	100	3.96641	3.58	4.04	4.23	3.76	4.04	4.19	4.91	3.99	3.79	3.65	3.44	3.89	3.91967
IFIT3		NM_001031683.2	NM_001031683.2:1470	Endogenous	mRNA	Hs	100	3.97289	4.31	3.36	3.95	4.13	4.12	4.04	4.1	3.71	4.16	3.89	4.69	4.58	4.17388
CTSW		NM_001335.3	NM_001335.3:1087	Endogenous	mRNA	Hs	100	3.98253	3.16	4.04	4.05	3.76	5.08	4.04	3.91	3.23	4.16	3.89	5.25	3.51	3.9444
IL5		NM_000879.2	NM_000879.2:105	Endogenous	mRNA	Hs	100	3.98313	3.69	4.43	4.14	3.37	4.12	4.25	4.68	4.71	4.45	3.89	4.53	4.51	4.45289
IFNA1/13		NM_006900.3	NM_006900.3:262	Endogenous	mRNA	Hs	100	4.00145	4.31	4.5	3.95	3.76	3.76	3.79	4.49	3.99	4.74	4.65	4.35	4.19	4.39399
IL6		NM_000600.3	NM_000600.3:364	Endogenous	mRNA	Hs	100	4.00965	2.8	3.74	5.35	4.32	4.04	4.25	3.42	3.71	4.99	3.77	4.14	4.36	4.03387
IL31		NM_001014336.1	NM_001014336.1:349	Endogenous	mRNA	Hs	100	4.01186	4.51	3.84	4.05	3.76	4.53	3.49	4.91	4.3	4.57	3.36	4.76	3.99	4.28119
IFNL1		NM_172140.1	NM_172140.1:233	Endogenous	mRNA	Hs	100	4.02105	3.69	3.62	4.23	4	4.27	4.38	4.85	3.37	4.38	3.65	4.02	3.99	4.01535
PNOC		NM_001284244.1	NM_001284244.1:416	Endogenous	mRNA	Hs	100	4.04543	3.45	3.74	4.73	3.84	4.27	4.38	3.27	3.08	5.12	4.09	3.02	3.51	3.61605
HSD11B1		NM_181755.1	NM_181755.1:155	Endogenous	mRNA	Hs	100	4.04597	4.63	3.5	3.95	4.2	4.41	3.7	3.8	3.81	4.23	3.36	3.44	3.64	3.70261
MEFV		NM_000243.2	NM_000243.2:1162	Endogenous	mRNA	Hs	100	4.05346	3.99	3.94	3.47	4	4.2	4.84	5.14	4.15	4.57	4.51	4.44	3.89	4.43343
IL24		NM_001185158.1	NM_001185158.1:380	Endogenous	mRNA	Hs	100	4.07055	4.51	4.56	3.6	4.2	3.86	3.79	4.35	4.3	3.69	3.36	4.35	3.89	3.97155
KIR2DL1		NM_014218.2	NM_014218.2:149	Endogenous	mRNA	Hs	100	4.07272	3.99	4.21	4.05	3.48	3.95	4.88	4.19	4.37	4.74	3.99	4.53	4.27	4.34172
CCL24		NM_002991.2	NM_002991.2:18	Endogenous	mRNA	Hs	100	4.07355	4.58	3.62	3.95	3.92	4.12	4.32	5.01	4.66	4.63	5.27	3.44	4.77	4.58968
CD36		NM_001001548.2	NM_001001548.2:705	Endogenous	mRNA	Hs	100	4.09628	4.9	3.84	4.05	3.37	4.2	4.38	4.01	4.55	4.84	4.19	4.44	4.27	4.37526
CD68		NM_001251.2	NM_001251.2:1140	Endogenous	mRNA	Hs	100	4.09784	4.16	4.21	3.6	4.13	4.34	4.19	4.01	4.61	4.23	4.71	3.76	4.19	4.23905
TYROBP		NM_003332.3	NM_003332.3:188	Endogenous	mRNA	Hs	100	4.09947	3.8	4.99	3.95	3.58	4.47	3.96	4.19	4.81	5.16	4.27	4.02	3.36	4.26253
TNFRSF17		NM_001192.2	NM_001192.2:635	Endogenous	mRNA	Hs	100	4.11813	4.08	3.5	4.23	4.37	4.41	4.19	3.42	2.71	3.57	3.51	2.02	3.99	3.12763
OSM		NM_020530.6	NM_020530.6:131	Endogenous	mRNA	Hs	100	4.12535	3.9	3.36	4.6	4.67	4.12	4.25	4.1	3.61	4.31	3.89	3.44	4.09	3.89493
PLIN4		NM_001080400.1	NM_001080400.1:1886	Endogenous	mRNA	Hs	100	4.12758	4.63	4.5	4.14	3	4.2	4.55	4.35	4.3	3.57	4.19	4.44	3.77	4.09035
LILRA3		NM_006865.3	NM_006865.3:1123	Endogenous	mRNA	Hs	100	4.14014	3.9	4.5	4.31	4	4.04	4.12	4.68	4.81	4.89	3.89	4.53	4.58	4.55095
IL1A		NM_000575.3	NM_000575.3:1136	Endogenous	mRNA	Hs	100	4.15039	4.24	4.68	3.73	4.32	4.12	3.88	4.91	4.43	4.16	5.14	4.53	4.43	4.58853
NKG7		NM_005601.3	NM_005601.3:506	Endogenous	mRNA	Hs	100	4.15572	4.24	4.12	3.73	3.84	4.7	4.38	4.8	3.81	4.84	4.51	5.3	4.27	4.56368
MAP1LC3A		NM_032514.2	NM_032514.2:404	Endogenous	mRNA	Hs	100	4.16605	4.58	3.94	3.95	3.76	4.59	4.25	4.8	3.81	4.51	4.43	4.61	4.09	4.36209
GAB2		NM_080491.2	NM_080491.2:755	Endogenous	mRNA	Hs	100	4.17225	3.8	3.74	4.39	4.26	4.47	4.44	3.42	4.66	3.89	4.51	4.25	4.36	4.15977
SPI1		NM_003120.1	NM_003120.1:730	Endogenous	mRNA	Hs	100	4.17285	3.8	3.5	4.84	4.26	4.53	4.25	3.27	2.91	4.74	3.65	3.25	4.77	3.69674
VWF		NM_000552.3	NM_000552.3:8115	Endogenous	mRNA	Hs	100	4.2122	3.99	4.56	3.73	4.32	4.41	4.32	4.91	5.04	4.74	4.51	5.02	4.99	4.86458
IL18		NM_001562.3	NM_001562.3:364	Endogenous	mRNA	Hs	100	4.23278	4.31	4.21	4.47	4.26	4.12	4.04	4.49	3.37	3.89	4.27	4.9	4.58	4.21909
ACE		NM_000789.2	NM_000789.2:2115	Endogenous	mRNA	Hs	100	4.2406	3.58	4.21	4.79	3.37	4.99	4.79	4.42	4.66	4.94	3.99	4.25	4.43	4.4383
CYP2E1		NM_000773.3	NM_000773.3:572	Endogenous	mRNA	Hs	100	4.24214	4.08	4.43	4.14	4.2	4.59	4.04	4.27	4.3	4.89	4.89	4.61	4.36	4.54587
KLRD1		NM_001351060.1	NM_001351060.1:1868	Endogenous	mRNA	Hs	100	4.24806	3.58	4.28	4.31	4.43	4.65	4.32	4.01	3.91	4.57	3.89	3.9	3.89	4.0213
NLRP3		NM_001079821.2	NM_001079821.2:415	Endogenous	mRNA	Hs	100	4.25948	3.99	4.43	4.54	3.58	4.34	4.79	4.85	4.49	4.94	4.09	5.02	5.09	4.73307
NLRC4		NM_001199138.1	NM_001199138.1:2662	Endogenous	mRNA	Hs	100	4.26382	4.45	4.43	4.54	3.84	3.76	4.65	4.74	3.61	4.31	3.77	3.61	3.64	3.92451
CD14		NM_000591.2	NM_000591.2:885	Endogenous	mRNA	Hs	100	4.27496	3.58	4.5	4.47	4.2	4.34	4.65	5.19	4.3	4.57	4.43	5.14	4.64	4.69973
IFNG		NM_000619.2	NM_000619.2:450	Endogenous	mRNA	Hs	100	4.27646	3.45	4.43	4.14	4.63	4.65	4.49	4.62	4.71	4.31	4.09	5.08	3.51	4.35685
IFNLR1		NM_170743.3	NM_170743.3:359	Endogenous	mRNA	Hs	100	4.27798	4.16	4.04	4.39	4.58	4.04	4.49	5.01	5.15	5.31	4.89	4.61	4.71	4.94077
ZBP1		NM_001160419.2	NM_001160419.2:680	Endogenous	mRNA	Hs	100	4.2979	3.99	3.5	4.54	4.07	5.44	4.49	4.01	3.91	4.16	4.36	5.35	4.64	4.37988
IL13RA1		NM_001560.2	NM_001560.2:1230	Endogenous	mRNA	Hs	100	4.30081	4.38	4.12	4.31	4.43	3.95	4.65	3.56	3.99	4.07	4.83	4.61	4.94	4.30426
TLR2		NM_003264.3	NM_003264.3:2402	Endogenous	mRNA	Hs	100	4.30281	5.69	3.62	4.23	4.58	3.86	4.12	5.46	4.55	4.16	4.51	4.69	3.51	4.44112
ANPEP		NM_001150.2	NM_001150.2:2113	Endogenous	mRNA	Hs	100	4.30607	4.08	4.5	3.84	4.63	4.2	4.65	4.27	4.23	3.79	4.43	4.61	4.71	4.32934
IL17F		NM_052872.3	NM_052872.3:210	Endogenous	mRNA	Hs	95.83	#NUM!	1.58	1.62	3.84	3.37	3.76	0	2.68	3.37	2.79	0.19	3.61	2.51	1.87449
IL17D		NM_138284.1	NM_138284.1:1570	Endogenous	mRNA	Hs	95.83	#NUM!	0	0.04	4.31	2.67	1.53	2.38	1.68	1.49	2.57	1.77	3.02	3.51	2.22307
EOMES		NM_005442.2	NM_005442.2:1670	Endogenous	mRNA	Hs	97.92	#NUM!	2.99	2.36	3.47	2.26	4.41	0	2.42	2.91	2.31	3.77	4.44	2.19	2.90123
FASLG		NM_000639.1	NM_000639.1:625	Endogenous	mRNA	Hs	100	4.9564	5.12	4.68	5.19	5.23	5.44	4.19	2.91	3.71	3.79	3.51	3.76	3.89	3.5787
CXCL10		NM_001565.3	NM_001565.3:122	Endogenous	mRNA	Hs	100	4.66597	5.55	3.94	5.5	4.37	4.86	4.04	4.01	2.71	4.23	3.51	3.61	3.64	3.58422
XCL1/2		NM_002995.2	NM_002995.2:266	Endogenous	mRNA	Hs	100	5.41184	4.45	4.74	6.14	5.72	7.08	4.79	3.56	3.61	5.03	3.19	5.9	2.99	3.92169
LRG1		NM_052972.3	NM_052972.3:656	Endogenous	mRNA	Hs	100	4.4694	4.63	4.79	5	4.37	4.34	3.79	3.27	3.91	4.51	4.36	4.02	3.89	3.97277
FCRL2		NM_001159488.1	NM_001159488.1:132	Endogenous	mRNA	Hs	100	4.78384	4.69	3.36	5.76	4.72	5.2	5.38	2.91	3.61	5.23	4.19	3.61	4.99	4.00824
IL19		NM_013371.3	NM_013371.3:1030	Endogenous	mRNA	Hs	100	4.45403	4.63	4.56	4.23	4.13	4.9	4.32	4.01	4.66	4.31	4.27	2.76	4.43	4.01752
PLAT		NM_000930.3	NM_000930.3:1340	Endogenous	mRNA	Hs	100	4.60759	5.16	4.94	4.39	5.17	4.47	3.7	4.42	3.71	4.16	4.58	4.02	4.19	4.17061
TCN2		NM_000355.3	NM_000355.3:1150	Endogenous	mRNA	Hs	100	4.54453	4.8	4.94	4.54	4.07	4.12	4.88	5.35	4.43	4.45	3.65	3.02	4.64	4.18783
RASGRP4		NM_170604.1	NM_170604.1:1625	Endogenous	mRNA	Hs	100	4.33894	4.31	4.5	4.14	4.26	4.59	4.25	4.35	4.3	4.38	3.77	4.53	4.43	4.28594
CD86		NM_175862.4	NM_175862.4:590	Endogenous	mRNA	Hs	100	4.65536	4.58	3.74	5	4.84	4.59	5.35	3.91	3.49	5.51	3.89	4.61	4.77	4.31241

## Sheet: Benjamini Hochberg
	Discovery?	P value	Mean of +GCB	Mean of +TFH	Difference (log2)	SE of difference	t ratio	df	q value (adjusted p value)	-log10(q value) -log10(adjusted p value)
IL7R	Yes	0.016816	13.28	14.32	-1.042	0.2954	3.526	5	0.048484	1.314		Significantly different
JAML	Yes	0.004875	9.677	10.54	-0.86	0.1791	4.802	5	0.030367	1.518		NOT statistically different
MME	Yes	0.008166	7.317	8.142	-0.825	0.1946	4.24	5	0.035082	1.455
PLEKHA1	Yes	0.004208	9.045	9.85	-0.805	0.1619	4.971	5	0.027701	1.558
MAP3K1	Yes	0.001579	9.113	9.882	-0.7683	0.1237	6.212	5	0.018662	1.729
PRKCA	Yes	0.009824	9.437	10.11	-0.6683	0.165	4.05	5	0.037017	1.432
ICOSLG	Yes	0.002928	6.07	6.723	-0.6533	0.1208	5.406	5	0.025084	1.601
ITGB7	Yes	0.010841	6.025	6.675	-0.65	0.1645	3.951	5	0.038612	1.413
PRKCQ	Yes	0.007977	10.58	11.21	-0.63	0.1477	4.265	5	0.035082	1.455
ITK	Yes	0.001379	11.78	12.41	-0.63	0.09842	6.401	5	0.018392	1.735
EGLN1	Yes	0.000599	9.195	9.823	-0.6283	0.08187	7.675	5	0.014146	1.849
JUN	Yes	0.014158	9.67	10.28	-0.61	0.1653	3.689	5	0.044349	1.353
CD40LG	Yes	0.000519	10.11	10.72	-0.6067	0.07667	7.913	5	0.013848	1.859
TXNIP	Yes	0.006416	11.9	12.51	-0.605	0.1345	4.497	5	0.033703	1.472
NFKB2	Yes	0.000381	10.19	9.597	0.59	0.06981	8.452	5	0.01287	1.89
PARP9	Yes	0.001317	7.678	7.038	0.64	0.09896	6.467	5	0.01826	1.739
GBP2	Yes	0.009783	12.01	11.37	0.6433	0.1587	4.054	5	0.037017	1.432
IL12RB2	Yes	0.010314	7.947	7.3	0.6467	0.1616	4.001	5	0.037581	1.425
MAP3K8	Yes	0.001475	9.078	8.427	0.6517	0.1033	6.307	5	0.018495	1.733
LGALS3	Yes	0.012423	8.377	7.72	0.6567	0.1721	3.816	5	0.040628	1.391
HSP90AB1	Yes	0.007707	12.1	11.44	0.66	0.1534	4.301	5	0.035082	1.455
TXN	Yes	0.004906	9.803	9.095	0.7083	0.1477	4.795	5	0.030367	1.518
NAMPT	Yes	0.00825	10.18	9.437	0.74	0.1749	4.23	5	0.035082	1.455
GBP1	Yes	0.011909	5.897	5.147	0.75	0.1944	3.858	5	0.039953	1.398
BCL2L1	Yes	0.003615	7.62	6.868	0.7517	0.146	5.15	5	0.026894	1.57
CCR5	Yes	0.016746	7.608	6.802	0.8067	0.2285	3.53	5	0.048484	1.314
HAVCR2	Yes	0.001884	6.723	5.892	0.8317	0.1392	5.973	5	0.020413	1.69
STAT3	Yes	0.003108	12.04	11.2	0.84	0.1575	5.333	5	0.025253	1.598
CCR4	Yes	0.011019	10.22	9.37	0.8467	0.2152	3.935	5	0.03898	1.409
BCL2	Yes	0.007342	8.483	7.632	0.8517	0.1957	4.352	5	0.035082	1.455
CXCR6	Yes	0.011353	6.683	5.817	0.8667	0.2219	3.905	5	0.039341	1.405
CTLA4	Yes	0.001529	12.17	11.29	0.875	0.1399	6.257	5	0.018495	1.733
TRIM25	Yes	0.000285	7.073	6.165	0.9083	0.1011	8.984	5	0.01287	1.89
IL21	Yes	0.00214	9.178	8.255	0.9233	0.1591	5.804	5	0.021645	1.665
CD69	Yes	0.006752	10.88	9.947	0.93	0.2094	4.442	5	0.034556	1.461
IL10	Yes	0.003039	6.505	5.537	0.9683	0.1807	5.36	5	0.025084	1.601
MYC	Yes	0.015909	8.76	7.78	0.98	0.2739	3.578	5	0.047623	1.322
IL21R	Yes	0.003002	8.803	7.792	1.012	0.1882	5.375	5	0.025084	1.601
BCL3	Yes	0.000355	7.66	6.627	1.033	0.1204	8.58	5	0.01287	1.89
CD38	Yes	0.007087	8.918	7.847	1.072	0.2441	4.39	5	0.035082	1.455
REL	Yes	0.00044	10.77	9.702	1.072	0.1307	8.198	5	0.01287	1.89
RELB	Yes	0.000533	8.625	7.543	1.082	0.1375	7.869	5	0.013848	1.859
GBP4	Yes	0.003321	8.778	7.68	1.098	0.2091	5.252	5	0.026297	1.58
STAT4	Yes	0.000274	9.657	8.543	1.113	0.1229	9.061	5	0.01287	1.89
F5	Yes	0.017261	7.277	6.145	1.132	0.3232	3.501	5	0.048518	1.314
BATF	Yes	0.00017	9.577	8.445	1.132	0.1131	10.01	5	0.01287	1.89
GBP5	Yes	0.005693	9.25	8.072	1.178	0.2546	4.628	5	0.03218	1.492
TNF	Yes	0.000722	8.682	7.468	1.213	0.1646	7.372	5	0.01564	1.806
IL18R1	Yes	0.006929	6.043	4.803	1.24	0.2809	4.414	5	0.034643	1.46
STAT1	Yes	0.001291	12.98	11.61	1.373	0.2114	6.495	5	0.01826	1.739
IL4R	Yes	0.000823	7.997	6.585	1.412	0.197	7.166	5	0.015844	1.8
PRDM1	Yes	0.008636	7.418	5.978	1.44	0.3443	4.182	5	0.035082	1.455
LAG3	Yes	0.016876	7.69	6.228	1.462	0.415	3.522	5	0.048484	1.314
IL2	Yes	0.001029	6.213	4.663	1.55	0.2271	6.827	5	0.016557	1.781
IL2RA	Yes	0.007885	9.23	7.37	1.86	0.4349	4.277	5	0.035082	1.455
TNFRSF4	Yes	1.8e-05	9.243	7.222	2.022	0.1274	15.87	5	0.004706	2.327
IRF4	Yes	0.005182	9.867	7.795	2.072	0.4377	4.733	5	0.030743	1.512
TNFRSF18	Yes	0.000166	8.53	5.752	2.778	0.2762	10.06	5	0.01287	1.89
CXCL13	Yes	0.001189	13.72	10.17	3.552	0.537	6.614	5	0.018042	1.744
TNFRSF9	Yes	0.000176	10.34	5.637	4.703	0.473	9.944	5	0.01287	1.89
VEGFA	No	0.040083	8.34	9.61	-1.27	0.461	2.755	5	0.084729	1.072
GZMA	No	0.085293	5.71	6.697	-0.9867	0.461	2.14	5	0.147588	0.831
BNIP3	No	0.085714	10.28	11.03	-0.755	0.3534	2.136	5	0.147588	0.831
SLC2A3	No	0.025919	9.962	10.68	-0.715	0.2283	3.131	5	0.06418	1.193
ERN1	No	0.049869	9.075	9.745	-0.67	0.2604	2.573	5	0.100124	0.9995
IL10RA	No	0.034551	9.593	10.24	-0.645	0.2239	2.881	5	0.077423	1.111
SIGIRR	No	0.018962	9.42	10.04	-0.615	0.1801	3.414	5	0.051356	1.289
MAFB	No	0.123341	6.518	7.132	-0.6133	0.3313	1.851	5	0.194355	0.7114
NOX1	Yes	0.010407	4.987	5.545	-0.5583	0.1399	3.992	5	0.037581	1.425
CCL28	Yes	0.000101	7.148	7.702	-0.5533	0.04958	11.16	5	0.01287	1.89
MT2A	No	0.018285	8.152	8.692	-0.54	0.1566	3.448	5	0.050308	1.298
EVL	Yes	0.009787	10.44	10.95	-0.5083	0.1254	4.054	5	0.037017	1.432
NLRP1	Yes	0.003655	10.75	11.26	-0.505	0.09831	5.137	5	0.026894	1.57
IL1RAP	Yes	0.015935	6.703	7.205	-0.5017	0.1403	3.576	5	0.047623	1.322
KLRK1	Yes	0.008457	5.78	6.277	-0.4967	0.1181	4.204	5	0.035082	1.455
TIMP2	No	0.0514	6.763	7.253	-0.49	0.1923	2.548	5	0.102016	0.9913
ARRB2	No	0.057835	7.683	8.173	-0.49	0.1999	2.451	5	0.10936	0.9611
PTGER4	Yes	0.000983	6.39	6.878	-0.4883	0.07082	6.895	5	0.016557	1.781
TNFSF10	No	0.043098	8.678	9.16	-0.4817	0.1788	2.694	5	0.089644	1.047
RNASEL	Yes	0.000914	9.248	9.727	-0.4783	0.06828	7.005	5	0.016384	1.786
GATA3	Yes	0.010619	8.993	9.47	-0.4767	0.12	3.972	5	0.038082	1.419
LAT	Yes	0.016368	11.56	12.04	-0.4767	0.1342	3.551	5	0.048087	1.318
PYCARD	Yes	0.011424	5.398	5.87	-0.4717	0.121	3.899	5	0.039341	1.405
XCR1	No	0.041189	4.365	4.837	-0.4717	0.1727	2.732	5	0.086364	1.064
TRAT1	Yes	0.008437	11.18	11.65	-0.4683	0.1113	4.206	5	0.035082	1.455
AKT3	Yes	0.002654	11.28	11.75	-0.4683	0.08471	5.529	5	0.024645	1.608
GADD45B	No	0.055351	9.548	10.02	-0.4683	0.1883	2.487	5	0.106491	0.9727
OASL	No	0.028555	4.465	4.93	-0.465	0.1527	3.046	5	0.069554	1.158
ETS1	Yes	0.004302	12.1	12.56	-0.4583	0.09268	4.945	5	0.027964	1.553
MAP3K3	Yes	0.009242	10.89	11.35	-0.4517	0.1098	4.112	5	0.036425	1.439
ATM	Yes	0.009992	13.37	13.82	-0.4517	0.112	4.033	5	0.037381	1.427
SAMHD1	No	0.087032	10.11	10.56	-0.4483	0.2111	2.124	5	0.147774	0.8304
MAPK13	Yes	1.5e-05	8.827	9.272	-0.445	0.02693	16.53	5	0.004706	2.327
IL17RA	Yes	0.001521	7.667	8.107	-0.44	0.07024	6.264	5	0.018495	1.733
RASGRP1	Yes	0.005482	10	10.44	-0.4383	0.09386	4.67	5	0.031736	1.498
JAK2	No	0.024265	8.703	9.14	-0.4367	0.1369	3.19	5	0.061318	1.212
PECAM1	No	0.236168	5.828	6.262	-0.4333	0.322	1.346	5	0.314086	0.503
KLRB1	Yes	0.010106	10.52	10.95	-0.43	0.1069	4.021	5	0.037538	1.426
SOD2	No	0.029233	8.83	9.26	-0.43	0.1421	3.025	5	0.070702	1.151
WAS	Yes	0.008487	9.687	10.11	-0.4233	0.1008	4.2	5	0.035082	1.455
SMAD3	Yes	0.002304	8.852	9.272	-0.42	0.07358	5.708	5	0.02261	1.646
WIPI1	No	0.138377	5.333	5.745	-0.4117	0.2336	1.762	5	0.213519	0.6706
SELL	No	0.018392	9.585	9.997	-0.4117	0.1196	3.442	5	0.050335	1.298
CHUK	No	0.067538	8.67	9.077	-0.4067	0.1748	2.326	5	0.12366	0.9078
IRAK4	Yes	0.008937	9.383	9.788	-0.405	0.09766	4.147	5	0.035749	1.447
IFIT2	No	0.086656	6.397	6.802	-0.405	0.1903	2.128	5	0.147774	0.8304
APP	No	0.033971	8.96	9.363	-0.4033	0.1393	2.895	5	0.077423	1.111
CASP8	No	0.029369	11.04	11.44	-0.4	0.1324	3.021	5	0.070702	1.151
GSTM4	No	0.047295	7.178	7.577	-0.3983	0.1522	2.617	5	0.096825	1.014
TGFBR2	Yes	0.017825	10.52	10.92	-0.3967	0.1143	3.471	5	0.049832	1.302
C5	Yes	0.001986	5.372	5.767	-0.395	0.06692	5.903	5	0.020809	1.682
CEBPB	No	0.036123	8.557	8.952	-0.395	0.1389	2.843	5	0.079257	1.101
LEF1	Yes	0.000799	10.21	10.6	-0.3917	0.05431	7.212	5	0.015844	1.8
PELI2	No	0.026264	6.313	6.705	-0.3917	0.1255	3.12	5	0.064726	1.189
IL6R	Yes	0.009672	8.785	9.175	-0.39	0.09592	4.066	5	0.037017	1.432
DHX58	No	0.024901	6.48	6.868	-0.3883	0.1226	3.167	5	0.062252	1.206
ITGAL	Yes	0.006404	13.19	13.57	-0.3817	0.08483	4.499	5	0.033703	1.472
IL23A	Yes	0.012374	7.122	7.5	-0.3783	0.09904	3.82	5	0.040628	1.391
RIPK3	Yes	0.00376	8.2	8.578	-0.3783	0.07414	5.103	5	0.026894	1.57
FYN	Yes	0.001214	12.59	12.97	-0.3783	0.05747	6.583	5	0.018042	1.744
VAMP3	Yes	0.012227	8.97	9.345	-0.375	0.09787	3.832	5	0.04059	1.392
JAK1	Yes	0.005997	12.12	12.49	-0.3733	0.08168	4.571	5	0.033363	1.477
TCF7	Yes	0.01362	12.02	12.39	-0.3683	0.09884	3.727	5	0.043184	1.365
TBXAS1	No	0.034989	8.027	8.395	-0.3683	0.1283	2.87	5	0.077423	1.111
CR1	No	0.243161	5.145	5.512	-0.3667	0.2772	1.323	5	0.32174	0.4925
MAPK14	Yes	0.002862	10.97	11.33	-0.3617	0.06655	5.434	5	0.025084	1.601
PTPN4	No	0.019831	8.818	9.178	-0.36	0.1067	3.373	5	0.053156	1.274
NCR3	No	0.177691	4.813	5.168	-0.355	0.2264	1.568	5	0.255593	0.5925
IL6ST	Yes	0.002164	14.02	14.38	-0.3533	0.06103	5.79	5	0.021645	1.665
LRRK2	No	0.172506	4.645	4.997	-0.3517	0.221	1.591	5	0.253399	0.5962
NCF4	No	0.020869	6.697	7.047	-0.35	0.1052	3.326	5	0.055367	1.257
IRF3	No	0.021814	6.698	7.045	-0.3467	0.1055	3.286	5	0.057002	1.244
IL11RA	Yes	0.0146	6.462	6.803	-0.3417	0.09336	3.66	5	0.044923	1.348
TIFA	Yes	0.000292	9.468	9.808	-0.34	0.03804	8.939	5	0.01287	1.89
PIK3CB	Yes	0.015689	7.493	7.832	-0.3383	0.09421	3.591	5	0.047432	1.324
IL16	Yes	0.013218	12.32	12.65	-0.3383	0.09009	3.756	5	0.042429	1.372
PFKFB3	Yes	0.000881	12.43	12.77	-0.3383	0.04792	7.061	5	0.016362	1.786
CREBBP	Yes	0.002443	10.13	10.47	-0.3367	0.05976	5.634	5	0.023094	1.637
KIR2DL3	No	0.132524	4.98	5.31	-0.33	0.1838	1.795	5	0.206325	0.6854
HERC5	No	0.020213	6.27	6.598	-0.3283	0.09786	3.355	5	0.053902	1.268
CALM1	Yes	0.008819	12.54	12.87	-0.3267	0.07851	4.161	5	0.035549	1.449
TIGIT	No	0.030454	12.02	12.35	-0.3267	0.1093	2.99	5	0.072643	1.139
CD247	Yes	0.000334	11.21	11.54	-0.325	0.03739	8.691	5	0.01287	1.89
CASP10	No	0.152489	4.513	4.838	-0.325	0.1927	1.687	5	0.230507	0.6373
SMAD5	Yes	0.01391	7.418	7.742	-0.3233	0.08724	3.706	5	0.043837	1.358
TLR6	No	0.038039	7.352	7.675	-0.3233	0.1155	2.799	5	0.082114	1.086
ITPR3	Yes	0.002968	9.375	9.697	-0.3217	0.05969	5.389	5	0.025084	1.601
SMAD4	Yes	0.005172	9.827	10.15	-0.32	0.06758	4.735	5	0.030743	1.512
PXN	No	0.036358	7.705	8.02	-0.315	0.111	2.837	5	0.079438	1.1
GUCY1A1	No	0.034659	6.142	6.455	-0.3133	0.1089	2.878	5	0.077423	1.111
IRF7	No	0.041067	7.683	7.997	-0.3133	0.1146	2.734	5	0.086364	1.064
RB1CC1	Yes	0.005505	10.25	10.56	-0.3117	0.0668	4.665	5	0.031736	1.498
ULK1	Yes	0.008507	8.34	8.65	-0.31	0.07385	4.198	5	0.035082	1.455
LCK	Yes	0.00665	10.86	11.17	-0.3083	0.06916	4.458	5	0.034556	1.461
FOS	No	0.092626	7.013	7.322	-0.3083	0.1486	2.075	5	0.155372	0.8086
CD274	No	0.054512	8.058	8.365	-0.3067	0.1227	2.5	5	0.10577	0.9756
MTOR	No	0.034893	8.302	8.608	-0.3067	0.1068	2.872	5	0.077423	1.111
CD44	Yes	0.00044	11.63	11.93	-0.305	0.03722	8.195	5	0.01287	1.89
TPP1	Yes	0.002866	10.18	10.48	-0.3033	0.05584	5.432	5	0.025084	1.601
TNFRSF10B	Yes	0.003857	6.86	7.162	-0.3017	0.05947	5.073	5	0.026894	1.57
CD45RA	Yes	0.008634	8.633	8.93	-0.2967	0.07093	4.183	5	0.035082	1.455
TAB1	Yes	0.016535	8.612	8.907	-0.295	0.0833	3.542	5	0.048305	1.316
CXCR4	No	0.026613	12.65	12.94	-0.29	0.09331	3.108	5	0.065277	1.185
PSTPIP1	Yes	0.011342	8.78	9.068	-0.2883	0.07382	3.906	5	0.039341	1.405
RPS6KA3	Yes	0.017241	11.19	11.48	-0.2833	0.0809	3.502	5	0.048518	1.314
TRAF6	Yes	0.006898	8.872	9.153	-0.2817	0.06374	4.419	5	0.034643	1.46
FOXO1	Yes	0.00639	9.615	9.893	-0.2783	0.06183	4.502	5	0.033703	1.472
AP1S2	Yes	0.000311	10.09	10.37	-0.2783	0.03156	8.819	5	0.01287	1.89
BCR	No	0.04406	9.252	9.53	-0.2783	0.104	2.675	5	0.090917	1.041
NPC2	Yes	0.001012	9.37	9.647	-0.2767	0.04039	6.85	5	0.016557	1.781
CXCL14	No	0.075602	4.507	4.783	-0.2767	0.1237	2.236	5	0.135097	0.8694
DDAH2	No	0.116935	5.467	5.743	-0.2767	0.1462	1.893	5	0.186522	0.7293
CBL	Yes	0.007493	10.05	10.32	-0.27	0.06234	4.331	5	0.035082	1.455
AKT2	Yes	0.009776	9.033	9.3	-0.2667	0.06576	4.055	5	0.037017	1.432
CCL5	No	0.449527	4.532	4.795	-0.2633	0.3211	0.82	5	0.520611	0.2835
PTPRC	No	0.028624	13.58	13.84	-0.2633	0.08651	3.044	5	0.069554	1.158
NGLY1	Yes	0.006095	10.7	10.97	-0.2617	0.05747	4.553	5	0.033363	1.477
ATG12	Yes	0.002001	9.465	9.725	-0.26	0.04412	5.893	5	0.020809	1.682
PIK3R5	No	0.118028	6.893	7.153	-0.26	0.1379	1.886	5	0.18769	0.7266
STAT5B	Yes	0.004761	11.26	11.51	-0.2517	0.05212	4.829	5	0.030191	1.52
APBB1IP	Yes	0.011542	10.14	10.39	-0.25	0.06429	3.889	5	0.039484	1.404
IL10RB	No	0.091897	7.388	7.638	-0.25	0.1201	2.081	5	0.154649	0.8107
DDIT3	No	0.02152	6.698	6.947	-0.2483	0.0753	3.298	5	0.056518	1.248
IFI16	No	0.031464	12.46	12.7	-0.2433	0.08217	2.962	5	0.074708	1.127
PANX1	No	0.037154	5.71	5.952	-0.2417	0.08573	2.819	5	0.080837	1.092
ADORA2A	No	0.290286	5.87	6.112	-0.2417	0.2044	1.182	5	0.371887	0.4296
VRK3	Yes	0.009246	9.06	9.3	-0.24	0.05837	4.112	5	0.036425	1.439
TRIM56	No	0.195263	5.665	5.905	-0.24	0.1606	1.495	5	0.272216	0.5651
TRIM33	No	0.032005	9.835	10.08	-0.24	0.08145	2.947	5	0.075648	1.121
RIPK1	No	0.041585	9.893	10.13	-0.2383	0.0875	2.724	5	0.086843	1.061
OAS2	No	0.054081	9.62	9.857	-0.2367	0.09443	2.506	5	0.105723	0.9758
CXCR5	Yes	0.017214	11.47	11.71	-0.235	0.06707	3.504	5	0.048518	1.314
TCIRG1	Yes	0.006778	9.19	9.423	-0.2333	0.05258	4.438	5	0.034556	1.461
MKNK1	No	0.233403	4.537	4.77	-0.2333	0.1722	1.355	5	0.311204	0.507
CRK	No	0.055511	7.953	8.187	-0.2333	0.0939	2.485	5	0.106491	0.9727
MAVS	No	0.01809	7.182	7.413	-0.2317	0.067	3.458	5	0.050304	1.298
CD84	No	0.059777	11	11.23	-0.2317	0.09555	2.425	5	0.112216	0.9499
HSP90B1	Yes	0.016209	12.31	12.54	-0.23	0.0646	3.56	5	0.048087	1.318
ACVR1	No	0.029698	8.9	9.127	-0.2267	0.07526	3.012	5	0.071166	1.148
MAPK1	Yes	0.007226	10.84	11.06	-0.225	0.05149	4.369	5	0.035082	1.455
ATF2	Yes	0.004489	10.94	11.16	-0.225	0.04595	4.896	5	0.028817	1.54
MAP3K5	No	0.024409	8.525	8.748	-0.2233	0.07013	3.185	5	0.061318	1.212
MAP2K7	No	0.074243	8.08	8.302	-0.2217	0.0985	2.25	5	0.133126	0.8757
AIF1	No	0.299127	4.628	4.848	-0.22	0.19	1.158	5	0.380309	0.4199
TGFB3	No	0.086948	6.45	6.668	-0.2183	0.1027	2.125	5	0.147774	0.8304
PIK3CA	No	0.034544	10.38	10.6	-0.2183	0.07578	2.881	5	0.077423	1.111
SP1	Yes	0.003388	10.33	10.55	-0.2167	0.04145	5.228	5	0.026297	1.58
IKBKE	No	0.106082	8.913	9.128	-0.215	0.1092	1.969	5	0.171846	0.7649
STAT6	Yes	0.007888	9.105	9.317	-0.2117	0.04949	4.277	5	0.035082	1.455
CD28	Yes	0.008063	11.6	11.81	-0.2117	0.04976	4.254	5	0.035082	1.455
EIF2AK3	Yes	0.015606	9.267	9.475	-0.2083	0.05793	3.596	5	0.047432	1.324
AIM2	No	0.093404	11.05	11.25	-0.2083	0.1007	2.069	5	0.156173	0.8064
CD3G	No	0.077519	9.97	10.18	-0.2067	0.09326	2.216	5	0.137529	0.8616
RPS6KB1	No	0.115828	6.653	6.858	-0.205	0.1079	1.9	5	0.185324	0.7321
MLKL	No	0.173717	7.41	7.615	-0.205	0.1293	1.585	5	0.254458	0.5944
ACKR4	No	0.26217	4.503	4.707	-0.2033	0.1609	1.263	5	0.341675	0.4664
TBX21	No	0.136958	6.678	6.882	-0.2033	0.1149	1.77	5	0.21196	0.6737
FAM30A	No	0.381146	4.478	4.68	-0.2017	0.2101	0.96	5	0.458787	0.3384
TLR1	No	0.167715	8.86	9.062	-0.2017	0.125	1.613	5	0.247059	0.6072
ATG3	Yes	0.00337	9.972	10.17	-0.2	0.03821	5.234	5	0.026297	1.58
IRAK1	No	0.149154	6.847	7.047	-0.2	0.1174	1.704	5	0.226784	0.6444
MAPKAPK2	No	0.04942	9.552	9.747	-0.195	0.07558	2.58	5	0.099607	1.002
SELENOS	No	0.440472	4.962	5.153	-0.1917	0.2288	0.8375	5	0.513555	0.2894
MAPK9	No	0.053051	10.18	10.37	-0.1917	0.076	2.522	5	0.1041	0.9825
IL7	No	0.395623	5.888	6.077	-0.1883	0.2028	0.9288	5	0.471843	0.3262
PTK2B	Yes	0.004046	10.81	10.99	-0.1867	0.03721	5.017	5	0.027487	1.561
AP1M1	Yes	0.006075	9.212	9.393	-0.1817	0.03987	4.557	5	0.033363	1.477
OS9	No	0.032419	9.542	9.723	-0.1817	0.06188	2.936	5	0.075936	1.12
MAP3K7	Yes	0.007905	10.04	10.22	-0.18	0.04211	4.274	5	0.035082	1.455
ITGAX	No	0.198796	4.61	4.79	-0.18	0.1216	1.481	5	0.275663	0.5596
ATF4	Yes	0.001649	12.51	12.69	-0.1767	0.02871	6.153	5	0.019057	1.72
GSK3B	No	0.039737	8.947	9.123	-0.1767	0.06396	2.762	5	0.084729	1.072
CD45RB	No	0.119872	10.41	10.58	-0.175	0.09341	1.874	5	0.190041	0.7212
FCGRT	No	0.284913	5.412	5.585	-0.1733	0.1448	1.197	5	0.36763	0.4346
RAB31	No	0.514059	4.503	4.675	-0.1717	0.2446	0.7019	5	0.577344	0.2386
RAF1	Yes	0.005554	10.27	10.44	-0.17	0.03651	4.656	5	0.031736	1.498
IL18BP	No	0.218103	4.488	4.658	-0.17	0.1207	1.408	5	0.295347	0.5297
TYK2	No	0.065564	8.56	8.73	-0.17	0.07234	2.35	5	0.120898	0.9176
STT3B	No	0.035633	11.04	11.21	-0.17	0.05955	2.855	5	0.078513	1.105
LAMP1	No	0.040003	10.73	10.9	-0.1683	0.06107	2.756	5	0.084729	1.072
CTSS	No	0.034699	10.76	10.93	-0.1683	0.0585	2.877	5	0.077423	1.111
NAE1	No	0.043508	10.35	10.51	-0.1617	0.06019	2.686	5	0.090137	1.045
CD79B	No	0.29487	7.295	7.455	-0.16	0.1368	1.17	5	0.375815	0.425
IKBKB	No	0.018806	9.625	9.785	-0.16	0.04676	3.422	5	0.051199	1.291
LDHB	No	0.048778	13.02	13.18	-0.16	0.06175	2.591	5	0.09908	1.004
TXK	No	0.355973	5.88	6.038	-0.1583	0.1557	1.017	5	0.434521	0.362
LIMK2	No	0.049225	7.138	7.297	-0.1583	0.06129	2.583	5	0.099599	1.002
CD45R0	No	0.068434	14.34	14.49	-0.1567	0.06766	2.316	5	0.124863	0.9036
MAP2K2	Yes	0.012763	8.7	8.85	-0.15	0.03958	3.79	5	0.041478	1.382
RNF135	No	0.038215	6.422	6.572	-0.15	0.05367	2.795	5	0.082114	1.086
GPX7	No	0.097802	6.902	7.052	-0.15	0.0738	2.032	5	0.161633	0.7915
ITGB2	No	0.183019	9.147	9.297	-0.15	0.09709	1.545	5	0.259922	0.5852
NT5E	No	0.323971	4.608	4.755	-0.1467	0.1341	1.094	5	0.40692	0.3905
DDX58	No	0.163635	7.848	7.995	-0.1467	0.08988	1.632	5	0.2429	0.6146
CD4	No	0.033493	11.23	11.38	-0.1467	0.05044	2.908	5	0.077423	1.111
UBA52	Yes	0.008388	12.35	12.49	-0.1433	0.03403	4.212	5	0.035082	1.455
PIK3CD	No	0.052568	10.88	11.02	-0.1433	0.05667	2.529	5	0.103936	0.9832
PIK3R4	No	0.064559	9.402	9.543	-0.1417	0.05997	2.362	5	0.119787	0.9216
PSAP	No	0.109821	11.36	11.5	-0.1417	0.07296	1.942	5	0.176802	0.7525
CARD11	No	0.022345	9.568	9.707	-0.1383	0.04238	3.264	5	0.057521	1.24
ATG7	No	0.176271	9.52	9.657	-0.1367	0.08682	1.574	5	0.255593	0.5925
TLR7	No	0.367908	4.385	4.52	-0.135	0.1364	0.9894	5	0.444912	0.3517
RELA	No	0.177116	8.185	8.317	-0.1317	0.08384	1.57	5	0.255593	0.5925
TRAM1	No	0.082791	10.49	10.62	-0.1317	0.06085	2.164	5	0.144468	0.8402
PRKCSH	Yes	0.00407	10.18	10.31	-0.13	0.02595	5.01	5	0.027487	1.561
NCR1	No	0.079772	5.805	5.935	-0.13	0.05927	2.193	5	0.140614	0.852
ADGRE5	No	0.113199	7.315	7.445	-0.13	0.06777	1.918	5	0.181677	0.7407
PIK3CG	No	0.161835	9.165	9.295	-0.13	0.07925	1.64	5	0.241823	0.6165
SSR1	No	0.101169	11.22	11.35	-0.13	0.06481	2.006	5	0.165955	0.78
IFNAR1	Yes	0.001334	11.18	11.31	-0.1283	0.0199	6.448	5	0.01826	1.739
ULK2	No	0.077162	5.707	5.835	-0.1283	0.05782	2.22	5	0.137411	0.862
ATF6	No	0.045629	10.36	10.48	-0.1267	0.04787	2.646	5	0.093783	1.028
CD3E	No	0.024346	10.51	10.64	-0.125	0.03922	3.187	5	0.061318	1.212
LAMP2	No	0.060182	9.805	9.927	-0.1217	0.05029	2.419	5	0.112571	0.9486
LCP2	No	0.19852	12	12.12	-0.1217	0.08211	1.482	5	0.275663	0.5596
EPHX2	No	0.285873	7.813	7.933	-0.12	0.1005	1.194	5	0.367956	0.4342
HLA-A	No	0.022198	13.18	13.3	-0.12	0.0367	3.27	5	0.057427	1.241
ISG15	No	0.495094	5.577	5.693	-0.1167	0.1586	0.7354	5	0.562116	0.2502
TOLLIP	No	0.109362	8.397	8.513	-0.1167	0.05998	1.945	5	0.176609	0.753
BECN1	Yes	0.011232	8.298	8.412	-0.1133	0.02894	3.916	5	0.039341	1.405
SUGT1	Yes	0.007189	9.64	9.753	-0.1133	0.02591	4.375	5	0.035082	1.455
RNF114	No	0.054328	6.283	6.397	-0.1133	0.04529	2.502	5	0.10577	0.9756
HLA-C	No	0.023657	10.59	10.7	-0.1133	0.03528	3.213	5	0.060303	1.22
CARD16	No	0.498926	7.1	7.21	-0.11	0.151	0.7286	5	0.564004	0.2487
MAP2K4	No	0.180036	10.12	10.23	-0.11	0.07062	1.558	5	0.256991	0.5901
CBFB	No	0.246267	10.89	10.99	-0.1083	0.08252	1.313	5	0.325022	0.4881
PLCG1	No	0.201457	11.21	11.32	-0.1083	0.07368	1.47	5	0.276908	0.5577
IKBKG	No	0.274081	8.313	8.42	-0.1067	0.08686	1.228	5	0.356305	0.4482
LANCL1	No	0.127074	9.46	9.567	-0.1067	0.05835	1.828	5	0.199633	0.6998
NFATC3	No	0.213519	10.6	10.71	-0.1067	0.07486	1.425	5	0.289896	0.5378
SCARB2	No	0.302724	6.228	6.333	-0.105	0.09142	1.148	5	0.383943	0.4157
ACOX1	No	0.105806	9.128	9.233	-0.105	0.05328	1.971	5	0.171846	0.7649
CD70	No	0.515759	4.333	4.437	-0.1033	0.1478	0.6989	5	0.578006	0.2381
HMGB1	No	0.14771	7.572	7.673	-0.1017	0.05941	1.711	5	0.225247	0.6473
TNFRSF1A	No	0.085614	7.67	7.772	-0.1017	0.04757	2.137	5	0.147588	0.831
TLN1	No	0.058654	11.26	11.36	-0.1017	0.04167	2.44	5	0.110507	0.9566
NFATC2	No	0.221743	11.54	11.64	-0.1017	0.07287	1.395	5	0.298721	0.5247
DDX5	No	0.219003	14.78	14.88	-0.1017	0.07236	1.405	5	0.295796	0.529
PSEN1	Yes	0.004166	10.1	10.2	-0.09833	0.01973	4.983	5	0.027701	1.558
CASP1	No	0.201291	6.458	6.557	-0.09833	0.06685	1.471	5	0.276908	0.5577
ATG4A	No	0.359706	7.795	7.893	-0.09833	0.09755	1.008	5	0.43805	0.3585
KRAS	No	0.087032	9.583	9.682	-0.09833	0.04629	2.124	5	0.147774	0.8304
DNAJC10	No	0.276632	9.707	9.805	-0.09833	0.08056	1.221	5	0.358725	0.4452
IFNGR2	No	0.091397	9.79	9.888	-0.09833	0.04715	2.086	5	0.154307	0.8116
MCL1	No	0.318841	10.91	11	-0.09833	0.08886	1.107	5	0.402421	0.3953
AKT1	No	0.153806	8.25	8.347	-0.09667	0.05754	1.68	5	0.231824	0.6348
BLK	No	0.206113	4.717	4.812	-0.095	0.06541	1.452	5	0.28131	0.5508
KDM6B	No	0.211741	8.055	8.15	-0.095	0.06637	1.431	5	0.288233	0.5403
HLA-DOB	No	0.191944	6.317	6.41	-0.09333	0.0619	1.508	5	0.268309	0.5714
TPSAB1/B2	No	0.752493	5.072	5.162	-0.09	0.2701	0.3332	5	0.787317	0.1039
MSRA	No	0.34039	7.047	7.137	-0.09	0.08544	1.053	5	0.424468	0.3722
IFITM3	No	0.572452	7.085	7.175	-0.09	0.1491	0.6036	5	0.6327	0.1988
SOCS1	No	0.605771	8.54	8.628	-0.08833	0.1605	0.5503	5	0.663159	0.1784
ATG13	No	0.144477	9.177	9.262	-0.085	0.04918	1.728	5	0.220965	0.6557
PIK3C3	No	0.050508	10.18	10.26	-0.08333	0.03252	2.562	5	0.101017	0.9956
IL32	No	0.327397	13.54	13.63	-0.08333	0.0768	1.085	5	0.410233	0.387
IFNAR2	No	0.366919	11.98	12.06	-0.08167	0.08236	0.9916	5	0.44475	0.3519
TNFRSF25	No	0.454137	10.66	10.74	-0.08	0.09862	0.8112	5	0.52466	0.2801
ICAM3	No	0.191854	11.71	11.79	-0.08	0.05304	1.508	5	0.268309	0.5714
EIF3F	No	0.056843	12.21	12.29	-0.07833	0.03177	2.466	5	0.10794	0.9668
PAK1	No	0.532212	6.12	6.197	-0.07667	0.1143	0.6706	5	0.592612	0.2272
PRKCD	No	0.522813	7.245	7.322	-0.07667	0.1116	0.6867	5	0.583992	0.2336
SP100	No	0.061979	10.3	10.38	-0.07667	0.03201	2.395	5	0.115516	0.9374
MAPK8	No	0.230432	8.517	8.588	-0.07167	0.0525	1.365	5	0.308827	0.5103
ATP6AP2	No	0.397663	9.478	9.548	-0.07	0.07572	0.9245	5	0.473069	0.3251
PDHB	No	0.202356	9.753	9.817	-0.06333	0.04318	1.467	5	0.276908	0.5577
CD27	No	0.346147	10.78	10.85	-0.06333	0.06092	1.04	5	0.428082	0.3685
RAB7A	No	0.077757	11.2	11.26	-0.06167	0.02786	2.214	5	0.137529	0.8616
ZAP70	No	0.304622	11.85	11.91	-0.06	0.05247	1.143	5	0.38541	0.4141
PRF1	No	0.488614	5.963	6.022	-0.05833	0.07808	0.7471	5	0.555972	0.2549
RAB5C	No	0.363217	7.747	7.803	-0.05667	0.05667	1	5	0.441292	0.3553
JUNB	No	0.39847	9.058	9.115	-0.05667	0.06141	0.9228	5	0.473069	0.3251
HSP90AA1	No	0.343187	12.92	12.98	-0.05667	0.05414	1.047	5	0.425912	0.3707
PLEK	No	0.702797	6.613	6.668	-0.055	0.1361	0.4042	5	0.75042	0.1247
IFI44	No	0.722963	7.873	7.928	-0.055	0.1466	0.3751	5	0.762557	0.1177
ATP6V1B2	No	0.342352	9.9	9.95	-0.05	0.04768	1.049	5	0.425892	0.3707
HLA-E	No	0.470557	13.8	13.85	-0.05	0.06408	0.7802	5	0.540154	0.2675
CCL4/L1/L2	No	0.855616	4.818	4.867	-0.04833	0.2523	0.1916	5	0.879289	0.05587
MDFIC	No	0.025508	10.6	10.64	-0.04833	0.01537	3.145	5	0.063465	1.197
KIR3DL1/2	No	0.691991	4.542	4.587	-0.045	0.1072	0.4199	5	0.742032	0.1296
TRIM22	No	0.603453	8.71	8.755	-0.045	0.08123	0.554	5	0.662016	0.1791
XBP1	No	0.636908	11.01	11.05	-0.045	0.08962	0.5021	5	0.693747	0.1588
MX1	No	0.675059	7.647	7.69	-0.04333	0.09742	0.4448	5	0.729794	0.1368
HLX	No	0.718813	4.508	4.55	-0.04167	0.1093	0.3811	5	0.759721	0.1193
CASP4	No	0.354822	10.75	10.79	-0.04	0.03924	1.019	5	0.434135	0.3624
CUL1	No	0.350986	10.76	10.8	-0.04	0.0389	1.028	5	0.432495	0.364
HLA-DQB1	No	0.852804	5.615	5.653	-0.03833	0.1962	0.1954	5	0.878134	0.05644
TRIM5	No	0.592163	7.408	7.445	-0.03667	0.06412	0.5719	5	0.652383	0.1855
RBCK1	No	0.249154	9.407	9.443	-0.03667	0.02813	1.304	5	0.328	0.4841
NFAT5	No	0.507338	9.392	9.427	-0.035	0.04904	0.7137	5	0.571029	0.2433
CD6	No	0.449115	10.21	10.25	-0.035	0.04264	0.8208	5	0.520611	0.2835
PARP1	No	0.081359	10.94	10.98	-0.035	0.01607	2.178	5	0.142928	0.8449
DNAJA2	No	0.449253	10.19	10.22	-0.03167	0.03859	0.8205	5	0.520611	0.2835
ALPK1	No	0.787193	7.645	7.675	-0.03	0.1053	0.2848	5	0.817046	0.08775
TANK	No	0.083441	11.75	11.78	-0.03	0.0139	2.158	5	0.145115	0.8383
PTPN6	No	0.735644	8.793	8.815	-0.02167	0.06069	0.357	5	0.772797	0.1119
ADAR	No	0.662969	9.54	9.558	-0.01833	0.03962	0.4628	5	0.718216	0.1437
ACSL1	No	0.735178	8.47	8.487	-0.01667	0.0466	0.3577	5	0.772797	0.1119
DIABLO	No	0.496249	8.593	8.608	-0.015	0.02045	0.7334	5	0.562199	0.2501
TAB2	No	0.737977	8.97	8.985	-0.015	0.04241	0.3537	5	0.773686	0.1114
HLA-B	No	0.712509	13.47	13.48	-0.015	0.03845	0.3901	5	0.756132	0.1214
GNS	No	0.809685	8.25	8.263	-0.01333	0.05251	0.2539	5	0.838717	0.07638
ACSL3	No	0.8653	6.713	6.725	-0.01167	0.06534	0.1786	5	0.887487	0.05184
NCF1	No	0.988355	4.737	4.742	-0.005	0.326	0.01534	5	0.988355	0.005087
NEU1	No	0.957421	8.042	8.047	-0.005	0.0891	0.05612	5	0.962977	0.01638
P2RX7	No	0.984423	7.388	7.392	-0.003333	0.1625	0.02052	5	0.98632	0.005982
GBA	No	0.972045	8.618	8.615	0.003333	0.0905	0.03683	5	0.975798	0.01064
NFE2L2	No	0.868238	10.1	10.1	0.003333	0.01909	0.1746	5	0.888748	0.05122
MVP	No	0.87843	9.133	9.128	0.005	0.03106	0.161	5	0.893901	0.04871
RHOG	No	0.922229	9.623	9.617	0.006667	0.06494	0.1027	5	0.931183	0.03097
IFITM2	No	0.925937	9.958	9.95	0.008333	0.08526	0.09774	5	0.933114	0.03007
TLR9	No	0.918883	5.822	5.812	0.01	0.09338	0.1071	5	0.930043	0.0315
TAP2	No	0.919312	7.655	7.645	0.01	0.09388	0.1065	5	0.930043	0.0315
CD3D	No	0.84995	12.4	12.39	0.01	0.0502	0.1992	5	0.876933	0.05703
RNF31	No	0.845191	8.393	8.38	0.01333	0.06484	0.2056	5	0.873756	0.05861
ALOX5AP	No	0.877143	11.15	11.14	0.01333	0.08196	0.1627	5	0.893901	0.04871
LTB	No	0.875039	11.84	11.83	0.01333	0.08057	0.1655	5	0.893901	0.04871
EIF2AK2	No	0.783927	7.253	7.237	0.01667	0.0576	0.2894	5	0.815284	0.08869
AP1G1	No	0.652454	10.06	10.04	0.02	0.04179	0.4785	5	0.7083	0.1498
STAT5A	No	0.39388	10.47	10.45	0.02	0.02145	0.9325	5	0.470845	0.3271
MYD88	No	0.717446	7.128	7.105	0.02333	0.06092	0.383	5	0.759721	0.1193
KPNB1	No	0.251326	10.13	10.11	0.025	0.01928	1.297	5	0.329193	0.4825
RACK1	No	0.692088	12.08	12.05	0.02833	0.0675	0.4198	5	0.742032	0.1296
STAT2	No	0.769998	8.625	8.593	0.03167	0.1026	0.3087	5	0.802402	0.09561
CARD17	No	0.701671	8.763	8.732	0.03167	0.07803	0.4058	5	0.75042	0.1247
CD2	No	0.414828	10.35	10.31	0.03167	0.03563	0.8888	5	0.485834	0.3135
CCR7	No	0.88929	4.99	4.952	0.03833	0.2618	0.1464	5	0.903185	0.04422
CYSTM1	No	0.684399	6.233	6.195	0.03833	0.08894	0.431	5	0.738356	0.1317
TBK1	No	0.152341	9.138	9.1	0.03833	0.02272	1.687	5	0.230507	0.6373
LTA4H	No	0.57308	10.39	10.35	0.04	0.06638	0.6026	5	0.6327	0.1988
TRAF3	No	0.346582	10.09	10.05	0.04167	0.04012	1.039	5	0.428082	0.3685
FAS	No	0.40744	11.11	11.07	0.04333	0.04794	0.904	5	0.480428	0.3184
NOTCH1	No	0.488074	7.668	7.623	0.045	0.06015	0.7481	5	0.555972	0.2549
CAP1	No	0.336352	10.57	10.53	0.045	0.04233	1.063	5	0.42044	0.3763
GCA	No	0.706268	7.15	7.098	0.05167	0.1294	0.3991	5	0.752581	0.1234
TMEM140	No	0.459596	7.272	7.22	0.05167	0.06452	0.8008	5	0.528739	0.2768
RIPK2	No	0.709034	7.168	7.115	0.05333	0.135	0.3951	5	0.753983	0.1226
CD81	No	0.471987	11.69	11.64	0.05333	0.06859	0.7776	5	0.540602	0.2671
NLRC5	No	0.548327	8.333	8.277	0.05667	0.08808	0.6434	5	0.607953	0.2161
DERL1	No	0.183445	10.18	10.12	0.06333	0.04104	1.543	5	0.259922	0.5852
LAMP3	No	0.758777	5.15	5.085	0.065	0.2004	0.3244	5	0.792298	0.1011
ICOS	No	0.251288	11.77	11.7	0.07	0.05398	1.297	5	0.329193	0.4825
NDUFS8	No	0.455042	7.203	7.127	0.07667	0.09472	0.8094	5	0.52466	0.2801
IFIH1	No	0.40513	8.515	8.437	0.07833	0.08619	0.9088	5	0.478872	0.3198
CSF2RB	No	0.627264	5.96	5.873	0.08667	0.1677	0.5169	5	0.685246	0.1642
PSMB10	No	0.094258	9.16	9.072	0.08833	0.04285	2.061	5	0.157096	0.8038
CTSA	No	0.176766	10.23	10.12	0.1067	0.06786	1.572	5	0.255593	0.5925
IL27RA	No	0.188369	8.045	7.937	0.1083	0.07115	1.523	5	0.266174	0.5748
FOXP3	No	0.390471	5.197	5.087	0.11	0.117	0.9398	5	0.467845	0.3299
UBE2N	Yes	0.008552	10.18	10.07	0.1117	0.02664	4.192	5	0.035082	1.455
CCNC	No	0.019665	10.15	10.03	0.1167	0.03451	3.38	5	0.052984	1.276
ATP6V0D1	No	0.056876	8.745	8.623	0.1217	0.04936	2.465	5	0.10794	0.9668
PSMB8	No	0.073994	11.54	11.41	0.1217	0.054	2.253	5	0.133126	0.8757
LITAF	No	0.411432	7.192	7.068	0.1233	0.1377	0.8957	5	0.482945	0.3161
RSAD2	No	0.351871	5.592	5.467	0.125	0.1218	1.026	5	0.43256	0.364
CD59	No	0.055703	11.2	11.07	0.1267	0.05103	2.482	5	0.106491	0.9727
GLB1	No	0.103164	8.647	8.518	0.1283	0.06447	1.991	5	0.168167	0.7743
GLA	No	0.066388	9.292	9.162	0.13	0.05556	2.34	5	0.121985	0.9137
MIF	No	0.637713	10.54	10.4	0.1333	0.2662	0.5009	5	0.693747	0.1588
RPS6KA1	No	0.156636	9.767	9.63	0.1367	0.08204	1.666	5	0.235406	0.6282
TGFB1	No	0.189636	7.805	7.665	0.14	0.09227	1.517	5	0.267237	0.5731
PELI1	No	0.180388	9.13	8.99	0.14	0.08996	1.556	5	0.256991	0.5901
SPIB	No	0.596425	5.81	5.668	0.1417	0.2507	0.5651	5	0.655689	0.1833
TRIM21	No	0.101734	9.083	8.942	0.1417	0.07078	2.002	5	0.166358	0.779
AHR	No	0.202235	9.642	9.5	0.1417	0.09655	1.467	5	0.276908	0.5577
SH2D1A	No	0.293592	12.44	12.29	0.1467	0.125	1.173	5	0.375106	0.4258
PIK3R3	No	0.538328	5.86	5.712	0.1483	0.2247	0.6602	5	0.598143	0.2232
DDOST	Yes	0.002957	10.42	10.27	0.15	0.02781	5.394	5	0.025084	1.601
ACSL4	No	0.12174	8.828	8.678	0.15	0.08058	1.861	5	0.192415	0.7158
HMOX1	No	0.408379	5.11	4.958	0.1517	0.1681	0.9021	5	0.480446	0.3184
CFLAR	No	0.022539	10.9	10.74	0.1517	0.04658	3.256	5	0.057737	1.239
STRAP	Yes	0.007947	10.52	10.37	0.155	0.03631	4.269	5	0.035082	1.455
IL12RB1	No	0.372993	5.855	5.7	0.155	0.1585	0.978	5	0.450014	0.3468
SOCS3	No	0.202316	7.912	7.757	0.155	0.1057	1.467	5	0.276908	0.5577
CASP3	Yes	0.013199	10.17	10.01	0.1583	0.04214	3.757	5	0.042429	1.372
OAS3	No	0.523346	5.058	4.898	0.16	0.2333	0.6858	5	0.583992	0.2336
LIF	No	0.686417	5.867	5.703	0.1633	0.3816	0.4281	5	0.739	0.1314
SEM1	Yes	0.000445	10.26	10.08	0.175	0.02141	8.174	5	0.01287	1.89
NEO1	No	0.129808	6.625	6.45	0.175	0.0966	1.812	5	0.203313	0.6918
NRAS	Yes	0.000709	9.488	9.303	0.185	0.025	7.4	5	0.01564	1.806
HCST	No	0.022187	8.85	8.662	0.1883	0.05759	3.27	5	0.057427	1.241
BCL6	No	0.279481	10.22	10.02	0.1933	0.1595	1.212	5	0.361518	0.4419
MAF	No	0.099707	12.42	12.23	0.1933	0.09584	2.017	5	0.164075	0.785
IL2RB	Yes	0.009384	11.17	10.97	0.1967	0.048	4.097	5	0.036689	1.435
LYN	No	0.177932	7.997	7.798	0.1983	0.1266	1.567	5	0.255593	0.5925
CGAS	No	0.323934	7.307	7.105	0.2017	0.1844	1.094	5	0.40692	0.3905
TRAF2	No	0.034231	7.972	7.765	0.2067	0.07154	2.889	5	0.077423	1.111
LCP1	No	0.018203	12.72	12.51	0.2083	0.06036	3.452	5	0.050308	1.298
ATG10	No	0.097379	7.012	6.8	0.2117	0.104	2.036	5	0.161633	0.7915
CDH1	No	0.087244	4.705	4.487	0.2183	0.1029	2.122	5	0.147774	0.8304
CDK4	No	0.070938	8.327	8.108	0.2183	0.09548	2.287	5	0.12853	0.891
RUNX3	No	0.405199	5.688	5.468	0.22	0.2421	0.9087	5	0.478872	0.3198
SOD1	Yes	0.001883	10.98	10.75	0.2233	0.03739	5.974	5	0.020413	1.69
APOL6	Yes	0.014392	10.5	10.28	0.225	0.06125	3.673	5	0.044547	1.351
PPIA	Yes	0.017149	13.74	13.51	0.2317	0.06605	3.507	5	0.048518	1.314
ITGAE	No	0.385703	4.65	4.412	0.2383	0.2509	0.9501	5	0.4632	0.3342
IL20RB	No	0.226162	4.863	4.625	0.2383	0.1727	1.38	5	0.303887	0.5173
CXCR3	No	0.237714	5.802	5.562	0.24	0.179	1.341	5	0.315335	0.5012
PDCD1	No	0.054832	6.863	6.622	0.2417	0.09686	2.495	5	0.105995	0.9747
PSMB9	Yes	0.012255	9.727	9.483	0.2433	0.06354	3.829	5	0.04059	1.392
STING1	No	0.034134	9.213	8.958	0.255	0.08819	2.891	5	0.077423	1.111
FBXO6	No	0.039908	4.977	4.72	0.2567	0.09305	2.758	5	0.084729	1.072
RBPJ	No	0.232611	10.34	10.08	0.2617	0.1927	1.358	5	0.310946	0.5073
UBE2L6	No	0.0825	6.88	6.608	0.2717	0.1254	2.167	5	0.144445	0.8403
IL1R1	No	0.179904	4.817	4.537	0.28	0.1797	1.558	5	0.256991	0.5901
CBLB	Yes	0.003835	12.08	11.79	0.2867	0.05643	5.08	5	0.026894	1.57
HLA-DPB1	No	0.25836	7.863	7.568	0.295	0.2314	1.275	5	0.337556	0.4717
NOD2	No	0.164371	5.695	5.398	0.2967	0.1822	1.628	5	0.2429	0.6146
MS4A1	No	0.5027	8.78	8.482	0.2983	0.4133	0.7219	5	0.567036	0.2464
CD8B	No	0.354569	6.482	6.18	0.3017	0.2958	1.02	5	0.434135	0.3624
CD80	No	0.164425	5.373	5.058	0.315	0.1935	1.628	5	0.2429	0.6146
CTSZ	No	0.050809	7.943	7.628	0.315	0.1232	2.557	5	0.101228	0.9947
YWHAQ	No	0.021248	11.83	11.51	0.315	0.09518	3.31	5	0.056086	1.251
APEX1	No	0.033759	8.958	8.64	0.3183	0.1097	2.901	5	0.077423	1.111
JAK3	Yes	0.003466	10.74	10.42	0.32	0.06154	5.2	5	0.026508	1.577
VSIR	Yes	0.006405	5.648	5.323	0.325	0.07224	4.499	5	0.033703	1.472
CCL17	No	0.476199	4.962	4.628	0.3333	0.433	0.7698	5	0.544227	0.2642
IFITM1	Yes	0.011895	10.43	10.08	0.3533	0.09157	3.859	5	0.039953	1.398
RAC2	Yes	0.015262	8.465	8.103	0.3617	0.09998	3.617	5	0.046683	1.331
THOP1	Yes	0.014333	9.345	8.98	0.365	0.09926	3.677	5	0.044547	1.351
FURIN	Yes	0.005203	9.46	9.095	0.365	0.07719	4.729	5	0.030743	1.512
GK	Yes	0.003879	10.11	9.743	0.3667	0.07237	5.066	5	0.026894	1.57
PRCP	Yes	0.007727	8.19	7.822	0.3683	0.08569	4.298	5	0.035082	1.455
TNFSF13B	Yes	0.010198	8.01	7.637	0.3733	0.09305	4.012	5	0.037581	1.425
CD79A	No	0.159915	7.502	7.125	0.3767	0.2283	1.65	5	0.239642	0.6204
CCL20	No	0.048273	5.24	4.835	0.405	0.1558	2.6	5	0.09844	1.007
BST2	Yes	0.00499	9.608	9.202	0.4067	0.08515	4.776	5	0.030525	1.515
IL2RG	Yes	0.011753	12.12	11.71	0.4083	0.1055	3.871	5	0.039945	1.399
CD19	No	0.17608	4.835	4.415	0.42	0.2667	1.575	5	0.255593	0.5925
IFI35	Yes	0.010342	6.835	6.393	0.4417	0.1105	3.998	5	0.037581	1.425
TCL1A	No	0.425337	6.953	6.495	0.4583	0.5283	0.8675	5	0.497023	0.3036
DTX3L	Yes	0.000566	8.812	8.352	0.46	0.05922	7.768	5	0.014007	1.854
NFATC1	Yes	0.002401	10.38	9.917	0.4633	0.08192	5.656	5	0.023094	1.637
MAP2K3	Yes	0.000756	8.938	8.473	0.465	0.06371	7.299	5	0.015717	1.804
XAF1	Yes	0.016335	7.318	6.847	0.4717	0.1328	3.553	5	0.048087	1.318
CSF1	Yes	0.001778	5.33	4.852	0.4783	0.07905	6.051	5	0.020097	1.697
APOBEC3G	Yes	0.013379	9.112	8.618	0.4933	0.1318	3.744	5	0.042682	1.37
LAT2	No	0.034154	5.945	5.448	0.4967	0.1718	2.891	5	0.077423	1.111
TAP1	Yes	0.0037	9.24	8.73	0.51	0.09957	5.122	5	0.026894	1.57
HLA-DPA1	No	0.140762	8.152	7.64	0.5117	0.2926	1.749	5	0.215919	0.6657
PTGER2	Yes	0.008175	5.127	4.608	0.5183	0.1223	4.239	5	0.035082	1.455
NFKB1	Yes	0.000247	8.37	7.852	0.5183	0.056	9.256	5	0.01287	1.89
C1QBP	Yes	0.000368	10.28	9.757	0.52	0.0611	8.51	5	0.01287	1.89
IRF9	Yes	0.001477	9.108	8.56	0.5483	0.08696	6.305	5	0.018495	1.733
IRF1	Yes	0.001051	9.888	9.335	0.5533	0.08143	6.795	5	0.016557	1.781
ALOX5	No	0.064731	6.393	5.803	0.59	0.25	2.36	5	0.119787	0.9216
HLA-DRB	No	0.191269	7.533	6.917	0.6167	0.4082	1.511	5	0.268309	0.5714
CTSL	No	0.034839	6.458	5.833	0.625	0.2175	2.874	5	0.077423	1.111
TNFSF4	No	0.05281	7.058	6.388	0.67	0.2653	2.526	5	0.10402	0.9829
SYK	No	0.16319	6.037	5.362	0.675	0.4131	1.634	5	0.2429	0.6146
HLA-DMA	No	0.038081	7.933	7.257	0.6767	0.2418	2.798	5	0.082114	1.086
ENTPD1	No	0.073889	7.523	6.832	0.6917	0.3068	2.254	5	0.133126	0.8757
HLA-DQA	No	0.290358	8.798	8.082	0.7167	0.6063	1.182	5	0.371887	0.4296
HLA-DMB	No	0.139433	6.528	5.788	0.74	0.4214	1.756	5	0.214512	0.6685
PLCG2	No	0.130725	7.123	6.327	0.7967	0.4411	1.806	5	0.204135	0.6901
OAS1	No	0.03235	6.857	5.992	0.865	0.2945	2.937	5	0.075936	1.12
CCL22	No	0.133989	5.687	4.785	0.9017	0.5046	1.787	5	0.207983	0.682
CD40	No	0.097912	6.7	5.642	1.058	0.5209	2.032	5	0.161633	0.7915
HLA-DRA	No	0.17463	10.08	8.943	1.133	0.7167	1.581	5	0.255078	0.5933
CD22	No	0.069445	7.153	5.663	1.49	0.6468	2.304	5	0.126264	0.8987
