# Supplementary material for: Lymphoid B cells upregulate HIV-1 ex vivo and are linked to its expression in vivo
Source: PLoS Pathog. 2025 Dec 1;21(12):e1013661. doi: 10.1371/journal.ppat.1013661 (PMC12680345; doi:10.1371/journal.ppat.1013661)
Supplement: S1 Data — (ZIP) [file ppat.1013661.s007.zip › R5-HIV nonTFH+nonGCB vs R5-HIV nonTFH+nonTFH.xlsx]

## Sheet: nonTFH R5
Probe Name	Annotation	Accession #	NS Probe ID	Class Name	Analyte Type	Species Name	% Samples above Threshold		20240426_210806990725_AZ632nonTBR5_02.RCC	20240426_210806990725_AZ634nonTBR5_04.RCC	20240426_210806990725_AZ637nonTBR5_06.RCC	20240426_210806990725_AZ638nonTBR5_08.RCC	20240426_210806990725_AZ639nonTBR5_10.RCC	20240426_210806990725_AZ640nonTBR5_12.RCC	20240426_210806990725_AZ632nonTTR5_01.RCC	20240426_210806990725_AZ634nonTTR5_03.RCC	20240426_210806990725_AZ637nonTTR5_05.RCC	20240426_210806990725_AZ638nonTTR5_07.RCC	20240426_210806990725_AZ639nonTTR5_09.RCC	20240426_210806990725_AZ640nonTTR5_11.RCC
									R5 : false : +nonGCB	R5 : false : +nonGCB	R5 : false : +nonGCB	R5 : false : +nonGCB	R5 : false : +nonGCB	R5 : false : +nonGCB	R5 : false : +nonTFH	R5 : false : +nonTFH	R5 : false : +nonTFH	R5 : false : +nonTFH	R5 : false : +nonTFH	R5 : false : +nonTFH
RASGRP4		NM_170604.1	NM_170604.1:1625	Endogenous	mRNA	Hs	100	4.52951	4.64	5.1	4.33	4.93	4.35	3.93	4.14	3.93	3.8	4.55	4.94	5	4.36832		threshold cutoff <20
CCL18		NM_002988.3	NM_002988.3:232	Endogenous	mRNA	Hs	100	4.55839	4.48	4.1	4.25	4.7	5.57	4.39	3.9	3.99	4.24	4.42	5.17	4.62	4.37012		log2 of 20 is 4.32192809489
VWF		NM_000552.3	NM_000552.3:8115	Endogenous	mRNA	Hs	100	4.49479	4.3	4.58	4	4.79	5.13	4.26	4.97	4.11	4.31	4.42	3.77	4.8	4.37804		Below threshold and control genes
PNOC		NM_001284244.1	NM_001284244.1:416	Endogenous	mRNA	Hs	100	5.0754	4.56	4.69	4.96	5.74	5.17	5.43	2.44	3.38	5.24	6.87	4.53	5.34	4.39244
PIK3R3		NM_001114172.1	NM_001114172.1:759	Endogenous	mRNA	Hs	100	4.65542	4.09	4.98	5.36	5.3	4.13	4.26	3.44	4.86	4.95	4.87	4.23	4.42	4.42774
CD14		NM_000591.2	NM_000591.2:885	Endogenous	mRNA	Hs	100	4.50888	4.91	4.58	3.91	3.93	5.13	4.74	5.3	3.86	4.52	4.13	4.02	5.05	4.44882
XCR1		NM_005283.2	NM_005283.2:700	Endogenous	mRNA	Hs	100	4.53695	4.78	4.63	4.17	4.16	4.96	4.58	4.97	3.05	4.9	4.66	4.53	5.05	4.46448
CCL1		NM_002981.2	NM_002981.2:195	Endogenous	mRNA	Hs	100	5.16295	2.98	4.1	6.71	6.82	6.32	5.36	3.25	3.47	3.31	6.66	6.54	4.9	4.46905
IL18		NM_001562.3	NM_001562.3:364	Endogenous	mRNA	Hs	100	4.36264	3.85	4.25	5.21	4.36	4.05	4.58	4.35	4.11	4.38	4.61	4.73	4.68	4.47132
OSM		NM_020530.6	NM_020530.6:131	Endogenous	mRNA	Hs	100	4.85446	4.71	4.1	4.76	5.23	5.38	5.06	3.9	3.72	3.9	5.46	5.63	4.68	4.48508
HLX		NM_021958.2	NM_021958.2:1190	Endogenous	mRNA	Hs	100	4.4804	4.98	4.25	4.25	4.48	4.28	4.69	3.9	3.86	4.38	5.55	4.63	4.85	4.49218
IL19		NM_013371.3	NM_013371.3:1030	Endogenous	mRNA	Hs	100	4.36463	4.48	5.36	4	4.09	4.21	4.18	4.53	4.42	4.8	4.55	4.53	4.56	4.56358
CXCL14		NM_004887.4	NM_004887.4:574	Endogenous	mRNA	Hs	100	4.52313	4.3	4.69	4.71	4.36	4.71	4.39	5.61	3.28	4.58	4.49	4.68	5.14	4.5694
KIR2DL3		NM_014511.3	NM_014511.3:592	Endogenous	mRNA	Hs	100	4.6764	3.98	4.32	4.4	5.2	4.96	5.36	4.69	3.28	4.31	4.96	4.77	5.98	4.59238
KLRC1		NM_002259.3	NM_002259.3:335	Endogenous	mRNA	Hs	100	4.50768	2.39	4.1	6.03	4.74	6.54	4.58	2.76	5.68	5.69	3.96	6.15	4.34	4.59626
CD70		NM_001252.2	NM_001252.2:190	Endogenous	mRNA	Hs	100	4.62067	4.56	3.84	4.71	4.88	5.35	4.52	4.25	4.22	4.31	5.49	4.82	4.8	4.62743
FGR		NM_001042747.1	NM_001042747.1:890	Endogenous	mRNA	Hs	100	4.3662	3.85	4.52	4.81	4.48	4.42	4.18	3.61	3.47	5.58	5.99	4.68	5.05	4.63346
MKNK1		NM_001135553.4	NM_001135553.4:1307	Endogenous	mRNA	Hs	100	4.40622	4.85	4.18	4.17	4.23	4.42	4.63	5.2	4.22	4.8	4.21	4.3	5.27	4.64536
CCL3/L1/L3		NM_002983.3	NM_002983.3:198	Endogenous	mRNA	Hs	100	5.78803	5.85	5.06	6.13	6.25	6.85	4.84	4.14	3.56	4.9	5.66	5.42	4.56	4.64948
TYROBP		NM_003332.3	NM_003332.3:188	Endogenous	mRNA	Hs	100	4.96146	4.91	4.63	5.46	4.48	5.6	4.79	4.69	3.79	4.95	3.96	5.45	5.68	4.70049
IL1R2		NM_173343.1	NM_173343.1:905	Endogenous	mRNA	Hs	100	4.93885	4.39	5.79	5.13	5.05	5.09	4.33	4.44	4.93	4.85	4.77	4.47	5	4.73836
MAFB		NM_005461.4	NM_005461.4:1231	Endogenous	mRNA	Hs	100	4.38535	4.09	4.46	3.91	4.65	4.35	4.93	4.83	4.75	3.9	4.77	4.77	5.71	4.75952
CPA3		NM_001870.2	NM_001870.2:220	Endogenous	mRNA	Hs	100	4.62701	3.2	4.02	5.17	4.97	5.57	5.33	3.61	4.33	5.2	5.39	5.92	4.49	4.76094
MARCKS		NM_002356.5	NM_002356.5:456	Endogenous	mRNA	Hs	100	5.0541	3.98	4.74	5.43	5.79	5.51	5.1	3.03	3.56	5.92	7.31	4.42	5.68	4.76596
IFNG		NM_000619.2	NM_000619.2:450	Endogenous	mRNA	Hs	100	5.09463	4.3	4.32	5.29	5.42	7	4.69	3.25	4.11	5.2	5.29	6.11	5.38	4.78999
IFNLR1		NM_170743.3	NM_170743.3:359	Endogenous	mRNA	Hs	100	4.41563	4.71	4.18	4.4	4.48	4.86	3.93	5.4	3.79	4.64	4.77	4.9	5.45	4.79119
FAM30A		NR_026800.2	NR_026800.2:1682	Endogenous	mRNA	Hs	100	4.78409	4.3	4.74	4.86	5.2	4.6	5.06	4.03	4.28	5.61	6.25	3.77	5.45	4.81269
PLAT		NM_000930.3	NM_000930.3:1340	Endogenous	mRNA	Hs	100	5.30422	4.98	5.42	5.09	5.59	5.38	5.39	5.03	4.33	4.58	4.87	5.2	5.1	4.84177
HMOX1		NM_002133.2	NM_002133.2:781	Endogenous	mRNA	Hs	100	5.15473	4.71	5.69	5.4	5.23	4.86	5.1	4.53	5.02	5.16	4.77	4.68	5	4.85509
FASLG		NM_000639.1	NM_000639.1:625	Endogenous	mRNA	Hs	100	5.37733	5.03	5.76	5.5	4.97	6.13	4.98	4.61	5.33	5.2	3.87	5.61	4.74	4.85826
CCR2		NM_001123041.2	NM_001123041.2:743	Endogenous	mRNA	Hs	100	4.71652	3.98	5.02	4.65	3.54	6.28	5.33	4.14	4.83	5.42	3.66	6.18	5.45	4.87119
NCF2		NM_000433.3	NM_000433.3:1004	Endogenous	mRNA	Hs	100	4.40481	4.2	4.18	4.46	5.16	4.6	3.93	6.14	4.9	4.8	5.69	4.02	4.1	4.88226
SPI1		NM_003120.1	NM_003120.1:730	Endogenous	mRNA	Hs	100	5.03694	4.64	4.46	5.13	5.67	5.09	5.33	3.44	3.86	5.8	6.69	4.63	5.74	4.8912
CXCL8		NM_000584.3	NM_000584.3:221	Endogenous	mRNA	Hs	100	5.20048	5.6	4.52	4.81	5.67	5.86	4.89	3.61	5.96	4.8	5.46	5.06	4.85	4.89982
CD8B		NM_172099.2	NM_172099.2:439	Endogenous	mRNA	Hs	100	5.29051	4.56	5.29	4.91	5.97	5.45	5.69	5.03	4.51	4.8	4.55	5.17	5.49	4.91296
CCL17		NM_002987.2	NM_002987.2:229	Endogenous	mRNA	Hs	100	5.301	5.43	4.46	4.76	7.2	4.96	5.39	3.76	4.05	5.16	7.8	4.1	5.65	4.92081
IL13RA1		NM_001560.2	NM_001560.2:1230	Endogenous	mRNA	Hs	100	4.61995	3.98	3.93	4.46	5.42	4.71	5.46	3.9	5.17	5.08	5.92	4.36	5.38	4.9223
IL23R		NM_144701.2	NM_144701.2:1800	Endogenous	mRNA	Hs	100	5.0693	5.2	5.69	5.56	5.39	4.42	4.33	4.35	5.42	5.12	4.77	4.94	5.05	4.9304
PDCD1		NM_005018.2	NM_005018.2:310	Endogenous	mRNA	Hs	100	5.03273	4.39	5.46	4.25	5.65	5.45	5.18	4.03	5.17	5.24	4.87	5.13	5.27	4.93095
IL22		NM_020525.4	NM_020525.4:319	Endogenous	mRNA	Hs	100	5.49623	3.85	4.98	5.65	7.08	7.16	5.02	3.61	4.05	3.8	7.49	6.18	5.59	4.93103
GNLY		NM_006433.2	NM_006433.2:305	Endogenous	mRNA	Hs	100	5.57295	4.71	4.46	6.41	5.74	7.6	5.1	3.44	3.56	5.66	5.61	7.12	5.45	4.971
ITGAX		NM_000887.4	NM_000887.4:872	Endogenous	mRNA	Hs	100	5.07801	4.78	4.79	5.05	5.57	5.89	4.52	4.69	3.79	4.99	5.99	5.1	5.59	4.97417
ACE		NM_000789.2	NM_000789.2:2115	Endogenous	mRNA	Hs	100	4.59951	4.39	4.25	4.71	4.16	5	5.18	4.44	4.86	4.99	4.49	5.84	5.52	4.99789
CCR6		NM_031409.3	NM_031409.3:940	Endogenous	mRNA	Hs	100	5.08615	5.2	4.84	4.86	5.01	5.09	5.55	4.97	4.05	5.2	5.9	4.86	5.27	5.01017
BLK		NM_001715.2	NM_001715.2:990	Endogenous	mRNA	Hs	100	4.93507	4.85	4.93	4.33	4.97	5.42	5.18	4.53	4.96	5.38	5.87	4.58	4.9	5.01584
NT5E		NM_002526.2	NM_002526.2:1214	Endogenous	mRNA	Hs	100	5.01067	5.56	5.06	5.21	4.36	5.17	4.79	5.44	4.86	5.16	4.82	4.77	5.1	5.01961
ACKR4		NM_016557.2	NM_016557.2:854	Endogenous	mRNA	Hs	100	4.47469	4.78	4.39	3.91	4.16	4.91	4.79	5.44	5.22	4.95	4.36	5.13	5.27	5.04911
IL6		NM_000600.3	NM_000600.3:364	Endogenous	mRNA	Hs	100	4.65333	4.3	2.74	5.33	6.1	5.42	4.89	3.61	3.72	5.75	7.15	5.39	5.65	5.06147
NCR1		NM_004829.5	NM_004829.5:602	Endogenous	mRNA	Hs	100	5.27999	3.98	4.93	5.25	5.54	5.77	6.58	4.14	4.75	4.9	5.01	5.53	6.75	5.12027
WIPI1		NM_017983.5	NM_017983.5:1325	Endogenous	mRNA	Hs	100	5.09933	5.03	5.06	5	5.2	5.09	5.22	5.57	4.9	4.95	4.77	4.94	5.8	5.14109
IL15		NM_000585.4	NM_000585.4:715	Endogenous	mRNA	Hs	100	4.83248	5.3	3.39	4.96	4.59	6.5	4.79	4.03	4.05	5.2	5.87	6.5	5.71	5.14231
NKG7		NM_005601.3	NM_005601.3:506	Endogenous	mRNA	Hs	100	4.91615	4.85	4.89	4.71	4.7	6.21	4.33	4.69	4.38	5.69	5.21	6.1	5	5.14615
IL17A		NM_002190.2	NM_002190.2:240	Endogenous	mRNA	Hs	100	6.6487	5.88	7.65	6.99	6.73	6.99	5.84	3.61	5.2	6.08	6.29	5.2	5	5.15038
CD68		NM_001251.2	NM_001251.2:1140	Endogenous	mRNA	Hs	100	4.88902	4.64	5.22	4.81	4.54	5.28	4.89	5.49	5.35	5.08	4.66	5.5	4.9	5.15374
TLR2		NM_003264.3	NM_003264.3:2402	Endogenous	mRNA	Hs	100	5.21474	5.82	4.89	5.17	4.97	5.35	5.14	6.25	4.9	4.85	5.21	4.94	5	5.17081
SELENOS		NM_203472.1	NM_203472.1:466	Endogenous	mRNA	Hs	100	5.04201	5.3	4.84	4.59	4.65	5.63	5.33	5.57	5.4	5.04	5.17	5.23	4.9	5.21368
IL26		NM_018402.1	NM_018402.1:80	Endogenous	mRNA	Hs	100	5.77953	5.56	6.56	5.65	5.93	5.98	5.1	3.9	5.62	5.08	5.82	5.8	5.38	5.21955
TLR7		NM_016562.3	NM_016562.3:3098	Endogenous	mRNA	Hs	100	5.02754	3.98	4.58	5.05	5.09	6.43	5.36	4.83	3.86	5.77	6.47	5.1	5.71	5.2216
CD86		NM_175862.4	NM_175862.4:590	Endogenous	mRNA	Hs	100	5.56278	4.71	5.36	5.98	6.36	5.79	5.33	3.44	4.38	6.28	7.37	5.23	5.62	5.23138
LIF		NM_002309.4	NM_002309.4:601	Endogenous	mRNA	Hs	100	5.94452	5.3	5.76	5.89	6.93	6.57	5.39	4.9	4.05	4.31	6.59	6.43	5.71	5.23974
NCF1		NM_000265.4	NM_000265.4:374	Endogenous	mRNA	Hs	100	5.56198	4.56	4.79	5.79	6.12	6.13	6.24	3.76	4.28	6.65	7.67	4.1	6.34	5.26648
CD19		NM_001178098.1	NM_001178098.1:1085	Endogenous	mRNA	Hs	100	5.84433	5.09	5.18	6.09	6.44	6.38	6.04	3.76	3.99	6.4	7.77	4.94	5.9	5.28312
CDH1		NM_004360.2	NM_004360.2:535	Endogenous	mRNA	Hs	100	5.08106	4.91	5.42	4.86	4.93	5.17	5.22	5.49	5.3	4.9	5.49	5.39	5.45	5.33253
IL17F		NM_052872.3	NM_052872.3:210	Endogenous	mRNA	Hs	95.83	7.52015	7.1	7.11	6.71	9.52	7.79	7.2	4.03	4.22	3.9	8.82	6.18	6.4	5.3381
RAB31		NM_006868.3	NM_006868.3:317	Endogenous	mRNA	Hs	100	5.53775	4.91	4.39	5.84	6.52	6.09	5.77	4.9	4.17	5.99	7.23	4.73	6.25	5.44845
IL2		NM_000586.2	NM_000586.2:300	Endogenous	mRNA	Hs	100	6.63892	5.88	7	6.94	7.09	6.7	6.31	4.61	6.02	5.16	5.85	5.61	5.62	5.45716
GUCY1A1		NM_001130682.1	NM_001130682.1:995	Endogenous	mRNA	Hs	100	5.23894	5.34	5.55	5	4.93	5.35	5.29	5.53	5.42	5.31	5.42	5.3	5.98	5.48865
FCRL2		NM_001159488.1	NM_001159488.1:132	Endogenous	mRNA	Hs	100	6.18252	5.52	5.52	6.34	6.88	5.96	7.05	4.69	3.38	6.56	7.78	4.77	7.11	5.49195
CSF2		NM_000758.3	NM_000758.3:111	Endogenous	mRNA	Hs	100	6.27196	4.2	5.39	7.22	7.45	7.33	6.82	4.25	4.11	4.24	7.64	7.66	6.38	5.49908
NOX1		NM_007052.4	NM_007052.4:455	Endogenous	mRNA	Hs	100	5.42661	5.68	5.25	5.09	5.57	5.71	5.29	6.2	4.79	5.55	5.49	5.42	5.65	5.50098
MME		NM_001354644.1	NM_001354644.1:520	Endogenous	mRNA	Hs	100	4.83019	3.98	5.02	5.13	4.09	5.94	5.1	4.53	5.95	5.64	4.82	6.2	6.1	5.50103
ULK2		NM_014683.2	NM_014683.2:2340	Endogenous	mRNA	Hs	100	5.40397	5.2	5.81	5.56	4.97	5.17	5.77	5.73	5.66	5.52	5.01	5.66	5.56	5.51789
HLA-DQB1		NM_002123.3	NM_002123.3:384	Endogenous	mRNA	Hs	100	5.82041	3.98	7.37	3.71	8.71	4.86	8.44	4.35	6.35	3.69	9.37	3.58	8.44	5.53829
CTSW		NM_001335.3	NM_001335.3:1087	Endogenous	mRNA	Hs	100	5.25187	4.91	3.39	6.36	5.26	6.94	5.43	5.53	4.33	5.2	6.03	7.2	5.52	5.5693
PTGER2		NM_000956.3	NM_000956.3:995	Endogenous	mRNA	Hs	100	5.86488	6.34	6.12	5.36	4.84	6.5	6.22	4.83	5.64	5.85	4.49	6.56	6.36	5.5697
OASL		NM_198213.2	NM_198213.2:454	Endogenous	mRNA	Hs	100	5.16701	4.64	4.69	4.86	4.16	8.35	5.18	5.14	4.68	4.99	5.01	8.54	5.9	5.58354
CXCL9		NM_002416.1	NM_002416.1:87	Endogenous	mRNA	Hs	100	5.02649	3.85	3.52	5.43	6.55	6.51	5.14	4.25	3.64	5.64	8.01	7.29	6.03	5.59639
VSIR		NM_022153.1	NM_022153.1:185	Endogenous	mRNA	Hs	100	5.38966	5.78	5.76	4.91	5.05	5.35	5.55	6.14	5.4	5.77	5.42	5.33	5.56	5.59659
LRRK2		NM_198578.3	NM_198578.3:2372	Endogenous	mRNA	Hs	100	5.93028	5.48	5.29	6.21	6.71	5.6	6.43	4.25	3.86	6.86	8.03	5.06	6.82	5.61037
ITGAE		NM_002208.4	NM_002208.4:903	Endogenous	mRNA	Hs	100	5.7953	5.88	5.18	5.46	5.95	6.67	5.74	5.44	5.38	5.28	5.39	6.62	5.8	5.63398
CCL22		NM_002990.4	NM_002990.4:169	Endogenous	mRNA	Hs	100	6.45484	6.17	5.91	5.91	8.43	5.77	6.9	3.44	4.51	6.44	8.75	5.2	7.08	5.63998
CD80		NM_005191.3	NM_005191.3:674	Endogenous	mRNA	Hs	100	5.53808	4.78	5.49	5.43	6.31	6.02	5.33	5.2	4.96	5.48	6.91	5.45	6.22	5.66659
NLRP3		NM_001079821.2	NM_001079821.2:415	Endogenous	mRNA	Hs	100	5.05107	5.25	5.22	5.43	4.54	4.82	5.1	6.49	5.33	5.83	5.55	5.56	5.49	5.69635
C5		NM_001735.2	NM_001735.2:466	Endogenous	mRNA	Hs	100	5.51664	5.56	5.91	5.36	5.05	5.71	5.55	6.35	6.04	5.42	5.29	5.96	5.34	5.71929
FBXO6		NM_018438.5	NM_018438.5:420	Endogenous	mRNA	Hs	100	5.65521	4.91	5.49	5.65	5.62	7.13	5.36	4.97	4.64	5.42	6.37	7.04	6.29	5.72628
TLR5		NM_003268.5	NM_003268.5:2570	Endogenous	mRNA	Hs	100	5.21231	6.54	5.58	5.5	4.16	4.54	5.29	7.06	6.58	5.92	4.66	5.23	5.45	5.76022
CSF1		NM_000757.4	NM_000757.4:823	Endogenous	mRNA	Hs	100	6.08816	5.82	6.62	5.46	5.84	6.84	6.06	4.14	5.99	5.42	6.25	6.87	6.36	5.76483
TLR9		NM_017442.2	NM_017442.2:985	Endogenous	mRNA	Hs	100	5.75161	5.75	5.39	5.4	5.93	5.98	6.1	5.76	4.83	6.06	6.73	5.47	6	5.77873
NCR3		NM_147130.2	NM_147130.2:655	Endogenous	mRNA	Hs	100	5.67081	6.2	5.66	6.03	5.45	5.38	5.36	6.22	5.28	5.66	5.96	5.88	5.85	5.80101
IL10		NM_000572.2	NM_000572.2:230	Endogenous	mRNA	Hs	100	6.5894	5.3	8.27	6.17	6.09	7.73	6.43	4.44	6.58	6.01	6.15	6.3	5.95	5.85962
NOD2		NM_001293557.1	NM_001293557.1:1120	Endogenous	mRNA	Hs	100	5.83368	5.15	6.52	5.94	5.16	6.48	5.91	4.9	5.95	6.06	5.42	6.59	6.45	5.86505
PYCARD		NM_013258.3	NM_013258.3:714	Endogenous	mRNA	Hs	100	5.56675	5.2	5.71	6.07	5.2	5.66	5.61	6.32	5.54	5.83	5.77	5.82	6	5.87522
CYSTM1		NM_032412.4	NM_032412.4:299	Endogenous	mRNA	Hs	100	6.13784	5.39	6.02	6.48	6.28	6.51	6.22	5.3	5.81	6.26	6.25	5.68	6.16	5.89937
PRF1		NM_001083116.1	NM_001083116.1:631	Endogenous	mRNA	Hs	100	5.92501	5.03	6.04	5.84	5.7	6.9	6.2	5.53	5.86	5.55	5.82	6.77	6.29	5.95451
RNF135		NM_032322.3	NM_032322.3:1368	Endogenous	mRNA	Hs	100	6.04984	6.2	6.08	6.13	6.05	6.11	5.74	5.83	5.62	6.08	5.92	6.27	6.07	5.96139
IFIT3		NM_001031683.2	NM_001031683.2:1470	Endogenous	mRNA	Hs	100	5.43715	4.56	4.32	4.96	4.65	11.15	5.1	5.09	3.99	4.9	5.72	10.79	7.35	5.96713
ADORA2A		NM_000675.5	NM_000675.5:951	Endogenous	mRNA	Hs	100	5.68634	5.78	6.12	5.46	5.12	5.66	6.04	5.9	5.9	6.04	5.94	6.02	6.07	5.97795
HPGD		NM_000860.5	NM_000860.5:549	Endogenous	mRNA	Hs	100	5.82721	6.12	5.91	5.73	4.74	6.98	5.71	5.9	5.98	5.92	5.21	7.17	5.98	6.00006
TRIM56		NM_030961.3	NM_030961.3:2029	Endogenous	mRNA	Hs	100	5.70989	5.91	5.79	5.46	5.01	6.45	5.74	6.25	5.7	5.31	6.01	6.63	6.45	6.04133
CCL20		NM_001130046.1	NM_001130046.1:144	Endogenous	mRNA	Hs	100	6.68781	6.62	7.37	6.53	6.58	6.84	6.24	5.4	6.7	5.72	6.3	5.92	6.32	6.04469
PANX1		NM_015368.3	NM_015368.3:610	Endogenous	mRNA	Hs	100	6.08467	6.17	6.02	6.38	6.09	5.69	6.18	6.25	5.99	5.97	6.47	5.45	6.22	6.04963
CCL4/L1/L2		NM_002984.2	NM_002984.2:201	Endogenous	mRNA	Hs	100	6.86496	6.43	6.47	7.25	6.82	8.61	5.91	4.14	4.79	6.77	7.77	7.54	6.45	6.08433
IFI6		NM_002038.3	NM_002038.3:410	Endogenous	mRNA	Hs	100	5.77481	5.82	5.32	5.5	4.7	9.88	4.69	5.53	5.17	5.48	5.36	10.16	6.1	6.11032
CXCL10		NM_001565.3	NM_001565.3:122	Endogenous	mRNA	Hs	100	5.79077	4.64	3.84	6.11	7.7	8.82	5.1	4.53	4.28	5.83	8.33	8.74	6.36	6.11605
PELI2		NM_021255.2	NM_021255.2:546	Endogenous	mRNA	Hs	100	5.72885	6.03	5.42	5.46	5.36	6	6.16	6.76	6.22	6.24	5.52	5.94	6.52	6.18703
LAT2		NM_014146.3	NM_014146.3:454	Endogenous	mRNA	Hs	100	6.37565	5.39	5.76	6.33	7.18	6.8	7	4.76	5.11	6.95	8.55	5.92	7.17	6.28015
FCGRT		XM_011526628.1	XM_011526628.1:205	Endogenous	mRNA	Hs	100	6.10848	6.58	6.25	6.29	5.7	5.54	6.36	7.09	6.08	6.62	5.99	6.08	6.12	6.31803
IL12RB1		NM_005535.1	NM_005535.1:448	Endogenous	mRNA	Hs	100	6.33426	6.6	6.08	6.5	6.2	6.35	6.29	6.35	6.02	5.88	6.5	6.56	6.67	6.32337
NEO1		NM_002499.2	NM_002499.2:2430	Endogenous	mRNA	Hs	100	6.1857	6.8	6.5	5.71	6.39	6.02	5.77	6.93	6.68	5.92	5.94	6.52	6.07	6.33154
SPIB		NM_003121.4	NM_003121.4:28	Endogenous	mRNA	Hs	100	6.54508	5.43	6.02	6.82	7.63	6.5	7.11	4.76	5.17	7.53	8.8	5.42	7.47	6.35744
IL7		NM_001199886.1	NM_001199886.1:652	Endogenous	mRNA	Hs	100	5.80394	5.39	5.98	5.68	6.03	5.79	5.98	5.57	6.9	6.44	7.18	5.88	6.34	6.36107
SYK		NM_003177.5	NM_003177.5:808	Endogenous	mRNA	Hs	100	6.9306	6.3	6.53	6.98	7.61	6.78	7.48	4.53	4.96	7.79	8.83	5.73	7.51	6.3652
AIF1		NM_032955.1	NM_032955.1:185	Endogenous	mRNA	Hs	100	6.49373	6.78	6.39	6.73	6.9	6.11	6.1	6.95	5.68	6.28	6.96	6.37	6.07	6.36852
RNF114		NM_018683.4	NM_018683.4:82	Endogenous	mRNA	Hs	100	6.19156	6.22	6.36	5.84	5.88	6.47	6.41	6.51	6.52	6.44	6.03	6.62	6.16	6.37644
RPS6KB1		NM_003161.2	NM_003161.2:106	Endogenous	mRNA	Hs	100	6.35121	6.77	6.1	6.21	5.95	6.42	6.7	6.97	6.17	6.33	6.17	6.1	6.65	6.39087
IL1R1		NM_000877.3	NM_000877.3:582	Endogenous	mRNA	Hs	100	6.83083	6.43	7.65	6.81	6.61	6.92	6.63	5.49	7.2	6.66	6.37	6.34	6.52	6.40928
TIMP2		NM_003255.4	NM_003255.4:794	Endogenous	mRNA	Hs	100	6.17152	5.43	6.32	6.27	5.86	6.26	7	5.65	6.47	6.35	6.27	6.86	7.14	6.43926
DDAH2		NM_013974.1	NM_013974.1:672	Endogenous	mRNA	Hs	100	6.34275	6.37	6.34	6.51	6.33	6.24	6.27	6.17	6.11	7.09	7.06	5.86	6.47	6.44312
CSF2RB		NM_000395.2	NM_000395.2:1285	Endogenous	mRNA	Hs	100	6.53862	5.64	5.93	6.31	7.38	7.23	6.94	5.2	5.25	6.68	8.14	6.99	7.05	6.46703
TRIM25		NM_005082.4	NM_005082.4:480	Endogenous	mRNA	Hs	100	6.98325	6.12	6.84	6.99	7.37	7.76	6.93	5.73	5.95	6.1	7	7.91	6.4	6.47504
ZBP1		NM_001160419.2	NM_001160419.2:680	Endogenous	mRNA	Hs	100	6.08665	6.2	5.49	5.29	4.54	9.78	6.36	5.93	6.1	5.64	5.72	9.99	6.74	6.54457
ICOSLG		NM_015259.5	NM_015259.5:642	Endogenous	mRNA	Hs	100	6.37318	6.3	6.25	6.41	6.09	6.43	6.78	6.17	5.84	6.83	7.46	6.02	7.13	6.54773
LAMP3		NM_014398.3	NM_014398.3:878	Endogenous	mRNA	Hs	100	6.90178	6.15	5.95	6.54	6.23	10.74	6.75	4.44	5.74	5.8	6.46	11.04	7.56	6.56006
ISG15		NM_005101.3	NM_005101.3:456	Endogenous	mRNA	Hs	100	6.49817	5.75	6.25	5.96	5.77	10.12	6.02	5.4	5.98	5.64	6.29	10.14	7.01	6.5836
CCR7		NM_001838.3	NM_001838.3:995	Endogenous	mRNA	Hs	100	6.52951	6.98	6.85	6.66	5.9	6.74	6.12	6.71	6.49	6.77	6.19	6.85	6.6	6.59802
SCARB2		NM_005506.2	NM_005506.2:1825	Endogenous	mRNA	Hs	100	6.28514	6.52	6.34	5.96	5.33	7.2	6.52	7.01	6.31	6.22	6.07	7.42	6.94	6.64378
TNFRSF18		NM_148901.1	NM_148901.1:302	Endogenous	mRNA	Hs	100	8.21079	7.38	8.48	8.36	9.42	7.86	7.91	5.2	6.14	6.86	8.3	7.12	6.92	6.68898
CXCR6		NM_006564.1	NM_006564.1:983	Endogenous	mRNA	Hs	100	6.8991	5.64	7.97	6.69	6.18	8.07	7.19	4.97	7.42	6.45	6.61	7.86	7.28	6.6939
P2RX7		NM_002562.5	NM_002562.5:780	Endogenous	mRNA	Hs	100	6.46049	6.12	7.02	5.81	5.99	7.12	6.83	5.9	6.8	6.56	6.73	7.05	7.37	6.71928
CD40		NM_001250.4	NM_001250.4:196	Endogenous	mRNA	Hs	100	7.1735	5.94	6.69	7.49	8.11	7.36	7.67	3.61	5.99	8.35	9.58	6.56	8.12	6.72059
CCL5		NM_002985.2	NM_002985.2:148	Endogenous	mRNA	Hs	100	6.64327	5.82	6.31	7.05	5.95	9	6.2	6	6.62	7.17	5.77	9.12	6.18	6.72638
XCL1/2		NM_002995.2	NM_002995.2:266	Endogenous	mRNA	Hs	100	7.17562	4.56	6.66	8.72	7.65	8.36	8.06	3.76	6.02	7.57	7.62	8.99	8.01	6.74328
TBX21		NM_013351.1	NM_013351.1:890	Endogenous	mRNA	Hs	100	6.70621	5.6	6.71	6.62	6.62	7.78	7.1	5.69	6.41	6.58	7.09	7.66	7.26	6.75048
IL11RA		NM_147162.1	NM_147162.1:400	Endogenous	mRNA	Hs	100	6.41713	6.77	6.8	6.11	5.84	6.51	6.53	7.6	6.71	6.24	6.19	6.77	7.1	6.75113
ACSL3		NM_203372.1	NM_203372.1:1219	Endogenous	mRNA	Hs	100	6.62453	6.62	6.7	6.5	6.57	6.74	6.62	7.09	6.69	6.81	6.71	6.5	6.78	6.76105
IL1RAP		NM_002182.2	NM_002182.2:460	Endogenous	mRNA	Hs	100	6.38898	6.6	6.5	6.5	5.67	6.69	6.43	7.18	6.95	6.56	6.03	7.04	6.9	6.76538
CASP10		NM_001206524.1	NM_001206524.1:746	Endogenous	mRNA	Hs	100	6.26187	6.98	5.52	6.05	5.65	7.22	6.34	7.69	6.96	5.97	6.55	7.27	6.94	6.87502
TNFSF4		NM_003326.2	NM_003326.2:545	Endogenous	mRNA	Hs	100	7.37149	6.37	7.28	7.57	8.18	7.51	7.44	5.8	6.42	7.03	7.82	7.4	6.99	6.87816
FOXP3		NM_014009.3	NM_014009.3:1230	Endogenous	mRNA	Hs	100	7.01468	6.91	7.39	6.87	6.12	7.56	7.34	6.42	7.09	6.77	6.32	7.49	7.39	6.89873
IL21		NM_021803.2	NM_021803.2:65	Endogenous	mRNA	Hs	100	7.90305	6.8	8.7	7.55	8.6	7.86	8.07	5.61	7.24	7.13	7.35	7.18	7.06	6.89977
ATG10		NM_001131028.1	NM_001131028.1:985	Endogenous	mRNA	Hs	100	7.01065	7.18	7	7.02	6.65	6.97	7.26	7.18	7.02	6.55	6.66	7.06	7.03	6.91283
CXCR3		NM_001504.1	NM_001504.1:80	Endogenous	mRNA	Hs	100	6.92732	6.09	6.86	7.27	7.55	7.38	6.53	6.06	6.72	7.19	7.8	7.27	6.59	6.91588
TBXAS1		NM_001061.4	NM_001061.4:357	Endogenous	mRNA	Hs	100	6.80834	6.83	6.71	7.46	6.65	6.17	7.1	7.04	6.74	7.63	6.99	6.1	7.15	6.92593
SMAD5		NM_005903.5	NM_005903.5:1044	Endogenous	mRNA	Hs	100	6.77292	7.2	6.83	6.15	6.47	6.56	7.52	7.55	6.75	6.61	6.93	6.25	7.6	6.93128
IRF3		NM_001571.5	NM_001571.5:1303	Endogenous	mRNA	Hs	100	6.57767	6.52	6.79	6.5	6.09	7.11	6.5	7.24	7.17	6.69	6.41	7.12	7.1	6.94832
TPSAB1/B2		NM_003294.3	NM_003294.3:579	Endogenous	mRNA	Hs	100	7.01433	4.64	6.49	7.98	7.45	8.54	7.79	4.53	6.7	8.33	7.53	8.46	7.04	6.95706
MSRA		NM_001135670.2	NM_001135670.2:472	Endogenous	mRNA	Hs	100	6.75107	6.85	6.7	6.95	6.67	6.33	7.03	7.36	6.75	7.04	6.91	6.69	7.12	6.97466
RUNX3		NM_001031680.2	NM_001031680.2:720	Endogenous	mRNA	Hs	100	6.93502	6.99	6.8	7.19	6.87	7.19	6.59	6.57	6.34	7.31	7.4	7.28	7.03	6.97667
IL18R1		NM_003855.3	NM_003855.3:822	Endogenous	mRNA	Hs	100	7.06948	6.93	7.16	7.07	7.53	6.97	6.78	7	6.82	6.58	7.38	6.94	7.19	6.98032
NCF4		NM_000631.4	NM_000631.4:210	Endogenous	mRNA	Hs	100	6.97598	6.66	6.1	6.76	7.24	7.94	7.3	6.25	6.14	6.89	7.92	7.54	7.41	6.99354
NDUFS8		XM_005274015.1	XM_005274015.1:436	Endogenous	mRNA	Hs	100	7.20897	7.33	7.19	7.11	7.41	7.06	7.16	7.07	6.96	6.92	7.13	6.87	7.06	7.00107
IL10RB		NM_000628.4	NM_000628.4:760	Endogenous	mRNA	Hs	100	7.03926	6.78	7.11	7.3	6.66	7.22	7.19	7.24	6.72	7.39	6.81	6.96	7.14	7.03938
TGFB3		NM_003239.2	NM_003239.2:1485	Endogenous	mRNA	Hs	100	6.67778	7.16	6.95	6.54	5.7	6.79	7.04	7.67	7.13	7.13	6.52	6.83	7.06	7.04814
PRDM1		NM_182907.1	NM_182907.1:310	Endogenous	mRNA	Hs	100	7.81326	6.71	8.38	7.81	8.06	8.38	7.67	5.35	7.27	7.12	7.66	7.84	7.49	7.06696
OAS3		NM_006187.3	NM_006187.3:2354	Endogenous	mRNA	Hs	100	6.99611	6.66	5.91	6.5	6.41	11	6.5	5.65	5.74	6.28	7.48	11.19	7.34	7.07226
PAK1		NM_002576.5	NM_002576.5:1010	Endogenous	mRNA	Hs	100	7.12132	7.47	6.91	7.46	7.22	6.95	6.75	7.51	6.8	6.98	7.35	6.96	6.89	7.07707
GPX7		NM_015696.5	NM_015696.5:375	Endogenous	mRNA	Hs	100	7.0126	7.12	6.85	6.96	7.07	6.95	7.13	7.58	6.81	7.32	6.87	7.05	7.25	7.1417
CD22		NM_001771.2	NM_001771.2:2515	Endogenous	mRNA	Hs	100	7.90947	7.1	7.09	8.17	8.59	8.35	8.3	4.53	6.01	9.04	9.64	6.79	8.45	7.17228
NOTCH1		NM_017617.3	NM_017617.3:2999	Endogenous	mRNA	Hs	100	7.38256	7.41	7.21	7.57	7.4	7.38	7.33	6.95	7.33	7.44	7.37	7.23	6.81	7.1846
BCL3		NM_005178.2	NM_005178.2:450	Endogenous	mRNA	Hs	100	7.97416	7.82	7.97	8.15	8.46	7.76	7.71	5.44	6.82	7.55	8.7	7.49	7.79	7.22456
CR1		NM_000573.3	NM_000573.3:4465	Endogenous	mRNA	Hs	100	6.56782	7.83	6.06	6.13	6.3	6.47	6.77	9.25	6.49	7.05	8	6.47	6.6	7.24468
PTGER4		NM_000958.2	NM_000958.2:976	Endogenous	mRNA	Hs	100	7.18579	7.33	7.28	7.79	7.06	6.96	6.74	7.52	7.31	8.12	6.87	6.85	6.89	7.24591
F5		NM_000130.2	NM_000130.2:5810	Endogenous	mRNA	Hs	100	7.95554	6.9	8.92	8.32	8.45	7.75	7.56	6.49	7.95	7.77	7.38	7.26	6.78	7.25342
FOS		NM_005252.3	NM_005252.3:554	Endogenous	mRNA	Hs	100	7.00386	8.06	5.79	7.68	6.83	6.19	7.79	8.31	6.3	8.18	7.1	5.9	8.12	7.25371
CD79B		NM_001039933.1	NM_001039933.1:615	Endogenous	mRNA	Hs	100	7.41529	7.02	6.98	7.62	7.79	7.3	7.83	6.25	6.65	8.1	8.63	6.39	7.86	7.25583
CCR5		NM_000579.3	NM_000579.3:366	Endogenous	mRNA	Hs	100	7.54482	5.56	8.96	7.45	6.96	9.31	7.67	5.3	8.19	7.68	6.72	8.76	7.45	7.25814
LYN		NM_002350.3	NM_002350.3:870	Endogenous	mRNA	Hs	100	8.1903	7.05	7.52	8.46	9.21	8.38	8.72	4.03	6.3	9.07	9.99	7.37	8.71	7.27027
HLA-DMB		NM_002118.4	NM_002118.4:374	Endogenous	mRNA	Hs	100	7.61506	7.38	6.9	7.62	8.31	7.55	8.01	5.25	6.47	8.5	9.3	6.75	8.19	7.27655
CTSL		NM_001912.4	NM_001912.4:1072	Endogenous	mRNA	Hs	100	7.84876	8.46	8.26	8.34	10.1	5.69	6.98	8.3	8.07	7.13	8.38	6.11	6.12	7.2864
ALOX5		NM_000698.2	NM_000698.2:735	Endogenous	mRNA	Hs	100	7.66756	7.29	7.07	7.43	8.11	7.96	8.22	6.11	5.91	8.13	9.26	6.53	8.45	7.28926
BCL2L1		NM_001191.3	NM_001191.3:996	Endogenous	mRNA	Hs	100	8.00441	7.71	7.64	8.29	8.91	7.75	7.8	6.82	7.05	7.23	8.35	7.17	7.67	7.36522
PLCG2		NM_002661.2	NM_002661.2:525	Endogenous	mRNA	Hs	100	7.96504	7.17	7.29	8.19	8.65	8.18	8.43	4.9	6.29	8.87	9.76	6.96	8.65	7.37294
IFIT1		NM_001548.3	NM_001548.3:1440	Endogenous	mRNA	Hs	100	6.5819	6.78	5.95	5.98	4.48	12.58	5.98	7.2	6.67	5.92	5.66	12.59	7.94	7.37463
MYD88		NM_002468.4	NM_002468.4:349	Endogenous	mRNA	Hs	100	7.22739	7.05	7.01	7.08	6.9	8.01	7.37	6.93	7.24	7.24	7.09	8.15	7.67	7.37567
IRAK1		NM_001569.3	NM_001569.3:1036	Endogenous	mRNA	Hs	100	7.31637	7.12	7.38	7.05	7.45	7.47	7.44	7.36	7.04	7.46	7.76	7.33	7.34	7.37862
TNFRSF10B		NM_003842.3	NM_003842.3:565	Endogenous	mRNA	Hs	100	7.17377	7.43	7.06	7.07	6.78	7.17	7.56	7.87	7.33	7.2	7.18	7.27	7.51	7.38956
LIMK2		NM_001031801.1	NM_001031801.1:1590	Endogenous	mRNA	Hs	100	7.48909	7.47	7.25	7.59	7.59	7.54	7.5	7.43	7.12	7.46	7.69	7.23	7.52	7.40597
GSTM4		NM_000850.4	NM_000850.4:60	Endogenous	mRNA	Hs	100	7.21862	7.45	8.39	7.86	6.9	7.48	5.58	7.46	8.63	8.26	7.29	7.71	5.56	7.41477
TCL1A		NM_001098725.1	NM_001098725.1:370	Endogenous	mRNA	Hs	100	8.01834	7.53	7.41	8.76	8.35	8.15	7.99	4.44	6.55	9.7	9.96	7.16	8.39	7.43399
MAVS		NM_001206491.1	NM_001206491.1:1036	Endogenous	mRNA	Hs	100	7.18762	7.15	7.37	7	6.91	7.38	7.33	7.96	7.24	7.63	7.21	7.25	7.39	7.44187
LAG3		NM_002286.5	NM_002286.5:1735	Endogenous	mRNA	Hs	100	8.27238	7.12	8.85	8.23	7.83	9.66	8.17	6.32	7.17	7.99	7.15	8.57	7.74	7.45536
HMGB1		NM_002128.4	NM_002128.4:208	Endogenous	mRNA	Hs	100	7.49372	7.51	7.39	7.6	7.74	7.36	7.37	7.74	7.5	7.55	7.24	7.45	7.4	7.47847
RIPK2		NM_003821.5	NM_003821.5:1695	Endogenous	mRNA	Hs	100	7.38133	7.41	7.12	7.42	7.32	7.7	7.33	7.42	7.54	7.23	7.67	7.73	7.38	7.49303
TLR6		NM_006068.4	NM_006068.4:1280	Endogenous	mRNA	Hs	100	7.15903	6.93	7.15	7.11	7.35	6.64	7.83	7.37	7.24	7.96	8.47	6.37	7.79	7.50378
TMEM140		NM_018295.3	NM_018295.3:377	Endogenous	mRNA	Hs	100	7.32955	6.9	7.33	6.89	6.63	9.02	7.44	6.4	7.27	6.9	7.5	9.29	8.04	7.51305
PLEK		NM_002664.2	NM_002664.2:300	Endogenous	mRNA	Hs	100	7.20962	6.37	6.63	7.31	7.69	7.94	7.45	6.35	6.72	7.98	8.71	7.91	7.7	7.51863
HAVCR2		NM_032782.3	NM_032782.3:955	Endogenous	mRNA	Hs	100	7.68955	7.25	8.65	7.56	7.2	8.14	7.44	7.49	8.05	7.75	6.92	7.72	7.32	7.53302
UBE2L6		NM_004223.4	NM_004223.4:472	Endogenous	mRNA	Hs	100	7.39083	7.12	6.9	7.31	7.07	8.83	7.27	6.71	7.1	7.04	7.64	9.22	7.85	7.55164
CD79A		NM_001783.3	NM_001783.3:695	Endogenous	mRNA	Hs	100	8.17091	7.36	7.63	8.11	8.9	8.41	8.73	5.57	6.39	8.99	10.09	6.66	8.63	7.55235
ATG4A		NM_052936.5	NM_052936.5:1103	Endogenous	mRNA	Hs	100	7.63237	7.61	7.72	7.85	7.61	7.5	7.51	7.55	7.71	7.81	7.42	7.37	7.5	7.55842
HLA-DOB		NM_002120.3	NM_002120.3:230	Endogenous	mRNA	Hs	100	7.55661	7.62	7.55	7.6	7.88	7.12	7.59	6.8	7.43	8.48	9.18	6.02	7.93	7.56718
DHX58		NM_024119.2	NM_024119.2:847	Endogenous	mRNA	Hs	100	7.24363	7.32	7.2	6.71	6.23	9.34	7.02	7.53	7.58	7.07	6.53	9.61	7.63	7.60339
PRKCD		NM_006254.3	NM_006254.3:2165	Endogenous	mRNA	Hs	100	7.53158	7.24	7.52	7.54	7.8	7.56	7.54	7.61	7.35	7.75	7.98	7.59	7.56	7.6376
TNFRSF4		NM_003327.3	NM_003327.3:445	Endogenous	mRNA	Hs	100	8.8779	8.09	9	9.08	9.83	8.64	8.72	6.2	7.12	7.51	9.01	8.31	8.1	7.65398
RAB5C		NM_001252039.1	NM_001252039.1:477	Endogenous	mRNA	Hs	100	7.57604	7.68	7.55	7.56	7.67	7.61	7.39	7.73	7.41	7.73	7.64	7.64	7.81	7.65895
DDIT3		NM_001195054.1	NM_001195054.1:450	Endogenous	mRNA	Hs	100	7.52427	8.18	7.57	7.5	6.73	7.7	7.54	8.13	7.69	7.69	7.05	7.7	7.82	7.67311
IFI35		NM_005533.3	NM_005533.3:415	Endogenous	mRNA	Hs	100	7.62533	7.02	7.02	7.42	7.27	9.86	7.5	6.78	7.06	7.06	7.89	9.83	7.79	7.67364
CGAS		NM_138441.2	NM_138441.2:1185	Endogenous	mRNA	Hs	100	8.003	7.77	7.86	8.15	8.49	8.17	7.61	6.92	7.48	7.74	8.63	7.83	7.67	7.69519
IL23A		NM_016584.2	NM_016584.2:411	Endogenous	mRNA	Hs	100	7.34019	8.09	7.61	7.34	6.78	6.57	7.77	8.58	8.04	7.84	7.21	6.72	7.98	7.7042
HLA-DRB		NM_022555.3	NM_022555.3:698	Endogenous	mRNA	Hs	100	8.45519	7.58	7.82	8.47	9.2	9.03	8.76	5.14	6.93	9.15	9.99	7.47	8.81	7.73565
PIK3CB		NM_006219.1	NM_006219.1:2945	Endogenous	mRNA	Hs	100	7.48034	7.63	7.52	7.51	7.03	7.57	7.64	8.1	8	7.64	7.37	7.89	7.68	7.77611
HLA-DMA		NM_006120.3	NM_006120.3:396	Endogenous	mRNA	Hs	100	8.17188	7.48	8.11	8.31	8.96	8.08	8.16	6.17	7.55	8.66	9.4	7.18	8.35	7.81235
GCA		NM_012198.3	NM_012198.3:525	Endogenous	mRNA	Hs	100	7.75591	7.67	7.88	7.92	7.55	7.39	8.15	7.75	8.21	7.88	7.95	7.34	8.03	7.85522
ULK1		NM_003565.1	NM_003565.1:465	Endogenous	mRNA	Hs	100	7.64801	7.76	7.87	7.44	7.41	7.63	7.79	8.21	7.9	7.75	7.53	7.66	8.13	7.85955
TXK		NM_003328.1	NM_003328.1:800	Endogenous	mRNA	Hs	100	7.72965	8.13	7.68	7.68	7.1	7.96	7.87	8.4	7.95	7.71	7.44	8.08	7.82	7.89433
IL12RB2		NM_001559.2	NM_001559.2:1315	Endogenous	mRNA	Hs	100	7.94197	6.82	8.11	8.03	8.2	8.96	7.69	6.3	7.92	7.92	8.4	8.75	8.35	7.89698
TNFRSF9		NM_001561.5	NM_001561.5:567	Endogenous	mRNA	Hs	100	9.80835	8.74	10.37	10.11	10.84	9.67	9.27	6.25	7.84	8.09	8.92	8.48	8.16	7.90859
IFIT2		NM_001547.4	NM_001547.4:1040	Endogenous	mRNA	Hs	100	7.31646	7.26	6.56	6.75	6.16	11.05	7.01	6.88	7.55	7.1	7.23	11.28	8.21	7.92071
NFKB1		NM_003998.2	NM_003998.2:1675	Endogenous	mRNA	Hs	100	8.2713	8.35	7.94	8.44	8.85	7.8	8.29	7.61	7.58	8.08	8.63	7.92	7.98	7.95916
CASP1		NM_033294.3	NM_033294.3:701	Endogenous	mRNA	Hs	100	7.67068	7.68	7.59	7.41	7	8.83	7.63	7.8	7.98	7.64	7.64	8.98	7.9	7.97746
CCL28		NM_148672.2	NM_148672.2:236	Endogenous	mRNA	Hs	100	7.68124	8.08	8.13	7.5	6.73	8.14	7.61	8.51	8.38	7.49	7.42	8.11	8.02	7.97766
CTSZ		NM_001336.3	NM_001336.3:739	Endogenous	mRNA	Hs	100	8.1101	7.58	8.02	8.17	8.46	8.12	8.34	7.04	7.36	8.49	9.17	7.57	8.51	7.98838
MTOR		NM_004958.3	NM_004958.3:1865	Endogenous	mRNA	Hs	100	7.83274	7.9	7.86	7.98	7.68	7.82	7.76	8.2	7.98	8.14	7.77	8.03	7.84	7.99188
PRCP		NM_005040.2	NM_005040.2:776	Endogenous	mRNA	Hs	100	8.1187	8.2	8.11	8.22	8.32	7.96	7.91	8.12	8.17	8.07	8.16	7.68	7.85	8.00624
NEU1		NM_000434.4	NM_000434.4:808	Endogenous	mRNA	Hs	100	7.93245	7.96	8.16	7.88	7.97	7.81	7.82	8.23	8.24	8.15	7.83	7.63	8.06	8.02018
ADGRE5		NM_078481.3	NM_078481.3:1974	Endogenous	mRNA	Hs	100	7.84609	7.91	7.74	7.95	7.71	7.94	7.83	8.51	7.66	8.04	7.85	8.05	8.26	8.05706
TRAF2		NM_021138.3	NM_021138.3:1325	Endogenous	mRNA	Hs	100	8.2403	8.28	8.02	8.15	8.15	8.44	8.41	7.86	7.78	7.88	8.25	8.45	8.15	8.0581
IL17RA		NM_014339.6	NM_014339.6:482	Endogenous	mRNA	Hs	100	7.70054	8.17	7.95	7.91	6.82	7.83	7.6	8.81	8.02	8.13	7.46	8.19	8.03	8.09711
LITAF		NM_004862.3	NM_004862.3:483	Endogenous	mRNA	Hs	100	7.85886	8.1	7.76	7.84	7.87	7.67	7.92	8.93	7.93	7.93	8.13	7.64	8.14	8.10714
IL6R		NM_000565.2	NM_000565.2:993	Endogenous	mRNA	Hs	100	7.79547	7.53	8.07	7.75	7.41	7.91	8.13	8.03	8.2	8.19	7.91	8.09	8.48	8.14809
SOCS3		NM_003955.4	NM_003955.4:614	Endogenous	mRNA	Hs	100	8.68649	8.17	8.83	8.68	8.57	9.17	8.73	6.76	7.88	8.13	9.2	8.55	8.6	8.14959
GLB1		NM_000404.2	NM_000404.2:955	Endogenous	mRNA	Hs	100	8.22278	8.1	8.6	8.16	8.2	7.99	8.3	8.16	8.19	8.07	8.25	7.91	8.33	8.15055
CRK		NM_016823.4	NM_016823.4:455	Endogenous	mRNA	Hs	100	7.91275	8.29	7.95	7.64	7.33	8.17	8.14	8.41	8.27	7.99	7.91	8.16	8.3	8.17144
BECN1		NM_003766.4	NM_003766.4:259	Endogenous	mRNA	Hs	100	8.22951	8.1	8.23	8.4	8.21	8.25	8.19	8.07	8.19	8.27	8.09	8.18	8.31	8.18454
RIPK3		NM_006871.3	NM_006871.3:1174	Endogenous	mRNA	Hs	100	7.94051	8.06	8	7.73	7.61	8.24	8.02	8.37	8.26	8.32	7.8	8.3	8.08	8.18594
LGALS3		NM_001177388.1	NM_001177388.1:495	Endogenous	mRNA	Hs	100	8.5857	8.18	9.01	8.37	9.38	8.32	8.32	7.74	8.34	7.87	9.07	8.2	8.01	8.19387
MAP2K7		NM_145185.2	NM_145185.2:495	Endogenous	mRNA	Hs	100	8.03582	8.32	8.1	7.99	7.71	7.9	8.21	8.44	8.09	8.23	7.91	8.12	8.39	8.19466
KDM6B		NM_001080424.1	NM_001080424.1:4865	Endogenous	mRNA	Hs	100	8.00113	8.22	8.17	7.89	7.67	8.1	7.97	8.59	8.13	8.41	7.79	8.07	8.22	8.19773
AKT1		NM_001014432.1	NM_001014432.1:1275	Endogenous	mRNA	Hs	100	8.16486	8.17	8.08	8.21	8.23	8.14	8.16	8.3	8.19	8.15	8.31	8.14	8.11	8.19963
IKBKG		NM_003639.2	NM_003639.2:470	Endogenous	mRNA	Hs	100	7.97896	8.11	7.98	7.89	7.85	7.86	8.19	8.36	8.22	8.29	8.05	7.98	8.39	8.21357
TNF		NM_000594.2	NM_000594.2:383	Endogenous	mRNA	Hs	100	8.86492	8.49	8.65	9.26	9.65	8.56	8.64	6.97	7.7	8.7	9.47	8.21	8.49	8.21878
GBA		NM_001005742.2	NM_001005742.2:1695	Endogenous	mRNA	Hs	100	8.24308	8.22	8.25	8.54	8.24	8.29	7.93	8.26	8.31	8.55	7.95	8.2	8.07	8.22117
RELA		NM_021975.4	NM_021975.4:207	Endogenous	mRNA	Hs	100	8.1644	8.1	8.12	8.11	7.9	8.54	8.23	8.25	8.14	8.23	8.11	8.14	8.47	8.22245
IRF7		NM_001572.3	NM_001572.3:1583	Endogenous	mRNA	Hs	100	8.07327	7.85	7.97	7.56	6.82	10.61	8.09	7.66	7.71	7.7	7.54	10.64	8.51	8.22879
PXN		NM_001080855.3	NM_001080855.3:1430	Endogenous	mRNA	Hs	100	8.01108	8.62	8.13	7.9	7.27	8.24	7.97	8.9	8.37	8	7.8	8.36	8.06	8.24088
ITGB7		NM_000889.1	NM_000889.1:1278	Endogenous	mRNA	Hs	100	7.94694	8.5	7.68	7.84	7.75	8.1	7.84	9.26	8.26	7.73	7.92	8.57	7.89	8.2558
RSAD2		NM_080657.4	NM_080657.4:1037	Endogenous	mRNA	Hs	100	8.15352	7.4	7.19	7.4	7.35	13.05	7.78	6.73	6.98	6.9	8.12	13.26	9.1	8.25994
TRIM5		NM_033092.2	NM_033092.2:800	Endogenous	mRNA	Hs	100	7.87253	7.91	7.56	7.51	7.65	9.19	7.54	8.23	7.97	8.1	7.96	9.29	8.13	8.26787
EIF2AK2		NM_002759.1	NM_002759.1:1760	Endogenous	mRNA	Hs	100	8.14244	7.9	7.1	7.66	7.6	11.17	7.99	7.64	7.42	7.58	7.92	11.32	8.31	8.27097
ENTPD1		NM_001098175.1	NM_001098175.1:795	Endogenous	mRNA	Hs	100	8.5978	6.46	8.41	9.06	9.68	9.42	9	4.97	7.84	9.46	10.67	9.08	8.99	8.27489
TOLLIP		NM_019009.2	NM_019009.2:1320	Endogenous	mRNA	Hs	100	8.13714	8.24	8.4	8.04	8.07	7.99	8.09	8.66	8.47	8.43	7.9	8	8.22	8.27567
MAP3K5		NM_005923.3	NM_005923.3:2415	Endogenous	mRNA	Hs	100	8.19739	7.87	8.61	8.09	7.59	8.47	8.61	7.77	8.53	8.23	8.11	8.35	8.71	8.27782
TYK2		NM_003331.4	NM_003331.4:1980	Endogenous	mRNA	Hs	100	8.13499	8.21	7.97	8.09	7.92	8.22	8.41	8.41	8.2	8.15	8.34	8.25	8.41	8.29272
ATP6V0D1		NM_004691.4	NM_004691.4:970	Endogenous	mRNA	Hs	100	8.24766	8.12	8.16	8.43	8.59	8.01	8.19	8.25	8.33	8.55	8.29	8.11	8.27	8.29897
CARD16		NM_001017534.1	NM_001017534.1:507	Endogenous	mRNA	Hs	100	7.88106	8.12	7.8	7.36	6.82	8.93	8.44	8.13	8.45	7.7	7.64	9.33	8.67	8.29988
IL4R		NM_000418.3	NM_000418.3:1014	Endogenous	mRNA	Hs	100	8.60487	8.96	8.34	8.83	8.83	8.13	8.57	8.6	7.7	8.52	8.93	8.05	8.19	8.32198
ARRB2		NM_001257328.1	NM_001257328.1:394	Endogenous	mRNA	Hs	100	7.87395	8.41	8.02	7.44	7.32	7.99	8.12	9.33	8.46	8.25	7.69	8.16	8.24	8.34081
IL21R		NM_181079.4	NM_181079.4:1250	Endogenous	mRNA	Hs	100	8.75352	8.5	8.75	9.09	9.29	8.3	8.63	8.09	8.08	8.66	9.31	7.83	8.16	8.34091
OAS1		NM_001032409.1	NM_001032409.1:805	Endogenous	mRNA	Hs	100	8.04443	7.08	7.6	7.58	6.83	12.75	7.63	7.25	7.17	7.58	7.52	12.95	8.81	8.34638
ACSL1		NM_001995.4	NM_001995.4:1990	Endogenous	mRNA	Hs	100	8.47055	8.18	8.56	8.54	8.59	8.48	8.48	8.11	8.3	8.39	8.6	8.32	8.44	8.35868
BCL2		NM_000657.2	NM_000657.2:947	Endogenous	mRNA	Hs	100	8.4114	8.59	8.71	8.77	8.03	8.05	8.35	8.04	8.07	8.95	8.57	8.2	8.41	8.3674
MAP2K3		NM_145109.1	NM_145109.1:370	Endogenous	mRNA	Hs	100	8.69783	8.6	8.73	8.81	9.03	8.4	8.63	8.22	8.16	8.61	8.7	7.95	8.6	8.36871
IL27RA		NM_004843.3	NM_004843.3:1640	Endogenous	mRNA	Hs	100	8.51308	8.85	8.32	8.81	8.51	8.16	8.45	8.41	8.31	8.66	8.51	8.08	8.28	8.373
GZMA		NM_006144.2	NM_006144.2:155	Endogenous	mRNA	Hs	100	8.44139	6.73	7.86	8.84	9.06	10.24	8.34	7.35	7.76	7.92	9.28	10.42	7.92	8.37856
IFITM3		NM_021034.2	NM_021034.2:477	Endogenous	mRNA	Hs	100	8.4568	8.26	7.86	8.73	8.26	10.03	7.79	7.56	7.99	8.45	8.4	10.06	8.03	8.38017
PIK3R5		NM_014308.3	NM_014308.3:2395	Endogenous	mRNA	Hs	100	8.00125	8.66	8.19	8.02	7.19	7.95	8.07	9.11	8.55	8.25	7.88	8.22	8.4	8.39336
SOCS1		NM_003745.1	NM_003745.1:506	Endogenous	mRNA	Hs	100	8.47167	8.13	8.03	8.62	8.68	8.8	8.6	7.67	7.78	8.24	9.05	8.75	9.01	8.39809
RAC2		NM_002872.4	NM_002872.4:341	Endogenous	mRNA	Hs	100	8.47187	8.18	8.58	8.74	8.71	8.17	8.47	8.16	8.21	8.7	8.77	8.3	8.36	8.41342
GNS		NM_002076.3	NM_002076.3:1340	Endogenous	mRNA	Hs	100	8.26894	8.34	8.41	8.22	7.83	8.44	8.39	8.76	8.74	8.37	7.99	8.25	8.49	8.42898
HCST		NM_001007469.1	NM_001007469.1:118	Endogenous	mRNA	Hs	100	8.53299	8.64	9	9.05	8.49	7.86	8.22	8.71	8.63	8.89	8.14	8.2	8.05	8.43065
MLKL		NM_001142497.1	NM_001142497.1:672	Endogenous	mRNA	Hs	100	8.13334	8.14	8.38	7.97	7.47	8.64	8.25	8.8	8.52	8.38	7.79	8.81	8.4	8.44293
MAP3K8		NM_001244134.1	NM_001244134.1:493	Endogenous	mRNA	Hs	100	8.73561	7.79	8.48	8.93	9.44	9.12	8.75	6.71	7.69	8.64	9.78	9.2	9.1	8.45386
RELB		NM_006509.3	NM_006509.3:960	Endogenous	mRNA	Hs	100	9.10351	9.31	8.83	9.13	9.29	9.03	9.04	7.49	8.07	8.41	9.39	8.73	8.79	8.45869
CHUK		NM_001320928.1	NM_001320928.1:1634	Endogenous	mRNA	Hs	100	8.47415	8.41	8.36	8.55	8.66	8.32	8.55	8.44	8.57	8.49	8.24	8.52	8.51	8.46099
IKBKE		NM_001193321.1	NM_001193321.1:2108	Endogenous	mRNA	Hs	100	8.3511	8.57	8.33	8.58	8.04	8.2	8.4	8.56	8.52	8.73	8.2	8.5	8.4	8.48347
TBK1		NM_013254.2	NM_013254.2:1610	Endogenous	mRNA	Hs	100	8.62278	8.1	8.67	8.56	8.74	8.83	8.86	7.97	8.42	8.42	8.75	8.7	8.71	8.49059
HLA-DPB1		NM_002121.5	NM_002121.5:800	Endogenous	mRNA	Hs	100	8.83826	8.29	8.46	8.83	9.94	8.72	8.88	6.3	8.11	9.59	10.96	7.87	8.9	8.49622
KLRK1		NM_007360.1	NM_007360.1:760	Endogenous	mRNA	Hs	100	8.08795	8.3	8.29	8.8	7.18	8.82	7.3	8.97	8.82	9.1	7.58	9.05	7.63	8.4988
NLRC5		NM_032206.4	NM_032206.4:860	Endogenous	mRNA	Hs	100	8.20554	8.25	7.86	8.14	7.75	8.82	8.46	8.15	8.41	8.28	8.23	9.25	8.98	8.54018
CD274		NM_014143.3	NM_014143.3:501	Endogenous	mRNA	Hs	100	8.42268	8.64	7.95	7.96	8.14	9.55	8.4	8.18	8.32	7.88	8.25	9.77	9.04	8.5504
PSTPIP1		NM_001321135.1	NM_001321135.1:848	Endogenous	mRNA	Hs	100	8.2949	8.25	8.48	8.26	8.04	8.2	8.55	8.94	8.59	8.48	8.14	8.39	8.82	8.55586
ACSL4		NM_004458.2	NM_004458.2:385	Endogenous	mRNA	Hs	100	8.63419	8.53	8.65	8.72	8.84	8.58	8.49	8.39	8.51	8.77	8.66	8.58	8.46	8.56074
RNF31		NM_017999.4	NM_017999.4:2500	Endogenous	mRNA	Hs	100	8.43682	8.39	8.22	8.39	8.21	9.07	8.37	8.48	8.48	8.41	8.29	9.18	8.59	8.56702
FURIN		NM_002569.3	NM_002569.3:414	Endogenous	mRNA	Hs	100	8.95168	8.05	8.95	9.07	9.65	8.85	9.22	7.76	8.34	8.37	9.5	8.39	9.28	8.58614
TNFRSF1A		NM_001065.2	NM_001065.2:515	Endogenous	mRNA	Hs	100	8.38131	8.86	8.56	8.59	7.82	8.1	8.4	9.22	8.75	8.7	7.94	8.48	8.51	8.59147
ALPK1		NM_025144.2	NM_025144.2:2975	Endogenous	mRNA	Hs	100	8.63794	8.51	8.62	8.66	7.87	9.65	8.61	8.13	8.35	8.13	8.58	9.63	8.9	8.60456
HLA-DPA1		NM_033554.3	NM_033554.3:305	Endogenous	mRNA	Hs	100	9.05585	8.28	8.38	9.11	10.11	9.29	9.29	6	7.97	9.8	10.96	8.27	9.61	8.61283
MAP2K2		NM_030662.3	NM_030662.3:839	Endogenous	mRNA	Hs	100	8.53376	8.71	8.53	8.48	8.74	8.36	8.39	8.75	8.43	8.81	8.66	8.46	8.74	8.64043
HERC5		NM_016323.2	NM_016323.2:935	Endogenous	mRNA	Hs	100	8.29888	8.15	7.62	7.79	6.71	12.11	8.31	8.29	8.18	7.72	7.24	12.47	8.91	8.65768
TAP2		NM_000544.3	NM_000544.3:909	Endogenous	mRNA	Hs	100	8.48064	8.55	8.36	8.25	8.2	9.17	8.39	8.22	8.49	8.3	8.6	9.66	8.76	8.6591
DIABLO		NM_138930.3	NM_138930.3:856	Endogenous	mRNA	Hs	100	8.56131	8.55	8.72	8.53	8.46	8.55	8.56	8.97	8.83	8.7	8.36	8.56	8.68	8.68118
TIFA		NM_052864.2	NM_052864.2:2711	Endogenous	mRNA	Hs	100	8.58406	8.49	8.56	8.54	8.46	8.85	8.61	8.17	8.76	8.68	8.61	8.87	9.06	8.68727
GATA3		NM_001002295.1	NM_001002295.1:1691	Endogenous	mRNA	Hs	100	8.32529	8.36	8.48	8.19	7.79	8.6	8.56	8.98	8.65	8.62	8.26	8.86	8.9	8.70831
TAB1		NM_153497.2	NM_153497.2:614	Endogenous	mRNA	Hs	100	8.43191	8.48	8.53	8.3	8.03	8.5	8.77	9	8.9	8.65	8.32	8.68	8.92	8.74197
CDK4		NM_000075.3	NM_000075.3:1098	Endogenous	mRNA	Hs	100	8.93384	8.82	8.68	9.07	9.52	8.75	8.79	8.71	8.6	8.8	9.26	8.5	8.69	8.75672
GK		NM_000167.3	NM_000167.3:1505	Endogenous	mRNA	Hs	100	9.12976	8.75	9.77	9.13	9.4	8.78	8.99	8.13	9	8.64	9.38	8.75	8.84	8.78183
CD38		NM_001775.2	NM_001775.2:280	Endogenous	mRNA	Hs	100	8.89112	8.49	9.22	9.54	8.31	9.72	8.19	7.97	8.65	9.65	8.86	9.47	8.22	8.78233
MAPK8		NM_002750.2	NM_002750.2:945	Endogenous	mRNA	Hs	100	8.71762	8.8	8.7	8.88	8.57	8.59	8.77	9.14	8.97	8.93	8.44	8.68	8.67	8.80194
TNFSF13B		NM_001145645.2	NM_001145645.2:587	Endogenous	mRNA	Hs	100	8.55921	8.01	8.65	8.36	7.84	9.31	9.3	8.09	9.1	8.34	8.06	9.74	9.95	8.84733
EPHX2		NM_001979.5	NM_001979.5:1430	Endogenous	mRNA	Hs	100	8.60306	9.38	8.63	8.8	7.71	8.83	8.36	9.61	9.01	9.04	8.17	8.9	8.44	8.8497
GBP1		NM_002053.2	NM_002053.2:1685	Endogenous	mRNA	Hs	100	8.80159	8.68	7.96	9	7.93	10.95	8.61	7.04	8.7	8.07	8.82	11.23	9.87	8.8584
PARP9		NM_001146102.1	NM_001146102.1:905	Endogenous	mRNA	Hs	100	8.86357	8.54	8.31	8.52	8.22	11.15	8.75	7.27	8.3	8.2	9.11	11.31	9.5	8.8618
GSK3B		NM_002093.2	NM_002093.2:925	Endogenous	mRNA	Hs	100	8.73636	8.94	8.78	8.88	8.6	8.4	8.83	9.06	9.04	8.92	8.65	8.64	8.96	8.87667
TCIRG1		NM_006053.2	NM_006053.2:1470	Endogenous	mRNA	Hs	100	8.66961	8.45	8.64	8.64	8.57	9.23	8.51	8.72	8.71	8.9	8.95	9.23	8.78	8.87988
XAF1		NM_199139.2	NM_199139.2:978	Endogenous	mRNA	Hs	100	8.63566	8.44	7.86	7.96	7.33	12.19	8.79	7.83	8.03	7.86	8.42	12.35	9.63	8.89374
DDX58		NM_014314.3	NM_014314.3:2130	Endogenous	mRNA	Hs	100	8.60755	8.68	8.32	8.12	7.59	10.65	8.58	8.6	8.71	8.43	8.06	11.09	8.88	8.91259
JAK2		NM_004972.3	NM_004972.3:1464	Endogenous	mRNA	Hs	100	8.53209	8.58	8.48	8.45	8.05	8.98	8.68	9.11	8.92	8.88	8.56	9.05	8.98	8.91489
ITGB2		NM_001127491.1	NM_001127491.1:1205	Endogenous	mRNA	Hs	100	8.80508	8.85	9.11	9.11	8.59	8.49	8.7	9.02	9.06	9.14	8.93	8.51	8.86	8.91763
CEBPB		NM_005194.2	NM_005194.2:1420	Endogenous	mRNA	Hs	100	8.86415	9.11	8.81	8.77	8.35	9.05	9.12	9	8.95	8.8	8.81	9.11	8.94	8.93436
JUNB		NM_002229.2	NM_002229.2:1155	Endogenous	mRNA	Hs	100	9.15782	9.23	9	9.17	9.22	9.06	9.27	8.85	8.44	9.11	9.26	8.69	9.32	8.9394
MAPKAPK2		NM_004759.3	NM_004759.3:710	Endogenous	mRNA	Hs	100	9.01081	8.8	8.94	9.11	9.1	8.96	9.16	8.92	8.87	9.2	8.99	8.9	9.16	9.00576
VEGFA		NM_001025366.1	NM_001025366.1:1325	Endogenous	mRNA	Hs	100	8.82463	8.93	9.97	9.08	7.42	9.52	8.27	8.53	9.31	8.99	8.93	9.23	9.08	9.00809
BATF		NM_006399.3	NM_006399.3:293	Endogenous	mRNA	Hs	100	9.74867	9.33	9.85	9.94	10.39	9.55	9.47	8.07	8.76	9.05	10.19	8.89	9.23	9.00984
AKT2		NM_001626.4	NM_001626.4:699	Endogenous	mRNA	Hs	100	8.8392	8.8	8.97	8.83	8.61	8.94	8.89	9.17	9.1	8.96	8.93	8.98	8.95	9.01457
HLA-DQA		NM_002122.3	NM_002122.3:382	Endogenous	mRNA	Hs	100	9.81232	8.93	9.09	9.71	11.12	9.82	10.37	5.44	8.36	10.7	12.13	8.55	10.65	9.01698
STAT2		NM_005419.3	NM_005419.3:1390	Endogenous	mRNA	Hs	100	8.77982	8.59	8.61	8.38	8.03	10.64	8.65	8.64	8.68	8.46	8.55	10.89	9.17	9.02875
SOD2		NM_000636.2	NM_000636.2:201	Endogenous	mRNA	Hs	100	8.75019	9.05	8.48	8.67	8.45	8.96	8.91	9.45	8.72	8.89	8.98	9	9.16	9.03048
PECAM1		NM_000442.3	NM_000442.3:1365	Endogenous	mRNA	Hs	100	8.76165	9.81	8.8	8.93	8	8.49	8.64	10.02	9.49	9.28	8.29	8.75	8.58	9.04945
VRK3		NM_016440.3	NM_016440.3:820	Endogenous	mRNA	Hs	100	8.8147	8.91	8.94	8.86	8.42	8.96	8.81	9.3	9.08	9.05	8.78	8.98	9.12	9.05032
TAB2		NM_015093.3	NM_015093.3:1377	Endogenous	mRNA	Hs	100	9.02047	9.16	9.14	9.03	8.72	9	9.08	9.01	9.04	9.01	8.87	9.03	9.36	9.05213
ACOX1		NM_001185039.1	NM_001185039.1:1094	Endogenous	mRNA	Hs	100	9.04752	9.23	9.1	8.97	8.88	8.96	9.15	9.42	9.26	9.03	8.69	8.94	9.14	9.077
BCR		NM_004327.3	NM_004327.3:2375	Endogenous	mRNA	Hs	100	8.87095	9.01	8.59	8.82	8.64	9.13	9.05	9.7	8.82	9.07	8.65	9.14	9.2	9.09075
BCL6		NM_001134738.1	NM_001134738.1:340	Endogenous	mRNA	Hs	100	9.31843	8.89	9.74	9.25	9.09	9.68	9.29	7.85	8.97	9.35	9.5	9.57	9.44	9.09244
PIK3CG		NM_002649.2	NM_002649.2:2125	Endogenous	mRNA	Hs	100	8.85857	8.84	9	9.14	8.7	8.74	8.74	9.25	9.17	9.23	9.07	8.82	9.03	9.09381
TGFB1		NM_000660.3	NM_000660.3:1260	Endogenous	mRNA	Hs	100	8.99108	9.24	8.85	9.27	8.93	8.96	8.71	9.47	9.16	9.24	9.03	8.99	8.82	9.11603
MAPK13		NM_002754.3	NM_002754.3:1050	Endogenous	mRNA	Hs	100	9.03564	8.94	9.39	9.19	8.69	9.09	8.93	9.26	9.36	9.19	8.88	8.83	9.21	9.11953
IRF4		NM_001195286.1	NM_001195286.1:1365	Endogenous	mRNA	Hs	100	9.88564	9.32	10.04	10.19	10.67	9.38	9.78	8.27	8.97	9.44	10.42	8.83	9.16	9.15867
ATG13		NM_001142673.1	NM_001142673.1:1255	Endogenous	mRNA	Hs	100	8.99435	9.19	8.98	8.96	8.82	9.01	9.01	9.43	9.28	9.13	8.79	9.06	9.28	9.15938
RHOG		NM_001665.3	NM_001665.3:575	Endogenous	mRNA	Hs	100	9.27465	9.21	9.2	9.51	9.53	8.97	9.24	9.2	9.17	9.21	9.23	9	9.24	9.17464
TRAF6		NM_145803.2	NM_145803.2:745	Endogenous	mRNA	Hs	100	8.91512	9.07	9.01	8.8	8.44	9.09	9.1	9.49	9.36	9.11	8.78	9.16	9.27	9.19225
SMAD3		NM_005902.3	NM_005902.3:1490	Endogenous	mRNA	Hs	100	8.86238	9.15	9	8.81	8.49	8.74	9	9.36	9.48	9.16	8.89	8.87	9.44	9.19665
EGLN1		NM_022051.2	NM_022051.2:3782	Endogenous	mRNA	Hs	100	8.88106	9.01	9.61	8.91	7.87	9.53	8.48	8.98	9.38	9.06	9	9.53	9.28	9.2027
ACVR1		NM_001105.2	NM_001105.2:1665	Endogenous	mRNA	Hs	100	8.98525	8.81	9.13	9.08	8.56	9.26	9.09	9.5	9.35	9.16	8.52	9.5	9.29	9.21372
STAT6		NM_003153.3	NM_003153.3:2030	Endogenous	mRNA	Hs	100	9.01279	9	9.01	9.01	8.83	9.16	9.07	9.38	9	9.28	9.37	9.09	9.17	9.21392
GLA		NM_000169.2	NM_000169.2:980	Endogenous	mRNA	Hs	100	9.2766	9.23	9.3	9.32	9.27	9.31	9.23	9.25	9.16	9.28	9.34	9.2	9.22	9.24149
ATP6AP2		NM_005765.2	NM_005765.2:419	Endogenous	mRNA	Hs	100	9.21057	9.32	9.34	9.37	9.11	8.98	9.15	9.57	9.43	9.29	8.89	8.98	9.34	9.24686
VAMP3		NM_004781.4	NM_004781.4:248	Endogenous	mRNA	Hs	100	8.91053	9.12	9.23	8.98	8.04	9.08	9.07	9.62	9.63	9.34	8.58	9.24	9.31	9.27989
MVP		NM_017458.2	NM_017458.2:700	Endogenous	mRNA	Hs	100	9.3583	9.22	9.24	9.26	9.26	9.72	9.46	8.86	9.18	9.19	9.49	9.65	9.35	9.28324
IRF9		NM_006084.4	NM_006084.4:723	Endogenous	mRNA	Hs	100	9.27745	9.04	8.92	9.21	8.97	10.27	9.32	8.26	9.06	9.05	9.35	10.33	9.84	9.29203
APOBEC3G		NM_021822.2	NM_021822.2:761	Endogenous	mRNA	Hs	100	9.51114	9.07	8.73	9.71	9.98	10.22	9.44	8.59	8.36	9.5	9.94	9.91	9.58	9.29233
APP		NM_000484.3	NM_000484.3:1725	Endogenous	mRNA	Hs	100	9.05691	9.41	9.35	9.38	8.57	8.69	8.98	9.8	9.55	9.53	8.91	8.92	9.16	9.30558
THOP1		NM_003249.3	NM_003249.3:620	Endogenous	mRNA	Hs	100	9.53042	9.31	9.45	9.62	10.01	9.32	9.49	9.18	9.11	9.38	9.85	9.09	9.42	9.33475
APEX1		NM_001641.2	NM_001641.2:727	Endogenous	mRNA	Hs	100	9.39451	9.41	8.89	9.74	9.61	9.41	9.33	9.51	8.91	9.68	9.51	9.23	9.19	9.3348
NFAT5		NM_173214.1	NM_173214.1:3290	Endogenous	mRNA	Hs	100	9.1495	9.32	9.4	9.09	8.78	9.2	9.12	9.54	9.13	9.35	9.3	9.39	9.32	9.33754
TLR1		NM_003263.3	NM_003263.3:545	Endogenous	mRNA	Hs	100	8.89625	8.74	8.65	9.07	8.49	9.43	9.03	9.09	9.21	9.3	9.5	9.44	9.55	9.3469
LANCL1		NM_006055.1	NM_006055.1:1085	Endogenous	mRNA	Hs	100	9.25624	9.27	9.3	9.38	9.09	9.22	9.28	9.53	9.36	9.41	9.23	9.17	9.42	9.35255
NFATC1		NM_172389.1	NM_172389.1:1984	Endogenous	mRNA	Hs	100	9.40836	9.21	9.68	9.83	9.21	9.34	9.2	9.05	9.44	10.04	9.1	9.29	9.3	9.36445
OS9		NM_001017956.2	NM_001017956.2:1230	Endogenous	mRNA	Hs	100	9.26973	9.37	9.41	9.13	8.92	9.34	9.46	9.57	9.44	9.4	9.18	9.31	9.35	9.37424
CTSA		NM_001127695.1	NM_001127695.1:1540	Endogenous	mRNA	Hs	100	9.42222	9.07	9.77	9.43	9.43	9.24	9.61	8.83	9.65	9.5	9.55	9.19	9.62	9.38536
PIK3R4		NM_014602.1	NM_014602.1:3620	Endogenous	mRNA	Hs	100	9.2944	9.46	9.32	9.24	9.11	9.32	9.32	9.75	9.47	9.38	9.08	9.4	9.43	9.4163
CCR4		NM_005508.4	NM_005508.4:672	Endogenous	mRNA	Hs	100	9.9291	9.7	10.64	10.02	10.29	9.37	9.61	8.92	10.04	9.91	9.13	9.46	9.15	9.42597
AP1M1		NM_001130524.1	NM_001130524.1:1025	Endogenous	mRNA	Hs	100	9.37084	9.61	9.3	9.46	9.25	9.3	9.31	9.91	9.59	9.36	9.1	9.34	9.28	9.42651
IL2RA		NM_000417.2	NM_000417.2:414	Endogenous	mRNA	Hs	100	10.4266	9.92	10.6	10.82	10.94	10.14	10.18	7.11	9.68	9.58	10.59	9.93	10.12	9.42662
MS4A1		NM_152866.2	NM_152866.2:620	Endogenous	mRNA	Hs	100	10.322	9.72	9.3	10.6	11.36	10.11	10.99	5.76	8.34	11.66	12.61	8.89	11.19	9.42878
IKBKB		NM_001556.1	NM_001556.1:1995	Endogenous	mRNA	Hs	100	9.26079	9.31	9.48	8.9	8.87	9.5	9.53	9.69	9.38	9.24	9.25	9.47	9.58	9.43357
WAS		NM_000377.2	NM_000377.2:90	Endogenous	mRNA	Hs	100	9.24223	9.25	9.26	9.37	8.94	9.34	9.3	9.53	9.43	9.42	9.33	9.39	9.56	9.443
RPS6KA1		NM_002953.3	NM_002953.3:2000	Endogenous	mRNA	Hs	100	9.64814	9.45	9.67	9.83	9.96	9.5	9.49	9.55	9.34	9.71	9.64	9.06	9.43	9.45252
RNASEL		NM_021133.3	NM_021133.3:1094	Endogenous	mRNA	Hs	100	9.0452	9.09	9.41	8.77	8.36	9.3	9.39	10.04	9.75	9.4	8.66	9.55	9.42	9.46033
CD40LG		NM_000074.2	NM_000074.2:398	Endogenous	mRNA	Hs	100	9.26953	9.31	9.42	9.49	8.95	9.06	9.4	9.97	9.5	9.71	8.96	9.12	9.54	9.46052
RBCK1		NM_006462.4	NM_006462.4:736	Endogenous	mRNA	Hs	100	9.24256	9.06	9.01	9.21	8.99	10.08	9.15	9.06	9.3	9.2	9.38	10.47	9.46	9.4676
PSMB10		NM_002801.2	NM_002801.2:221	Endogenous	mRNA	Hs	100	9.47558	9.6	9.26	9.57	9.42	9.66	9.35	8.97	9.26	9.28	9.8	9.84	9.72	9.47269
EIF2AK3		NM_004836.5	NM_004836.5:938	Endogenous	mRNA	Hs	100	9.26841	9.49	9.36	9.32	8.75	9.29	9.42	9.8	9.63	9.48	9.14	9.18	9.68	9.48173
MX1		NM_001144925.2	NM_001144925.2:1369	Endogenous	mRNA	Hs	100	9.17533	8.73	8.52	8.59	7.79	13.32	9	8.99	8.95	8.56	8.2	13.32	9.77	9.49974
TRIM21		NM_003141.3	NM_003141.3:1190	Endogenous	mRNA	Hs	100	9.45757	9.1	9.18	9.39	9.08	10.85	9.26	8.63	9.21	9.32	9.45	11.1	9.85	9.56415
KRAS		NM_033360.2	NM_033360.2:267	Endogenous	mRNA	Hs	100	9.54474	9.62	9.54	9.55	9.47	9.45	9.64	9.78	9.59	9.6	9.55	9.25	9.65	9.56864
AHR		NM_001621.4	NM_001621.4:1818	Endogenous	mRNA	Hs	100	9.74739	9.73	9.84	9.84	10.18	9.21	9.71	9.35	9.8	9.58	9.83	9.07	9.85	9.57562
IFIH1		NM_022168.3	NM_022168.3:1056	Endogenous	mRNA	Hs	100	9.30727	9.23	8.63	8.84	8.75	11.32	9.32	9	9.19	8.85	9.36	11.66	9.67	9.57893
PTPN4		NM_002830.3	NM_002830.3:2476	Endogenous	mRNA	Hs	100	9.24841	9.84	9.42	8.98	8.34	9.37	9.62	10.43	9.92	9.37	8.67	9.57	9.63	9.58331
ITPR3		NM_002224.2	NM_002224.2:3130	Endogenous	mRNA	Hs	100	9.32791	9.43	9.63	9.15	8.72	9.58	9.49	9.84	9.63	9.59	9.4	9.53	9.62	9.60077
NRAS		NM_002524.4	NM_002524.4:651	Endogenous	mRNA	Hs	100	9.71976	9.63	9.67	9.79	9.79	9.78	9.66	9.39	9.63	9.58	9.77	9.63	9.63	9.60434
IRAK4		NM_001114182.1	NM_001114182.1:933	Endogenous	mRNA	Hs	100	9.32787	9.56	9.73	9.17	8.63	9.55	9.37	9.92	9.86	9.54	9.16	9.62	9.59	9.61179
TRIM22		NM_006074.4	NM_006074.4:938	Endogenous	mRNA	Hs	100	9.36421	9.27	9.12	9.05	8.3	11.2	9.48	8.93	9.28	9.09	9.19	11.44	9.99	9.61712
ATG7		NM_001136031.2	NM_001136031.2:406	Endogenous	mRNA	Hs	100	9.37673	9.76	9.53	9.37	8.94	9.37	9.31	10.07	9.67	9.7	9.54	9.48	9.37	9.63579
ATG12		NM_004707.3	NM_004707.3:634	Endogenous	mRNA	Hs	100	9.54074	9.77	9.64	9.36	9.14	9.7	9.65	9.96	9.85	9.51	9.33	9.57	9.73	9.656
MAP3K1		NM_005921.1	NM_005921.1:2525	Endogenous	mRNA	Hs	100	9.15403	9.5	9.2	8.98	8.29	9.59	9.43	10.4	9.98	9.53	8.87	9.66	9.57	9.65706
TNFSF10		NM_003810.2	NM_003810.2:115	Endogenous	mRNA	Hs	100	9.39916	9.28	8.91	9.3	8.61	11.21	9.29	9.45	9.05	9.1	9.46	11.44	9.65	9.66038
TPP1		NM_000391.3	NM_000391.3:746	Endogenous	mRNA	Hs	100	9.29511	9.46	10.01	9.16	8.59	9.15	9.46	10.03	9.94	9.73	9.45	9.16	9.76	9.67378
MT2A		NM_005953.5	NM_005953.5:3	Endogenous	mRNA	Hs	100	9.80095	9.3	9.3	9.88	10.31	10.9	9.23	8.86	9.39	9.43	9.95	10.85	9.71	9.67937
DNAJC10		NM_018981.2	NM_018981.2:1129	Endogenous	mRNA	Hs	100	9.71576	9.96	9.68	9.66	9.55	9.64	9.81	9.78	9.7	9.84	9.76	9.55	9.61	9.70615
PTPN6		NM_002831.5	NM_002831.5:1734	Endogenous	mRNA	Hs	100	9.67733	9.95	9.51	10.29	9.53	9.23	9.59	9.7	9.4	10.52	9.96	9.29	9.53	9.7248
PELI1		NM_020651.3	NM_020651.3:1550	Endogenous	mRNA	Hs	100	9.54634	9.81	9.89	9.51	9.08	9.56	9.45	10.05	10.09	9.93	8.98	9.59	9.78	9.72912
IFI44		NM_006417.4	NM_006417.4:589	Endogenous	mRNA	Hs	100	9.19394	9.11	8	8.66	7.68	13.86	8.99	9.32	8.73	8.6	8.46	13.93	10.34	9.73782
SUGT1		NM_001130912.1	NM_001130912.1:1180	Endogenous	mRNA	Hs	100	9.65123	9.7	9.79	9.54	9.63	9.54	9.71	9.98	9.92	9.65	9.6	9.6	9.7	9.74049
STAT4		NM_003151.2	NM_003151.2:789	Endogenous	mRNA	Hs	100	9.88774	10.23	10.04	9.63	9.95	9.84	9.65	10.57	9.99	9.21	9.35	9.86	9.59	9.75142
CD6		NM_001254751.1	NM_001254751.1:1722	Endogenous	mRNA	Hs	100	9.64055	9.86	9.13	10.21	8.67	10.28	9.8	10.08	9.21	10.51	8.62	10.2	10.05	9.75587
STING1		NM_198282.1	NM_198282.1:725	Endogenous	mRNA	Hs	100	9.78386	9.64	10.05	9.64	9.79	9.69	9.9	10.08	9.88	9.69	9.52	9.57	9.82	9.75814
PDHB		NM_000925.3	NM_000925.3:555	Endogenous	mRNA	Hs	100	9.76276	9.7	9.8	9.89	9.85	9.57	9.77	9.93	9.9	9.85	9.62	9.53	9.76	9.76389
CXCL13		NM_006419.2	NM_006419.2:210	Endogenous	mRNA	Hs	100	12.5544	10.52	13.14	11.97	14.41	13.19	12.45	8.77	9.52	8.27	11.97	10.32	10.16	9.76416
ERN1		NM_001433.2	NM_001433.2:435	Endogenous	mRNA	Hs	100	9.16558	9.48	9.49	8.77	7.93	9.62	9.85	10.09	10.21	9.66	8.64	9.95	10.22	9.77868
AIM2		NM_004833.1	NM_004833.1:870	Endogenous	mRNA	Hs	100	9.56083	8.37	9.94	9.45	9.44	10.04	10.25	8.06	10.01	9.63	10.16	10.3	10.81	9.7872
CD2		NM_001767.3	NM_001767.3:687	Endogenous	mRNA	Hs	100	9.89241	9.67	9.92	9.8	9.89	10.1	9.98	9.84	9.96	9.77	9.54	9.87	9.95	9.82064
BST2		NM_004335.3	NM_004335.3:395	Endogenous	mRNA	Hs	100	9.90395	9.14	9.59	9.94	9.83	11.76	9.37	8.93	9.27	9.63	10.06	11.58	9.69	9.82573
ATP6V1B2		NM_001693.3	NM_001693.3:405	Endogenous	mRNA	Hs	100	9.7647	9.68	9.86	9.79	9.68	9.86	9.72	9.91	9.99	9.88	9.56	9.74	9.89	9.82731
SEM1		NM_006304.1	NM_006304.1:116	Endogenous	mRNA	Hs	100	9.93635	9.66	9.94	9.98	10.32	9.83	9.9	9.71	9.83	9.98	9.87	9.75	9.9	9.83958
LAMP2		NM_002294.2	NM_002294.2:380	Endogenous	mRNA	Hs	100	9.68547	9.89	9.79	9.65	9.42	9.77	9.6	9.98	9.91	9.75	9.64	9.92	9.87	9.84432
TAP1		NM_000593.5	NM_000593.5:2075	Endogenous	mRNA	Hs	100	9.82265	9.6	9.41	9.77	9.56	11.02	9.66	9.1	9.68	9.4	9.85	11.01	10.15	9.84666
CARD11		NM_032415.2	NM_032415.2:1075	Endogenous	mRNA	Hs	100	9.58172	9.64	9.67	9.53	9.27	9.85	9.54	9.98	9.85	9.79	9.75	9.99	9.73	9.84779
CD3G		NM_000073.2	NM_000073.2:404	Endogenous	mRNA	Hs	100	9.76738	10.18	9.64	9.87	9.44	9.7	9.79	10.38	9.75	10.01	9.37	9.8	9.89	9.86203
SIGIRR		NM_001135053.1	NM_001135053.1:1382	Endogenous	mRNA	Hs	100	9.51592	10.12	9.79	9.34	8.59	9.65	9.68	10.56	10.12	9.79	9.12	9.85	9.84	9.87057
TRAF3		NM_145725.2	NM_145725.2:720	Endogenous	mRNA	Hs	100	9.96802	9.95	9.84	10.05	9.93	9.96	10.08	9.37	9.71	9.98	10.06	9.98	10.18	9.8763
AP1S2		NM_003916.4	NM_003916.4:362	Endogenous	mRNA	Hs	100	9.66797	9.84	9.93	9.69	9.32	9.55	9.69	10.07	10.15	9.91	9.53	9.7	9.96	9.88437
CASP3		NM_004346.3	NM_004346.3:875	Endogenous	mRNA	Hs	100	10.0161	9.75	10.19	10.12	10.2	10.15	9.7	9.75	9.95	10	9.96	10	9.77	9.90445
CXCR5		NM_001716.4	NM_001716.4:723	Endogenous	mRNA	Hs	100	9.84744	9.03	10.06	9.87	9.99	10.04	10.14	9.18	9.88	10.05	10.41	9.82	10.35	9.93981
DNAJA2		NM_005880.3	NM_005880.3:370	Endogenous	mRNA	Hs	100	9.89642	9.77	9.96	9.95	9.91	9.84	9.95	10.01	9.94	10.03	9.88	9.87	9.94	9.94482
APBB1IP		NM_019043.3	NM_019043.3:370	Endogenous	mRNA	Hs	100	9.64582	9.9	9.93	9.79	9.37	9.17	9.74	10.32	10.17	10.11	9.54	9.57	9.99	9.94557
PRKCQ		NM_006257.2	NM_006257.2:1325	Endogenous	mRNA	Hs	100	9.52469	9.77	9.68	9.42	8.79	9.66	9.87	10.34	10.12	9.94	9.25	9.99	10.19	9.9654
TRIM33		NM_015906.3	NM_015906.3:3260	Endogenous	mRNA	Hs	100	9.70303	9.88	9.83	9.61	9.32	9.85	9.74	10.32	10.17	9.87	9.55	9.9	10.02	9.96867
REL		NM_002908.3	NM_002908.3:2067	Endogenous	mRNA	Hs	100	10.3237	10.2	10.28	10.4	10.66	10.16	10.25	9.58	9.59	10.26	10.74	9.76	9.96	9.97334
MAP3K7		NM_145333.1	NM_145333.1:670	Endogenous	mRNA	Hs	100	9.80191	9.95	9.9	9.79	9.45	9.84	9.89	10.34	10.13	9.91	9.66	9.81	10.01	9.97426
ADAR		NM_001025107.1	NM_001025107.1:3530	Endogenous	mRNA	Hs	100	9.89179	9.71	9.68	9.83	9.51	10.98	9.71	9.77	9.69	9.71	9.72	11.09	10.01	9.98646
CARD17		NM_001007232.1	NM_001007232.1:143	Endogenous	mRNA	Hs	100	9.77241	9.78	9.62	9.62	9.19	10.84	9.66	9.67	9.93	9.67	9.64	11.12	10.07	10.0039
AP1G1		NM_001030007.1	NM_001030007.1:2630	Endogenous	mRNA	Hs	100	9.90976	9.85	10.03	9.97	9.91	9.85	9.85	10.14	10.07	10.05	9.87	9.83	10.12	10.0126
JUN		NM_002228.3	NM_002228.3:1952	Endogenous	mRNA	Hs	100	9.70271	9.98	9.22	10.1	9.41	9.29	10.27	10.44	9.57	10.47	9.78	9.17	10.83	10.0265
ATG3		NM_022488.3	NM_022488.3:593	Endogenous	mRNA	Hs	100	9.94961	9.97	10.08	9.91	9.79	9.96	9.99	10.15	10.28	10.09	9.83	9.92	9.9	10.0271
PSEN1		NM_000021.2	NM_000021.2:900	Endogenous	mRNA	Hs	100	9.86692	9.84	10.04	9.8	9.55	10	9.98	10.19	10.12	10.06	9.79	9.94	10.08	10.0291
NPC2		NM_006432.3	NM_006432.3:193	Endogenous	mRNA	Hs	100	9.67289	10.14	9.82	9.34	9.18	9.75	9.84	10.66	10.34	9.63	9.68	9.84	10.1	10.035
GADD45B		NM_015675.2	NM_015675.2:365	Endogenous	mRNA	Hs	100	9.72659	9.94	8.89	9.73	9.55	10.17	10.14	9.92	9.51	9.99	10.07	10.42	10.35	10.0388
CBL		NM_005188.3	NM_005188.3:1080	Endogenous	mRNA	Hs	100	9.92669	10	10.06	10.06	9.54	9.94	9.97	10.33	10.23	10.24	9.67	9.79	10.1	10.057
DTX3L		NM_138287.3	NM_138287.3:2185	Endogenous	mRNA	Hs	100	10.033	9.8	9.45	9.87	9.55	11.85	9.86	8.94	9.51	9.51	10.16	11.95	10.55	10.0586
HLA-DRA		NM_019111.3	NM_019111.3:335	Endogenous	mRNA	Hs	100	11.1099	10.32	10.24	11.22	12.36	10.92	11.75	6.09	9.35	12.09	13.18	9.85	11.74	10.0804
PRKCA		NM_002737.2	NM_002737.2:680	Endogenous	mRNA	Hs	100	9.49406	10.33	9.66	9.33	8.55	9.2	10	11.26	10.44	9.96	8.94	9.94	10.1	10.083
IFNGR2		NM_005534.3	NM_005534.3:1165	Endogenous	mRNA	Hs	100	10.1643	10.29	10.11	10.34	10.21	9.71	10.34	10.09	10.1	10.42	10.39	9.42	10.21	10.0994
MAP2K4		NM_003010.2	NM_003010.2:771	Endogenous	mRNA	Hs	100	9.95558	10.03	10.11	9.97	9.68	9.87	10.08	10.32	10.35	9.99	9.78	9.99	10.22	10.1063
SMAD4		NM_005359.3	NM_005359.3:1370	Endogenous	mRNA	Hs	100	9.84309	10.13	10.03	9.79	9.31	9.92	9.9	10.49	10.29	9.98	9.74	10.04	10.16	10.1139
FOXO1		NM_002015.3	NM_002015.3:1526	Endogenous	mRNA	Hs	100	9.87256	10.2	10.19	9.85	9.2	9.88	9.95	10.47	10.28	10.26	9.82	9.89	10.16	10.1441
PIK3C3		NM_002647.2	NM_002647.2:1140	Endogenous	mRNA	Hs	100	9.98598	10.11	10.34	9.99	9.42	9.99	10.09	10.3	10.36	10.25	9.81	9.99	10.21	10.1515
DERL1		NM_024295.6	NM_024295.6:441	Endogenous	mRNA	Hs	100	10.2062	10.2	10.21	10.27	10.11	10.37	10.08	10.02	10.26	10.18	10	10.31	10.19	10.1594
GBP4		NM_052941.4	NM_052941.4:812	Endogenous	mRNA	Hs	100	10.0394	9.82	9.15	10.16	10.07	11.25	9.9	8.51	9.95	9.52	10.78	11.68	10.95	10.1776
NAMPT		NM_005746.3	NM_005746.3:1318	Endogenous	mRNA	Hs	100	10.9344	10.56	11.28	10.94	11.39	11.04	10.43	9.38	10.34	10.04	10.96	10.41	10.12	10.1973
UBE2N		NM_003348.4	NM_003348.4:357	Endogenous	mRNA	Hs	100	10.3727	10.26	10.24	10.44	10.83	10.17	10.31	10.03	10.17	10.29	10.47	10.08	10.19	10.204
RIPK1		NM_003804.3	NM_003804.3:710	Endogenous	mRNA	Hs	100	9.97799	10.15	9.97	9.89	9.47	10.34	10.07	10.22	10.16	10.14	9.9	10.64	10.22	10.211
TIGIT		NM_173799.3	NM_173799.3:712	Endogenous	mRNA	Hs	100	10.1631	9.51	10.3	10.33	10.29	10.06	10.52	9.4	10.2	10.57	10.25	10.23	10.72	10.2196
CREBBP		NM_004380.2	NM_004380.2:1301	Endogenous	mRNA	Hs	100	9.91441	10.22	10.06	9.89	9.22	10.09	10.04	10.54	10.31	10.19	9.81	10.18	10.33	10.2243
IL2RB		NM_000878.3	NM_000878.3:350	Endogenous	mRNA	Hs	100	10.6922	10	10.83	10.86	11.18	10.64	10.68	9.14	10.23	10.34	10.87	10.31	10.55	10.2254
DDOST		NM_005216.4	NM_005216.4:1255	Endogenous	mRNA	Hs	100	10.2446	10.24	10.26	10.3	10.28	10.06	10.33	10.22	10.27	10.35	10.15	10.01	10.37	10.2276
NFKB2		NM_002502.2	NM_002502.2:825	Endogenous	mRNA	Hs	100	10.6878	10.91	10.29	10.65	10.94	10.62	10.73	9.76	9.8	10.21	10.95	10.4	10.48	10.2585
MAPK9		NM_001135044.1	NM_001135044.1:268	Endogenous	mRNA	Hs	100	10.0921	10.18	10.26	10.08	9.84	9.95	10.25	10.52	10.44	10.26	10.03	10.05	10.36	10.275
PRKCSH		NM_002743.2	NM_002743.2:417	Endogenous	mRNA	Hs	100	10.1966	10.38	10.31	10.35	10.04	9.86	10.25	10.47	10.42	10.46	10.04	10	10.3	10.2798
CCNC		NM_005190.3	NM_005190.3:744	Endogenous	mRNA	Hs	100	10.3014	10.22	10.37	10.56	10.49	9.96	10.22	10.4	10.44	10.43	10.24	9.89	10.35	10.2899
NFE2L2		NM_006164.3	NM_006164.3:995	Endogenous	mRNA	Hs	100	10.1621	10.47	10.13	10.18	9.97	10.02	10.21	10.67	10.37	10.45	9.92	10.12	10.26	10.2956
KPNB1		NM_002265.4	NM_002265.4:2580	Endogenous	mRNA	Hs	100	10.3331	10.1	10.11	10.21	10.4	10.91	10.29	10.08	10.1	10.13	10.31	10.91	10.39	10.3161
EVL		NM_016337.2	NM_016337.2:888	Endogenous	mRNA	Hs	100	9.91276	10.17	9.91	9.9	9.24	10.24	10.05	10.59	10.33	10.26	9.86	10.56	10.36	10.3238
CD84		NM_001184879.1	NM_001184879.1:1015	Endogenous	mRNA	Hs	100	10.0078	9.8	10.18	10.25	9.5	10.08	10.26	10.29	10.25	10.92	9.82	10.2	10.55	10.3329
PSMB9		NM_002800.4	NM_002800.4:455	Endogenous	mRNA	Hs	100	10.3093	10.39	10.11	10.32	9.98	11.13	9.97	9.9	10.22	9.95	10.4	11.29	10.38	10.3468
TXN		NM_003329.2	NM_003329.2:55	Endogenous	mRNA	Hs	100	10.9075	10.62	10.59	11.13	11.82	10.84	10.5	9.89	9.9	10.3	11.34	10.47	10.31	10.3573
CD3E		NM_000733.3	NM_000733.3:260	Endogenous	mRNA	Hs	100	10.2007	10.54	10.43	10.07	9.85	10.08	10.25	10.81	10.47	10.25	9.95	10.32	10.46	10.3734
MYC		NM_002467.3	NM_002467.3:1610	Endogenous	mRNA	Hs	100	10.5099	10.89	10.58	10.28	10.06	10.96	10.32	10.97	10.23	10.15	10.12	10.5	10.3	10.3743
TNFRSF25		NM_001039664.1	NM_001039664.1:151	Endogenous	mRNA	Hs	100	10.3283	10.65	10.18	10.18	10.27	10.18	10.52	10.89	10.17	10.32	10.21	10.38	10.34	10.3823
TRAM1		NM_014294.5	NM_014294.5:1231	Endogenous	mRNA	Hs	100	10.2379	10.27	10.43	10.23	9.8	10.37	10.34	10.57	10.66	10.43	9.79	10.29	10.59	10.3841
STRAP		NM_007178.3	NM_007178.3:630	Endogenous	mRNA	Hs	100	10.4742	10.42	10.38	10.54	10.69	10.3	10.52	10.36	10.13	10.38	10.63	10.33	10.51	10.3888
PLEKHA1		NM_001001974.1	NM_001001974.1:205	Endogenous	mRNA	Hs	100	9.84773	10.84	10.13	9.54	8.58	9.89	10.26	11.56	10.82	10.19	9.28	10.28	10.41	10.4006
RB1CC1		NM_001083617.1	NM_001083617.1:1860	Endogenous	mRNA	Hs	100	10.1217	10.37	10.36	9.98	9.49	10.23	10.33	10.81	10.72	10.5	9.79	10.28	10.55	10.4361
CD59		NM_001127227.1	NM_001127227.1:264	Endogenous	mRNA	Hs	100	10.4264	10.11	10.32	10.61	10.7	10.32	10.51	10.58	10.4	10.63	10.25	10.27	10.57	10.4489
ALOX5AP		NM_001629.2	NM_001629.2:367	Endogenous	mRNA	Hs	100	10.5039	9.83	10.44	10.52	10.61	11.03	10.63	9.6	10.24	10.45	10.7	11.04	10.8	10.4611
PARP1		NM_001618.3	NM_001618.3:3016	Endogenous	mRNA	Hs	100	10.5832	10.44	10.8	10.58	10.86	10.29	10.54	10.27	10.67	10.53	10.63	10.23	10.57	10.4819
JAK3		NM_000215.2	NM_000215.2:1715	Endogenous	mRNA	Hs	100	10.7325	10.87	10.83	10.58	10.52	10.74	10.86	9.62	10.36	10.57	10.94	10.76	10.72	10.4859
CD4		NM_000616.4	NM_000616.4:975	Endogenous	mRNA	Hs	100	10.3469	10.29	10.79	10.39	9.75	10.46	10.43	10.71	10.77	10.51	9.97	10.4	10.65	10.4982
LAMP1		NM_005561.3	NM_005561.3:730	Endogenous	mRNA	Hs	100	10.4197	10.44	10.43	10.51	10.37	10.27	10.5	10.61	10.65	10.62	10.18	10.41	10.59	10.5087
PIK3CA		NM_006218.2	NM_006218.2:2445	Endogenous	mRNA	Hs	100	10.2661	10.51	10.44	10.28	9.7	10.19	10.5	10.94	10.76	10.6	9.87	10.35	10.59	10.5127
RBPJ		NM_015874.3	NM_015874.3:850	Endogenous	mRNA	Hs	100	10.6465	10.46	10.98	10.49	10.77	10.74	10.45	10.48	10.87	10.26	10.35	10.57	10.61	10.5215
SP1		NM_138473.2	NM_138473.2:833	Endogenous	mRNA	Hs	100	10.3509	10.43	10.47	10.32	9.89	10.59	10.42	10.71	10.63	10.56	10.28	10.41	10.55	10.5224
MIF		NM_002415.1	NM_002415.1:319	Endogenous	mRNA	Hs	100	10.756	10.51	11.21	10.97	10.81	10.75	10.31	10.07	10.61	10.6	11.02	10.42	10.5	10.5329
RAF1		NM_002880.3	NM_002880.3:1536	Endogenous	mRNA	Hs	100	10.353	10.52	10.53	10.22	9.97	10.4	10.49	10.75	10.72	10.44	10.14	10.5	10.7	10.5395
CFLAR		NM_001127183.1	NM_001127183.1:653	Endogenous	mRNA	Hs	100	10.5411	10.4	10.72	10.33	10.34	10.93	10.54	10.43	10.46	10.42	10.51	10.8	10.69	10.5507
OAS2		NM_016817.2	NM_016817.2:319	Endogenous	mRNA	Hs	100	10.2951	9.95	10	9.65	9.26	13.09	10.23	10.05	10.31	9.75	9.74	13.27	10.59	10.555
ATF6		NM_007348.2	NM_007348.2:110	Endogenous	mRNA	Hs	100	10.3997	10.56	10.55	10.36	9.98	10.48	10.48	10.79	10.7	10.49	10.34	10.56	10.49	10.5606
CD69		NM_001781.1	NM_001781.1:460	Endogenous	mRNA	Hs	100	10.9439	10.82	11.06	11.57	10.91	10.57	10.76	10.01	10.36	11.42	10.89	10.61	10.23	10.5766
LCK		NM_005356.2	NM_005356.2:1260	Endogenous	mRNA	Hs	100	10.4819	10.52	10.7	10.54	10.13	10.46	10.55	10.84	10.79	10.69	10.31	10.44	10.54	10.6
SLC2A3		NM_006931.2	NM_006931.2:538	Endogenous	mRNA	Hs	100	10.7204	10.88	11.33	10.94	9.39	11.46	10.46	10.15	10.57	10.66	10.61	11.18	10.54	10.6141
CAP1		NM_001105530.1	NM_001105530.1:428	Endogenous	mRNA	Hs	100	10.7272	10.63	10.65	11.02	11.1	10.42	10.56	10.58	10.62	10.88	10.77	10.36	10.52	10.6203
NAE1		NM_001018159.1	NM_001018159.1:848	Endogenous	mRNA	Hs	100	10.5881	10.69	10.6	10.57	10.66	10.45	10.56	10.86	10.83	10.6	10.4	10.47	10.59	10.6236
GBP5		NM_052942.3	NM_052942.3:1955	Endogenous	mRNA	Hs	100	10.8685	9.99	10.78	10.92	10.82	12.14	10.67	7.98	11.2	10.14	11.11	12.23	11.86	10.6516
FAS		NM_000043.4	NM_000043.4:1089	Endogenous	mRNA	Hs	100	10.6993	10.55	10.64	10.65	10.75	10.94	10.67	10.04	10.53	10.27	11.07	11.11	10.96	10.6553
IL10RA		NM_001558.2	NM_001558.2:150	Endogenous	mRNA	Hs	100	10.0523	10.49	10.26	9.64	8.86	10.71	10.48	11.25	10.85	10.19	9.89	11	10.83	10.6577
KLRB1		NM_002258.2	NM_002258.2:85	Endogenous	mRNA	Hs	100	10.4266	10.96	11.63	10.68	9.35	9.16	11.02	10.86	11.67	11.01	9.44	10.11	11.01	10.6586
CUL1		NM_003592.2	NM_003592.2:1487	Endogenous	mRNA	Hs	100	10.6381	10.66	10.71	10.57	10.69	10.52	10.68	10.92	10.82	10.55	10.5	10.54	10.73	10.6755
LTA4H		NM_001256643.1	NM_001256643.1:1140	Endogenous	mRNA	Hs	100	10.627	10.69	10.8	10.73	10.74	10.32	10.49	10.89	10.78	10.75	10.73	10.42	10.51	10.6788
IRF1		NM_002198.1	NM_002198.1:510	Endogenous	mRNA	Hs	100	10.6072	10.72	9.91	10.64	10.26	11.34	10.83	9.53	10.3	10.29	11.02	11.58	11.55	10.6857
HLA-C		NM_002117.4	NM_002117.4:895	Endogenous	mRNA	Hs	100	10.5407	11.08	9.69	10.45	10.03	11.1	10.98	11.18	9.91	10.52	10.33	11.05	11.38	10.7158
SOD1		NM_000454.4	NM_000454.4:245	Endogenous	mRNA	Hs	100	10.9	10.75	11.03	10.96	11.23	10.7	10.74	10.83	10.82	10.7	10.67	10.56	10.73	10.7179
STAT5A		NM_003152.3	NM_003152.3:2523	Endogenous	mRNA	Hs	100	10.834	10.77	10.64	11.08	10.9	10.9	10.72	10.45	10.53	10.95	10.87	10.86	10.69	10.7234
CASP4		NM_001225.3	NM_001225.3:88	Endogenous	mRNA	Hs	100	10.621	10.5	10.56	10.75	10.29	11.01	10.63	10.38	10.84	10.72	10.59	11.09	10.93	10.7559
C1QBP		NM_001212.3	NM_001212.3:745	Endogenous	mRNA	Hs	100	11.0538	11.09	10.91	11.21	11.65	10.67	10.82	10.9	10.66	10.89	11.13	10.48	10.58	10.7711
MDFIC		NM_199072.2	NM_199072.2:730	Endogenous	mRNA	Hs	100	10.6193	10.54	10.78	10.67	10.68	10.39	10.66	10.89	10.99	10.81	10.62	10.44	10.91	10.775
PTK2B		NM_004103.3	NM_004103.3:735	Endogenous	mRNA	Hs	100	10.4809	10.55	10.57	10.48	10	10.68	10.62	10.92	10.61	10.92	10.6	10.85	10.76	10.7758
CBFB		NM_001755.2	NM_001755.2:262	Endogenous	mRNA	Hs	100	10.7446	10.81	10.66	10.78	10.64	10.68	10.9	10.83	10.68	10.83	10.7	10.7	10.95	10.7812
CD27		NM_001242.4	NM_001242.4:330	Endogenous	mRNA	Hs	100	10.5549	10.95	11.05	11.17	9.71	10.16	10.37	11.45	11.28	11.57	9.74	10.2	10.59	10.7833
NGLY1		NM_001145293.1	NM_001145293.1:1872	Endogenous	mRNA	Hs	100	10.5918	10.6	11.02	10.5	10.01	10.87	10.58	11.04	11.08	10.67	10.57	10.8	10.78	10.8218
RASGRP1		NM_001128602.1	NM_001128602.1:649	Endogenous	mRNA	Hs	100	10.6325	10.75	10.86	10.65	10.04	10.95	10.57	11.06	11.04	10.83	10.32	10.91	10.82	10.8271
XBP1		NM_001079539.1	NM_001079539.1:935	Endogenous	mRNA	Hs	100	10.684	10.57	10.67	10.45	10.51	10.74	11.18	11	10.85	10.43	10.52	10.76	11.62	10.8565
MAP3K3		NM_002401.3	NM_002401.3:470	Endogenous	mRNA	Hs	100	10.4817	10.65	10.77	10.34	9.74	10.63	10.8	11.23	11.15	10.83	10.31	10.78	11.05	10.8873
IFITM2		NM_006435.2	NM_006435.2:390	Endogenous	mRNA	Hs	100	11.1059	11.29	10.56	11.48	11.03	11.86	10.48	10.44	10.44	11.22	11.14	11.67	10.48	10.8881
BNIP3		NM_004052.2	NM_004052.2:584	Endogenous	mRNA	Hs	100	10.4151	10.69	11.41	10.83	8.62	11.75	9.54	10.49	11.31	10.75	10.32	11.72	10.91	10.9064
MAPK1		NM_138957.2	NM_138957.2:430	Endogenous	mRNA	Hs	100	10.7358	10.92	10.76	10.77	10.53	10.59	10.85	11.23	10.95	10.89	10.68	10.75	10.96	10.9086
SP100		NM_001206704.1	NM_001206704.1:1495	Endogenous	mRNA	Hs	100	10.6737	10.57	10.51	10.38	10.01	12.12	10.57	10.66	10.63	10.5	10.63	12.3	10.87	10.915
LAT		NM_001014987.1	NM_001014987.1:843	Endogenous	mRNA	Hs	100	10.7753	10.79	10.9	11.01	10.57	10.53	10.86	11.11	11.09	11.24	10.56	10.67	11.01	10.9439
JAML		NM_153206.2	NM_153206.2:620	Endogenous	mRNA	Hs	100	10.4735	11.09	10.68	10.89	9.3	10.57	10.41	11.8	11.35	11.56	9.39	10.99	10.79	10.9502
IFITM1		NM_003641.3	NM_003641.3:230	Endogenous	mRNA	Hs	100	11.1725	10.71	10.94	11.24	10.65	12.84	10.8	9.48	10.76	10.89	11.05	12.8	11.01	10.9564
CTLA4		NM_005214.3	NM_005214.3:405	Endogenous	mRNA	Hs	100	11.4019	10.79	12.05	11.66	11.32	11.28	11.35	10.2	11.34	11.57	10.94	10.8	10.98	10.9631
MCL1		NM_021960.5	NM_021960.5:644	Endogenous	mRNA	Hs	100	10.9276	11.03	10.96	10.86	10.37	11.36	11.01	10.59	10.9	10.97	10.73	11.37	11.25	10.965
PLCG1		NM_002660.2	NM_002660.2:2290	Endogenous	mRNA	Hs	100	10.7492	11.06	11.01	10.79	10.03	10.95	10.69	11.36	10.96	11.11	10.56	11.08	10.84	10.9822
PIK3CD		NM_005026.3	NM_005026.3:2978	Endogenous	mRNA	Hs	100	10.7829	10.95	10.91	10.68	10.37	10.82	10.98	11.27	11	10.96	10.73	10.97	11.05	10.9955
PSAP		NM_001042465.2	NM_001042465.2:310	Endogenous	mRNA	Hs	100	10.9228	11.06	10.97	10.95	10.72	10.84	11	11.27	11.12	11.17	10.81	10.73	11.05	11.0233
NFATC3		NM_004555.2	NM_004555.2:2190	Endogenous	mRNA	Hs	100	10.6966	11.13	10.87	10.87	10.08	10.65	10.61	11.75	11.23	11.32	10.42	10.86	10.69	11.0363
STT3B		XM_011533465.1	XM_011533465.1:1495	Endogenous	mRNA	Hs	100	10.9659	10.94	11.12	10.94	10.93	10.75	11.12	11.1	11.25	11.18	10.73	10.73	11.28	11.0426
ATF2		NM_001256091.1	NM_001256091.1:668	Endogenous	mRNA	Hs	100	10.8831	11.01	11.02	10.82	10.46	10.98	11.02	11.38	11.19	11.08	10.7	10.94	11.13	11.068
MAF		NM_001031804.2	NM_001031804.2:1834	Endogenous	mRNA	Hs	100	11.1504	10.24	11.77	10.85	11.23	11.46	11.42	10.23	11.23	10.95	11.17	11.36	11.59	11.0798
CTSS		NM_004079.3	NM_004079.3:685	Endogenous	mRNA	Hs	100	10.8788	11.03	10.74	10.71	10.43	11.44	10.95	10.91	11.16	10.86	11.13	11.37	11.12	11.0904
NFATC2		NM_012340.3	NM_012340.3:1815	Endogenous	mRNA	Hs	100	10.9992	11.01	11	11	10.75	11.06	11.18	11.21	10.96	11.2	10.95	11.1	11.19	11.1011
STAT5B		NM_012448.3	NM_012448.3:200	Endogenous	mRNA	Hs	100	10.9347	10.99	11.16	10.98	10.5	10.98	11.01	11.33	11.26	11.22	10.73	11.08	11.13	11.1233
ICOS		NM_012092.3	NM_012092.3:549	Endogenous	mRNA	Hs	100	11.0936	10.96	11.35	11.03	10.86	11.31	11.06	11.24	11.37	11.35	10.95	11.08	11.11	11.1823
NLRP1		NM_033004.2	NM_033004.2:2135	Endogenous	mRNA	Hs	100	10.6513	11.2	11.26	10.24	9.5	10.85	10.97	12.07	11.46	10.99	10.37	11.29	11.11	11.2033
CD45RB		ENST00000367367.1	ENST00000367367.1:131	Endogenous	mRNA	Hs	100	11.1667	11.69	11.23	11.74	10.91	10.93	10.55	11.72	11.48	11.66	10.75	11.12	10.6	11.2132
TLN1		NM_006289.3	NM_006289.3:1460	Endogenous	mRNA	Hs	100	11.1644	11.08	11.19	11.33	11.3	11.04	11.05	11.27	11.22	11.26	11.35	10.99	11.27	11.2261
MAPK14		NM_001315.2	NM_001315.2:792	Endogenous	mRNA	Hs	100	10.9847	11.34	11.15	10.88	10.47	10.92	11.17	11.68	11.45	11.24	10.79	10.97	11.36	11.2444
IFNAR1		NM_000629.2	NM_000629.2:782	Endogenous	mRNA	Hs	100	11.138	11.33	11.28	10.98	10.58	11.33	11.35	11.54	11.44	11.18	10.79	11.24	11.47	11.2738
RAB7A		NM_004637.5	NM_004637.5:277	Endogenous	mRNA	Hs	100	11.181	11.35	11.19	11.23	10.95	11.22	11.15	11.48	11.27	11.32	11.12	11.15	11.32	11.276
CD45RA		NM_002838.4	NM_002838.4:258	Endogenous	mRNA	Hs	100	11.0864	11.6	10.91	11.12	10.33	10.76	11.87	11.78	11.27	11.4	10.93	10.71	11.92	11.3269
CD81		NM_004356.3	NM_004356.3:735	Endogenous	mRNA	Hs	100	11.3685	10.98	11.51	11.55	11.42	11.38	11.38	11.14	11.43	11.58	11.34	11.23	11.41	11.3541
TGFBR2		NM_001024847.1	NM_001024847.1:1760	Endogenous	mRNA	Hs	100	11.0306	11.34	11.24	11.09	10.4	10.96	11.18	11.89	11.59	11.48	10.9	11.01	11.32	11.36
SSR1		NM_003144.5	NM_003144.5:792	Endogenous	mRNA	Hs	100	11.2528	11.42	11.31	11.28	11.15	11.09	11.27	11.55	11.62	11.36	10.98	11.2	11.48	11.3629
CD247		NM_198053.2	NM_198053.2:329	Endogenous	mRNA	Hs	100	11.0841	11.59	11.39	11.05	10.48	11.17	10.86	11.99	11.8	11.26	10.65	11.31	11.22	11.3634
SH2D1A		NM_002351.4	NM_002351.4:495	Endogenous	mRNA	Hs	100	11.3932	11.07	11.61	11.61	11.52	11.31	11.25	11.47	11.6	11.68	11.07	11.26	11.34	11.4015
ICAM3		NM_002162.3	NM_002162.3:1225	Endogenous	mRNA	Hs	100	11.3003	11.37	11.46	11.43	11.1	11.02	11.43	11.47	11.5	11.58	11.25	11.2	11.43	11.4042
ZAP70		NM_001079.3	NM_001079.3:1175	Endogenous	mRNA	Hs	100	11.2917	11.4	11.47	11.23	10.92	11.26	11.48	11.71	11.49	11.41	11.05	11.48	11.49	11.4366
YWHAQ		NM_006826.3	NM_006826.3:558	Endogenous	mRNA	Hs	100	11.7692	11.3	11.74	11.95	12.47	11.49	11.7	11.11	11.48	11.66	11.74	11.21	11.51	11.4494
ITK		NM_005546.3	NM_005546.3:1019	Endogenous	mRNA	Hs	100	11.362	11.25	11.42	11.23	10.96	11.8	11.53	11.48	11.6	11.24	11.07	11.56	11.8	11.4558
CBLB		NM_170662.3	NM_170662.3:1286	Endogenous	mRNA	Hs	100	11.3052	11.31	11.87	11.46	10.8	11.08	11.34	11.66	11.71	11.87	11.06	11.17	11.31	11.4594
PFKFB3		NM_004566.3	NM_004566.3:965	Endogenous	mRNA	Hs	100	11.4131	11.07	11.96	11.22	11.26	11.51	11.48	10.96	11.76	11.33	11.64	11.53	11.64	11.4735
RPS6KA3		NM_004586.2	NM_004586.2:277	Endogenous	mRNA	Hs	100	11.4184	11.54	11.51	11.39	11.02	11.47	11.59	11.59	11.61	11.46	11.24	11.47	11.68	11.5074
CD28		NM_001243077.1	NM_001243077.1:438	Endogenous	mRNA	Hs	100	11.2705	11.54	11.66	11.55	10.43	11.17	11.32	11.97	11.74	12.1	10.71	11.32	11.45	11.5389
TANK		NM_004180.2	NM_004180.2:158	Endogenous	mRNA	Hs	100	11.5931	11.59	11.47	11.57	11.6	11.68	11.65	11.33	11.46	11.49	11.69	11.67	11.63	11.5443
LTB		NM_002341.1	NM_002341.1:330	Endogenous	mRNA	Hs	100	11.6154	12.08	11.39	11.6	11.31	11.51	11.82	11.47	11.33	11.37	11.75	11.83	11.75	11.5816
IFNAR2		NM_000874.3	NM_000874.3:631	Endogenous	mRNA	Hs	100	11.4891	11.58	11.89	11.65	11.06	11.09	11.69	11.83	11.98	11.98	11.11	11.15	11.79	11.6341
TRAT1		NM_001317747.1	NM_001317747.1:238	Endogenous	mRNA	Hs	100	11.3897	11.75	11.57	11.6	10.56	11.37	11.53	12.27	12.08	12.01	10.6	11.53	11.73	11.69
SELL		NM_000655.4	NM_000655.4:1103	Endogenous	mRNA	Hs	100	11.3213	11.79	11.35	11.12	10.08	12.26	11.45	12.45	12.13	11.62	10.63	12.33	11.4	11.7428
CD44		NM_001001392.1	NM_001001392.1:429	Endogenous	mRNA	Hs	100	11.5046	11.83	11.53	11.64	11.32	11.15	11.57	12.32	11.64	11.83	11.73	11.33	11.78	11.768
CASP8		NM_001080124.1	NM_001080124.1:890	Endogenous	mRNA	Hs	100	11.3795	11.98	11.92	11.04	10.28	11.58	11.57	12.37	12.15	11.51	11.09	11.67	11.96	11.784
LCP2		NM_005565.4	NM_005565.4:360	Endogenous	mRNA	Hs	100	11.6801	11.75	11.79	11.92	11.36	11.51	11.76	11.75	11.84	12.03	11.55	11.66	11.91	11.7889
JAK1		NM_002227.1	NM_002227.1:285	Endogenous	mRNA	Hs	100	11.5728	11.71	11.74	11.55	11.09	11.69	11.67	12.1	11.93	11.83	11.42	11.83	11.86	11.8265
APOL6		NM_030641.3	NM_030641.3:422	Endogenous	mRNA	Hs	100	11.7053	11.65	11.21	11.55	10.99	13.33	11.64	10.94	11.55	11.25	11.6	13.53	12.28	11.8291
AKT3		NM_005465.4	NM_005465.4:287	Endogenous	mRNA	Hs	100	11.4118	11.8	11.64	11.49	10.66	11.24	11.68	12.38	12.07	12.01	11.19	11.52	11.94	11.8452
IL16		NM_004513.4	NM_004513.4:1262	Endogenous	mRNA	Hs	100	11.6147	11.9	11.73	11.85	11.16	11.28	11.79	12.2	12.04	12.11	11.45	11.61	11.83	11.8702
STAT3		NM_003150.3	NM_003150.3:2060	Endogenous	mRNA	Hs	100	12.1674	12.02	12.21	12.4	12.13	12.29	11.96	11.23	11.85	12.15	12.12	11.99	12.01	11.8875
CXCR4		NM_001008540.1	NM_001008540.1:1060	Endogenous	mRNA	Hs	100	11.7296	11.48	11.87	11.65	11.56	11.68	12.15	11.87	12.03	11.8	11.71	11.61	12.32	11.8878
FYN		NM_002037.3	NM_002037.3:765	Endogenous	mRNA	Hs	100	11.6972	11.67	11.91	11.77	11.39	11.65	11.8	12.15	12.15	12.1	11.42	11.8	11.94	11.9238
SAMHD1		NM_015474.2	NM_015474.2:640	Endogenous	mRNA	Hs	100	11.396	11.97	11.28	11.08	10.28	12.32	11.56	12.51	12.06	11.47	10.81	12.95	12.02	11.9498
LEF1		NM_016269.3	NM_016269.3:1165	Endogenous	mRNA	Hs	100	11.6998	12.25	11.78	12.06	11	11.55	11.6	12.8	12.29	12.4	10.98	11.7	11.72	11.9669
ETS1		NM_005238.3	NM_005238.3:1305	Endogenous	mRNA	Hs	100	11.814	12.06	11.8	12.14	11.4	11.63	11.87	12.31	12.05	12.36	11.64	11.71	12.08	12.0219
PSMB8		NM_004159.4	NM_004159.4:1215	Endogenous	mRNA	Hs	100	12.0531	11.83	11.8	12.07	12.04	12.82	11.79	11.64	11.98	11.8	12.01	12.85	12	12.0407
TCF7		NM_201633.2	NM_201633.2:519	Endogenous	mRNA	Hs	100	11.81	12.21	11.76	12.07	11.35	11.63	11.86	12.52	12.15	12.3	11.5	11.75	12.14	12.0552
CD3D		NM_000732.4	NM_000732.4:127	Endogenous	mRNA	Hs	100	12.0668	12.1	12.17	12.29	12	11.69	12.16	12.26	12.25	12.29	11.69	11.81	12.14	12.071
IL2RG		NM_000206.1	NM_000206.1:595	Endogenous	mRNA	Hs	100	12.1582	12.36	12.29	12.19	11.81	12.35	11.96	12	12.05	12.2	12.12	12.27	11.85	12.0809
ITGAL		NM_002209.2	NM_002209.2:1113	Endogenous	mRNA	Hs	100	12.1209	12.08	12.48	12.26	12.03	11.69	12.2	12.3	12.43	12.46	12.11	11.96	12.31	12.2604
IFI16		NM_001206567.1	NM_001206567.1:2351	Endogenous	mRNA	Hs	100	12.2492	11.71	12.07	12.11	12	13.48	12.2	11.7	12.16	12.13	11.97	13.54	12.42	12.3065
HSP90AB1		NM_007355.3	NM_007355.3:1530	Endogenous	mRNA	Hs	100	12.7261	12.51	12.6	12.86	13.38	12.56	12.47	12.12	12.1	12.41	12.98	12.27	12.16	12.3363
EIF3F		NM_003754.2	NM_003754.2:1015	Endogenous	mRNA	Hs	100	12.3566	12.75	12.46	12.68	12.37	11.52	12.4	12.88	12.73	12.7	12.28	11.93	12.5	12.4992
TXNIP		NM_006472.4	NM_006472.4:876	Endogenous	mRNA	Hs	100	12.272	13.04	12.47	12.4	11.07	12.71	12.04	13.53	12.79	12.68	11.78	12.54	12.29	12.5906
GBP2		NM_004120.3	NM_004120.3:780	Endogenous	mRNA	Hs	100	12.4882	12.46	12.71	12.64	11.78	12.91	12.46	11.86	12.84	12.46	12.27	13.17	13.26	12.6335
RACK1		NM_006098.4	NM_006098.4:375	Endogenous	mRNA	Hs	100	12.635	13.02	12.82	13.01	12.62	11.82	12.56	13	13.01	12.94	12.6	11.96	12.57	12.6745
CD45R0		NM_080921.3	NM_080921.3:258	Endogenous	mRNA	Hs	100	12.7535	12.02	12.89	13.04	12.98	12.7	12.92	11.94	12.89	13.12	12.68	12.72	13.04	12.7256
HSP90B1		NM_003299.2	NM_003299.2:1445	Endogenous	mRNA	Hs	100	12.681	12.86	12.53	12.68	12.59	12.59	12.84	13.08	12.98	12.67	12.43	12.53	13.13	12.8004
LCP1		NM_002298.4	NM_002298.4:1705	Endogenous	mRNA	Hs	100	13.0204	12.92	12.84	13.32	13.48	12.73	12.85	12.59	12.74	13.12	13.25	12.56	12.73	12.829
CALM1		NM_006888.4	NM_006888.4:299	Endogenous	mRNA	Hs	100	12.7091	12.93	12.76	12.81	12.49	12.54	12.73	13.31	12.98	13.05	12.38	12.66	12.79	12.8582
UBA52		NM_003333.3	NM_003333.3:288	Endogenous	mRNA	Hs	100	12.6946	13.13	12.93	12.91	12.52	12	12.71	13.32	13.02	13.03	12.55	12.49	12.77	12.8601
IL6ST		NM_002184.2	NM_002184.2:2505	Endogenous	mRNA	Hs	100	12.595	12.45	13.06	12.8	12.13	12.49	12.66	13	13.43	13.31	12.4	12.62	12.85	12.93
HLA-A		NM_002116.5	NM_002116.5:1000	Endogenous	mRNA	Hs	100	12.9182	12.87	12.94	12.87	12.86	13.03	12.94	12.83	13.1	12.76	12.82	12.95	13.16	12.9358
ATF4		NM_001675.2	NM_001675.2:1151	Endogenous	mRNA	Hs	100	13.0811	13.14	13.02	12.98	12.92	13.26	13.17	13.19	13.16	13.02	12.87	13.11	13.14	13.0812
IL32		NM_004221.4	NM_004221.4:358	Endogenous	mRNA	Hs	100	13.5289	13.64	13.47	13.41	13.98	13.08	13.61	12.48	13.05	12.72	13.85	13.06	13.58	13.115
HSP90AA1		NM_001017963.2	NM_001017963.2:1655	Endogenous	mRNA	Hs	100	13.3359	13.12	13.17	13.52	13.83	13.21	13.18	12.85	12.97	13.23	13.4	13.12	13.16	13.1205
PTPRC		NM_080921.3	NM_080921.3:99	Endogenous	mRNA	Hs	100	12.9856	13.2	13.07	13.19	12.46	12.84	13.17	13.49	13.39	13.43	12.68	13.04	13.28	13.2153
HLA-B		NM_005514.6	NM_005514.6:937	Endogenous	mRNA	Hs	100	13.357	13.21	13.34	13.07	13.34	13.57	13.62	13.16	13.37	13.03	13.39	13.47	13.79	13.3662
ATM		NM_000051.3	NM_000051.3:393	Endogenous	mRNA	Hs	100	13.2014	13.72	13.49	13.21	12.13	13.26	13.46	14.39	14.02	13.7	12.71	13.72	13.66	13.6903
PPIA		NM_021130.3	NM_021130.3:315	Endogenous	mRNA	Hs	100	13.9484	13.8	13.9	14.16	14.48	13.52	13.85	13.72	13.73	13.85	14.03	13.45	13.68	13.7422
STAT1		NM_139266.1	NM_139266.1:455	Endogenous	mRNA	Hs	100	13.889	13.62	12.95	14.14	13.53	15.46	13.76	11.44	13.6	13.39	14.03	15.81	14.8	13.7774
IL7R		NM_002185.3	NM_002185.3:201	Endogenous	mRNA	Hs	100	13.1638	13.88	13.07	12.8	11.54	13.89	13.98	14.61	14.27	13.68	12.09	14.1	14.32	13.8184
HLA-E		NM_005516.5	NM_005516.5:579	Endogenous	mRNA	Hs	100	13.4872	13.56	13.48	13.3	12.83	14.21	13.58	14.03	13.81	13.56	13.34	14.3	13.93	13.8248
LDHB		NM_001174097.1	NM_001174097.1:586	Endogenous	mRNA	Hs	100	13.7724	14.23	13.74	13.86	13.7	13.32	13.8	14.67	14.17	13.81	13.31	13.6	13.9	13.9034
DDX5		NM_004396.3	NM_004396.3:814	Endogenous	mRNA	Hs	100	14.4563	14.51	14.44	14.62	14.32	14.36	14.49	14.63	14.63	14.63	14.23	14.45	14.43	14.4992
CRP		NM_000567.2	NM_000567.2:108	Endogenous	mRNA	Hs	100	2.4086	2.71	1.52	3	1.84	2.77	3.1	2.03	1.47	2.31	1.55	1.36	2.9	1.86544
IL1RAPL1		NM_014271.3	NM_014271.3:1545	Endogenous	mRNA	Hs	100	3.06594	2.39	3.74	3.17	3.54	2.54	3.26	2.44	3.93	0.99	3.29	2.1	2.9	2.39812
MS4A4A		NM_001243266.1	NM_001243266.1:296	Endogenous	mRNA	Hs	100	2.581	2.98	2.25	2.81	1.84	2.28	3.74	2.76	1.47	3.31	2.77	2.36	2.42	2.44274
CCL23		NM_005064.3	NM_005064.3:331	Endogenous	mRNA	Hs	100	1.83897	3.2	2.74	1	2.42	1.96	0.93	2.44	2.05	1.99	3.13	2.58	2.68	2.4484
IL25		NM_022789.2	NM_022789.2:1027	Endogenous	mRNA	Hs	100	2.85284	2.98	2.74	2.33	2.65	3.28	3.26	3.25	2.64	2.8	1.55	2.1	3.68	2.56945
MGAM		XM_011516674.2	XM_011516674.2:3000	Endogenous	mRNA	Hs	100	3.27578	3.2	3.84	3.91	2.16	3.28	3.63	3.76	4.75	1.58	0.96	3.36	3.27	2.58394
IL37		NM_014439.3	NM_014439.3:336	Endogenous	mRNA	Hs	100	2.51157	2.98	3.1	2.33	2.65	2.28	1.93	3.03	2.47	0.99	3.77	3.1	3.68	2.61349
LILRA5		NM_181879.2	NM_181879.2:545	Endogenous	mRNA	Hs	100	#NUM!	2.71	2.93	0	1.84	2.77	2.74	2.76	2.64	2.58	1.96	3.47	2.68	2.6453
CD209		NM_001144899.1	NM_001144899.1:588	Endogenous	mRNA	Hs	97.92	2.23359	2.71	1.52	2.33	2.42	2.77	1.93	2.44	2.79	2.58	3.13	2.36	2.68	2.65176
FPR1		NM_002029.3	NM_002029.3:542	Endogenous	mRNA	Hs	100	3.12207	3.71	2.74	3	2.84	3.28	3.26	4.03	1.05	3.16	2.55	3.23	3.42	2.68735
CCL15		NM_032965.6	NM_032965.6:278	Endogenous	mRNA	Hs	100	2.20713	2.71	2.93	2.33	1.42	2.28	1.93	2.44	2.28	2.58	2.77	2.94	3.27	2.69393
ITLN1		NM_017625.2	NM_017625.2:116	Endogenous	mRNA	Hs	100	2.7149	2.98	1.93	3.17	2.16	3.28	3.1	3.9	1.79	2.31	2.77	2.1	4.27	2.71504
IFNL2/3		NM_172139.2	NM_172139.2:104	Endogenous	mRNA	Hs	100	2.53574	2.39	3.52	2	1.84	2.77	3.1	3.44	2.47	2.58	2.29	2.36	3.42	2.72025
CD8A		NM_001768.6	NM_001768.6:1085	Endogenous	mRNA	Hs	100	2.81067	1.39	2.74	3.33	3.42	2.96	3.84	2.76	2.79	2.8	2.96	2.36	2.9	2.75452
IL12B		NM_002187.2	NM_002187.2:73	Endogenous	mRNA	Hs	97.92	2.51333	2.71	2.74	1.59	1.84	3.96	2.93	3.03	2.28	2.58	3.13	2.94	2.68	2.75743
CCL13		NM_005408.2	NM_005408.2:129	Endogenous	mRNA	Hs	100	3.56622	3.71	3.93	3.71	3.74	3.28	3.1	4.03	2.05	3.45	2.55	1.77	4.42	2.8783
IL17RC		NM_153461.2	NM_153461.2:1214	Endogenous	mRNA	Hs	100	2.40699	1.39	3.25	2.81	2.42	3.28	1.93	3.61	2.28	3.45	2.77	3.58	2.1	2.89717
FCGR1A/B		NM_000566.3	NM_000566.3:738	Endogenous	mRNA	Hs	100	2.45247	2.39	2.52	1.59	2.84	3.54	2.26	3.25	2.64	2.99	2.55	2.58	3.56	2.90488
IL17C		NM_013278.4	NM_013278.4:405	Endogenous	mRNA	Hs	97.92	3.15658	3.71	3.39	2.59	3.16	3.28	2.93	2.76	2.64	3.9	1.96	3.23	3.42	2.91638
BDKRB1		NM_000710.3	NM_000710.3:442	Endogenous	mRNA	Hs	100	2.84498	2.71	3.25	2.33	2.65	2.77	3.52	4.14	2.28	2.58	2.96	2.58	3.42	2.93257
SLC11A1		NM_000578.3	NM_000578.3:1679	Endogenous	mRNA	Hs	97.92	#NUM!	1.98	2.25	3.17	3.01	3.42	0	4.25	2.05	2.31	2.55	3.1	4	2.93282
CXCL5		NM_002994.3	NM_002994.3:250	Endogenous	mRNA	Hs	100	3.48162	4.09	3.25	3.33	4.01	2.96	3.39	2.44	2.93	3.58	2.96	2.36	3.56	2.93291
CCL7		NM_006273.2	NM_006273.2:120	Endogenous	mRNA	Hs	100	2.64312	1.98	2.52	3.33	2.16	3.77	2.52	3.03	2.64	2.8	3.13	2.1	4.34	2.93479
IFNL4		NM_001276254.2	NM_001276254.2:713	Endogenous	mRNA	Hs	100	2.81329	3.56	2.93	3	1.84	2.54	3.39	2.03	2.79	3.16	3.13	3.36	3.42	2.93844
IFNA2		NM_000605.3	NM_000605.3:220	Endogenous	mRNA	Hs	100	2.88052	2.71	2.74	3.17	2.42	3.66	2.74	3.03	2.64	3.16	2.77	3.23	2.9	2.9476
IL1B		NM_000576.2	NM_000576.2:560	Endogenous	mRNA	Hs	100	3.15067	3.2	2.74	3.33	3.16	3.42	3.1	3.03	2.47	3.16	2.55	3.1	3.56	2.95481
IL20RA		NM_014432.2	NM_014432.2:535	Endogenous	mRNA	Hs	100	2.98825	2.71	3.1	2.81	3.01	3.42	2.93	3.44	2.79	3.69	2.77	2.36	2.9	2.95912
CCL11		NM_002986.2	NM_002986.2:334	Endogenous	mRNA	Hs	100	2.45143	2.98	2.25	2.33	2.42	2.54	2.26	3.61	2.64	2.8	2.77	2.58	3.56	2.96463
IL33		NM_001199640.1	NM_001199640.1:419	Endogenous	mRNA	Hs	100	2.70097	3.2	2.52	1.59	3.3	2.96	3.1	3.9	2.79	2.31	2.96	2.58	3.68	2.98428
MARCO		NM_006770.3	NM_006770.3:1535	Endogenous	mRNA	Hs	100	3.50536	4.09	2.93	3.33	3.54	3.42	3.84	4.69	1.79	2.58	2.77	2.77	4.27	2.98657
C2		NM_000063.5	NM_000063.5:730	Endogenous	mRNA	Hs	100	2.32791	2.39	3.1	2.59	2.65	0.96	3.26	3.61	3.17	3.16	3.42	2.77	2.1	2.99339
IL34		NM_152456.1	NM_152456.1:860	Endogenous	mRNA	Hs	100	3.06934	3.56	2.74	3.17	2.65	3.13	3.26	4.03	2.64	3.69	3.29	2.36	2.42	3.00591
IL1F10		NM_032556.6	NM_032556.6:444	Endogenous	mRNA	Hs	100	3.11717	3.2	3.39	3	3.16	3.54	2.52	3.61	3.05	3.16	3.13	1.77	4	3.02816
CCL16		NM_004590.3	NM_004590.3:104	Endogenous	mRNA	Hs	100	2.92961	3.98	3.39	3.46	3.01	2.96	1.52	3.61	2.05	2.8	3.42	3.77	2.9	3.03061
ADGRG3		NM_170776.5	NM_170776.5:1312	Endogenous	mRNA	Hs	100	2.78604	3.2	2.52	2	3.16	2.96	3.1	3.25	2.64	2.99	3.29	3.23	2.9	3.04083
SERPINA1		NM_001127702.1	NM_001127702.1:963	Endogenous	mRNA	Hs	100	3.57316	3.2	2.93	4	4.42	4.05	3.1	3.9	2.28	2.99	3.77	3.86	2.1	3.05471
IL27		NM_145659.3	NM_145659.3:143	Endogenous	mRNA	Hs	100	3.47947	4.09	3.63	3.17	3.16	3.66	3.26	3.25	2.93	2.31	2.96	3.58	3.68	3.08246
IDO1		NM_002164.5	NM_002164.5:369	Endogenous	mRNA	Hs	100	3.144	2.71	2.93	3.33	1.84	4.66	4.26	2.76	2.93	3.31	1.96	4.42	3.9	3.10974
CXCL12		NM_199168.3	NM_199168.3:81	Endogenous	mRNA	Hs	97.92	2.961	2.98	2.52	2.81	3.01	3.13	3.39	4.03	2.93	2.58	3.29	2.94	3.1	3.11494
BPI		NM_001725.2	NM_001725.2:695	Endogenous	mRNA	Hs	100	2.68334	2.98	2.25	1.59	3.3	3.13	3.39	3.76	2.79	2.31	2.96	3.68	3.68	3.14701
CXCR1		NM_000634.2	NM_000634.2:653	Endogenous	mRNA	Hs	100	2.82646	3.2	2.74	2.59	3.01	2.96	2.52	2.03	2.64	3.45	3.77	3.68	3.8	3.14883
SIGLEC5		NM_003830.3	NM_003830.3:1405	Endogenous	mRNA	Hs	100	2.61914	1.98	1.93	2	3.54	3.66	3.26	2.76	2.64	2.8	4.42	2.94	3.68	3.14931
CD276		NM_001024736.1	NM_001024736.1:1162	Endogenous	mRNA	Hs	100	3.29309	3.39	2.52	3.81	3.84	3.13	3.26	3.25	3.28	3.58	2.29	3.47	3.27	3.15785
CCL8		NM_005623.2	NM_005623.2:497	Endogenous	mRNA	Hs	100	3.33517	3.56	3.25	3	3.42	3.42	3.39	4.69	3.38	1.58	3.13	3.23	4	3.16902
DEFB103A/B		NM_001081551.4	NM_001081551.4:8	Endogenous	mRNA	Hs	100	3.11943	2.71	3.25	3.17	3.42	2.96	3.26	2.44	3.05	2.58	3.29	3.94	4.1	3.17296
RGMA		NM_001166283.1	NM_001166283.1:1074	Endogenous	mRNA	Hs	100	3.46688	3.71	3.25	3.33	3.16	3.77	3.63	3.03	3.17	2.58	3.66	3.1	3.68	3.1803
IL17B		NM_014443.2	NM_014443.2:177	Endogenous	mRNA	Hs	97.92	3.12946	3.39	2.74	2.59	3.84	3.28	3.1	3.76	1.79	3.16	3.55	3.36	4.1	3.18307
CTSG		NM_001911.2	NM_001911.2:160	Endogenous	mRNA	Hs	100	2.17884	0.39	3.39	3	3.42	3.13	2.52	3.03	3.72	2.8	3.42	3.23	3.1	3.20348
CCL2		NM_002982.3	NM_002982.3:250	Endogenous	mRNA	Hs	100	3.2454	3.71	2.93	3.17	2.42	3.86	3.63	3.44	3.05	3.16	2.55	3.68	3.56	3.2166
CD1E		NM_001042583.2	NM_001042583.2:1324	Endogenous	mRNA	Hs	100	3.21826	2.98	3.25	3	3.16	4.13	2.93	3.03	3.79	2.58	3.66	4.3	2.42	3.22659
CASP5		NM_004347.1	NM_004347.1:580	Endogenous	mRNA	Hs	100	3.15213	3.85	2.52	3	2.84	4.05	2.93	3.25	3.47	2.99	2.77	3.47	3.68	3.25654
IGFBP7		NM_001553.1	NM_001553.1:690	Endogenous	mRNA	Hs	100	3.1569	2.71	3.1	3.46	2.65	3.54	3.63	3.44	2.28	3.16	3.66	3.47	3.8	3.25809
NTNG2		NM_032536.1	NM_032536.1:1240	Endogenous	mRNA	Hs	100	3.25414	3.56	3.25	2.33	3.16	3.96	3.52	4.25	2.93	3.69	3.29	2.1	3.8	3.26272
IFNA14/16		NM_002173.2	NM_002173.2:330	Endogenous	mRNA	Hs	100	2.26981	3.2	2.74	2.59	2.84	2.28	0.93	3.44	3.28	2.99	3.29	3.36	3.27	3.26862
NOS2		NM_000625.4	NM_000625.4:605	Endogenous	mRNA	Hs	100	2.97751	2.98	1.93	3	3.16	3.77	3.39	4.83	2.05	3.58	3.42	2.58	3.9	3.26876
CXCL6		NM_002993.3	NM_002993.3:308	Endogenous	mRNA	Hs	100	2.83077	2.98	3.52	4	3.16	1.54	2.52	3.25	3.05	2.99	3.42	3.1	3.9	3.27128
CCL27		NM_006664.2	NM_006664.2:130	Endogenous	mRNA	Hs	100	3.68001	3.56	3.84	3.71	3.93	3.54	3.52	3.61	3.47	2.99	3.29	3.1	3.27	3.28173
AGT		NM_000029.3	NM_000029.3:827	Endogenous	mRNA	Hs	100	3.47667	3.98	2.74	3.46	3.42	3.77	3.63	3.9	3.05	3.16	3.42	2.94	3.42	3.30047
DEFA4		NM_001925.1	NM_001925.1:210	Endogenous	mRNA	Hs	100	3.00047	2.71	3.1	3.46	4.01	2.77	2.26	3.76	3.05	3.16	3.55	3.47	2.9	3.30133
PLG		NM_000301.3	NM_000301.3:123	Endogenous	mRNA	Hs	100	3.4512	4.3	3.39	3.46	3.16	3.42	3.1	3.76	3.38	3.58	2.55	2.94	3.8	3.302
CD163		NM_004244.5	NM_004244.5:3091	Endogenous	mRNA	Hs	100	3.09214	3.71	2.25	3.46	3.3	3.13	2.93	3.03	2.79	3.16	3.77	3.94	3.27	3.30258
PIK3R6		NM_001010855.3	NM_001010855.3:1112	Endogenous	mRNA	Hs	97.92	3.16326	2.71	3.25	3.33	3.54	2.96	3.26	2.44	3.38	3.31	3.42	3.68	3.8	3.30597
LTBR		XM_006718983.2	XM_006718983.2:680	Endogenous	mRNA	Hs	100	3.57548	3.2	3.25	3.71	4.09	3.54	3.74	3.61	2.79	3.45	3.55	3.68	2.9	3.31055
ITGAM		NM_000632.3	NM_000632.3:1400	Endogenous	mRNA	Hs	100	3.46824	3.56	2.52	3.91	3.65	3.54	3.84	3.44	2.93	3.16	3.87	3.47	3.1	3.31451
IL22RA1		NM_021258.3	NM_021258.3:1456	Endogenous	mRNA	Hs	100	3.33707	3.56	3.52	3.33	3.84	3.42	2.52	3.44	3.38	3.45	3.55	2.77	3.42	3.32408
CCL19		NM_006274.2	NM_006274.2:185	Endogenous	mRNA	Hs	100	3.72341	3.2	3.39	3.59	3.65	4.77	3.93	2.76	3.28	3.31	4.21	2.94	3.68	3.33054
CSF3R		NM_000760.3	NM_000760.3:2478	Endogenous	mRNA	Hs	100	3.30032	3.39	3.63	3.17	2.42	3.66	3.74	3.03	3.05	3.69	3.29	3.94	3.1	3.33276
C3		NM_000064.2	NM_000064.2:4396	Endogenous	mRNA	Hs	100	3.19276	2.98	2.74	3.17	3.42	3.86	3.1	4.03	2.93	2.8	2.96	4.17	3.42	3.34296
CEACAM3		NM_001815.3	NM_001815.3:527	Endogenous	mRNA	Hs	100	3.18011	3.39	2.93	3.46	2.65	2.77	4.1	3.76	3.17	2.8	3.13	3.86	3.56	3.35865
TMPRSS2		NM_005656.3	NM_005656.3:591	Endogenous	mRNA	Hs	100	3.31127	3.39	2.93	3.71	2.84	3.28	3.84	3.25	3.28	3.8	2.96	3.47	3.56	3.37626
IFNA6		NM_021002.2	NM_021002.2:342	Endogenous	mRNA	Hs	100	3.1952	2.71	3.74	3.81	2.84	3.13	3.1	3.25	4.68	2.99	3.42	2.94	3.27	3.38158
TNFSF18		NM_005092.2	NM_005092.2:175	Endogenous	mRNA	Hs	100	3.5917	2.98	3.39	3.17	3.54	5.38	3.52	3.03	3.17	3.16	3.13	4.17	3.8	3.38539
IL9		NM_000590.1	NM_000590.1:300	Endogenous	mRNA	Hs	100	2.75028	1.98	2.52	3.17	3.42	3.54	2.26	3.03	3.17	2.99	4.61	3.1	3.68	3.38725
IL1RL2		NM_001351447.1	NM_001351447.1:458	Endogenous	mRNA	Hs	97.92	3.20484	3.56	3.52	3.17	3.3	3.28	2.52	3.9	3.86	2.8	2.77	3.68	3.56	3.39441
ELANE		NM_001972.2	NM_001972.2:195	Endogenous	mRNA	Hs	100	3.07919	2.98	3.39	2.81	2.42	3.66	3.39	3.9	2.64	3.16	3.29	3.94	3.68	3.40264
IL1RAPL2		NM_017416.1	NM_017416.1:1800	Endogenous	mRNA	Hs	100	3.18991	2.98	2.93	3.59	3.74	3.28	2.74	3.44	4.86	2.58	3.29	3.23	3.42	3.40832
CCL21		NM_002989.2	NM_002989.2:180	Endogenous	mRNA	Hs	100	3.39876	3.2	3.74	3.59	3.01	4.35	2.74	4.03	3.17	3.69	3.55	2.77	3.42	3.41471
LTC4S		NM_145867.1	NM_145867.1:212	Endogenous	mRNA	Hs	100	3.07434	4.2	2.52	3	2.65	2.96	3.39	3.03	3.28	3.99	3.42	3.1	3.8	3.41909
IFNA4/7/10/17/21		NM_021268.2	NM_021268.2:291	Endogenous	mRNA	Hs	100	3.25135	3.39	3.52	2.81	3.16	3.42	3.26	3.61	4.11	2.99	3.42	3.23	3.27	3.42084
IFNB1		NM_002176.2	NM_002176.2:92	Endogenous	mRNA	Hs	100	3.13434	3.98	3.39	3	3.16	3.28	2.26	3.76	3.28	3.58	2.96	3.86	3.27	3.43739
SELE		NM_000450.2	NM_000450.2:1505	Endogenous	mRNA	Hs	100	3.19218	3.71	2.52	2.81	3.16	4.35	2.93	2.76	2.79	3.8	3.55	3.68	4.42	3.45117
CCL25		NM_005624.2	NM_005624.2:325	Endogenous	mRNA	Hs	100	3.07466	3.56	2.52	3.33	3.16	3.96	2.26	4.14	2.47	2.99	4.49	3.47	3.56	3.45328
CXCL1		NM_001511.3	NM_001511.3:270	Endogenous	mRNA	Hs	100	3.62749	3.2	3.39	3.46	3.74	4.13	3.93	3.44	2.79	3.8	3.55	3.68	3.56	3.45339
IFNK		NM_020124.2	NM_020124.2:310	Endogenous	mRNA	Hs	100	3.10553	2.39	2.93	3.33	3.01	3.77	3.39	3.03	4.47	2.8	3.55	3.58	3.56	3.46002
CCL26		NM_006072.4	NM_006072.4:184	Endogenous	mRNA	Hs	100	3.35827	3.39	3.39	3.17	3.16	3.54	3.52	4.14	3.28	3.45	3.13	3.58	3.27	3.46028
IL5RA		NM_000564.4	NM_000564.4:961	Endogenous	mRNA	Hs	100	3.52331	4.09	3.1	3.59	2.65	4.13	3.84	4.44	3.05	3.58	2.55	4.17	3.42	3.47572
PDCD1LG2		NM_025239.3	NM_025239.3:642	Endogenous	mRNA	Hs	100	2.98943	2.71	2.74	2	3.74	3.54	3.63	3.76	3.38	3.45	2.55	3.86	4.18	3.48903
IL22RA2		NM_181309.1	NM_181309.1:290	Endogenous	mRNA	Hs	100	3.94666	4.09	3.84	3.71	4.48	3.77	3.84	3.44	2.64	3.16	3.87	4.17	3.9	3.48974
CXCL17		NM_198477.3	NM_198477.3:169	Endogenous	mRNA	Hs	100	3.4028	4.09	2.93	3.46	3.84	2.77	3.52	4.44	2.93	3.31	2.55	3.86	4.27	3.49091
TRIM6		NM_058166.4	NM_058166.4:1294	Endogenous	mRNA	Hs	100	4.00266	4.2	4.52	3.71	3.01	4.48	4.33	3.76	3.28	2.99	2.96	3.77	4.42	3.4938
LTF		NM_002343.2	NM_002343.2:590	Endogenous	mRNA	Hs	100	3.24166	3.2	3.1	3	2.84	4.05	3.39	3.44	3.38	3.16	3.42	4.1	3.56	3.49868
IL17D		NM_138284.1	NM_138284.1:1570	Endogenous	mRNA	Hs	95.83	3.1058	3.56	2.74	2.81	3.84	2.28	3.74	4.61	3.05	4.08	3.13	2.94	3.56	3.51291
TGFB2		NM_003238.2	NM_003238.2:1125	Endogenous	mRNA	Hs	100	3.87704	3.71	3.84	3.59	4.09	3.96	4.1	4.14	3.38	3.45	2.96	3.86	3.42	3.51512
GUCY1B1		NM_000857.2	NM_000857.2:1878	Endogenous	mRNA	Hs	100	3.13212	2.98	2.74	4	3.74	3.42	2.26	3.44	4.75	3.16	3.66	2.94	3.42	3.51938
CCR3		NM_001837.2	NM_001837.2:980	Endogenous	mRNA	Hs	100	3.53807	3.56	3.39	3.33	3.42	4.21	3.39	3.9	3.05	3.31	3.13	3.77	4.1	3.52082
IL3		NM_000588.3	NM_000588.3:79	Endogenous	mRNA	Hs	100	3.6184	3.98	2.74	4	3.3	3.66	4.26	4.03	2.93	3.31	3.66	3.77	3.56	3.52543
IL9R		NM_176786.2	NM_176786.2:453	Endogenous	mRNA	Hs	100	3.1325	3.2	3.39	3	2.16	3.42	3.93	3.44	3.05	3.45	3.42	3.94	4	3.5349
CSF3		NM_000759.3	NM_000759.3:600	Endogenous	mRNA	Hs	100	3.44528	4.2	3.39	3.17	3.84	2.96	3.26	3.76	3.38	3.31	3.66	3.36	3.8	3.53934
FCGR2A		NM_021642.3	NM_021642.3:60	Endogenous	mRNA	Hs	100	2.95423	3.2	2.74	2.81	2.42	3.42	3.26	3.61	2.64	4.24	3.55	3.94	3.56	3.55311
CCR1		NM_001295.2	NM_001295.2:195	Endogenous	mRNA	Hs	100	3.585	3.39	3.1	3.17	3.65	4.96	3.52	3.9	2.79	3.16	3.77	3.77	4.27	3.57474
HCK		NM_002110.2	NM_002110.2:260	Endogenous	mRNA	Hs	100	4.03595	3.56	4.18	4.33	3.74	4.21	4.26	3.44	3.05	3.58	4.42	3.36	3.8	3.58411
IL36RN		NM_012275.3	NM_012275.3:284	Endogenous	mRNA	Hs	100	3.79695	4.09	3.63	3.33	3.65	4.05	4.1	4.44	3.64	2.99	3.42	2.94	4.56	3.61062
BDKRB2		NM_000623.3	NM_000623.3:199	Endogenous	mRNA	Hs	100	2.73617	2.98	2.74	2.81	3.01	1.96	3.1	4.25	3.28	3.9	3.77	2.94	3.68	3.61114
IL12A		NM_000882.2	NM_000882.2:775	Endogenous	mRNA	Hs	100	3.74073	3.56	3.1	4.17	3.74	3.96	4.02	3.9	3.28	3.58	3.29	4.02	3.68	3.61423
CCR8		NM_005201.2	NM_005201.2:245	Endogenous	mRNA	Hs	100	4.0031	4.3	4.02	4.09	3.74	3.96	3.93	4.14	3.05	3.16	4.36	3.23	4	3.61928
NFATC4		NM_001136022.2	NM_001136022.2:2296	Endogenous	mRNA	Hs	100	3.45139	1.98	3.25	4.25	3.65	4.13	4.1	4.03	2.79	3.58	3.66	3.77	4.1	3.62716
CCL14		NM_032963.4	NM_032963.4:243	Endogenous	mRNA	Hs	100	3.5399	4.2	3.1	3.59	2.84	3.86	3.84	3.9	3.47	2.8	3.66	3.94	4.18	3.62898
HSD11B1		NM_181755.1	NM_181755.1:155	Endogenous	mRNA	Hs	100	4.03164	4.3	4.39	3.17	4.42	3.96	4.1	3.9	2.64	3.9	3.66	3.86	4.1	3.63997
TCN2		NM_000355.3	NM_000355.3:1150	Endogenous	mRNA	Hs	100	3.84613	3.98	3.63	4.09	3.93	3.96	3.52	3.76	3.72	3.45	3.55	3.58	3.8	3.64117
CSF1R		NM_005211.3	NM_005211.3:1230	Endogenous	mRNA	Hs	100	3.71273	4.3	3.39	3.33	3.93	4.05	3.39	4.14	3.38	2.99	3.66	3.36	4.56	3.64526
IL17RD		NM_017563.5	NM_017563.5:1680	Endogenous	mRNA	Hs	100	3.26267	2.98	3.52	2.81	3.42	3.86	3.1	4.14	3.05	3.45	3.77	3.68	3.9	3.64806
IL13RA2		NM_000640.2	NM_000640.2:400	Endogenous	mRNA	Hs	100	3.07704	3.56	2.52	3.81	2.65	3.42	2.74	4.14	4.56	3.31	3.42	3.1	3.56	3.64842
LILRA6		NM_024318.3	NM_024318.3:1255	Endogenous	mRNA	Hs	100	3.74131	3.85	4.02	4.17	3.74	3.13	3.63	4.14	3.38	3.31	3.87	3.58	3.68	3.6492
HDC		NM_002112.3	NM_002112.3:1170	Endogenous	mRNA	Hs	100	3.65868	2.98	4.02	3.91	3.3	3.86	4.02	3.03	3.56	3.45	3.87	4.36	3.8	3.65552
FCAR		NM_133278.2	NM_133278.2:750	Endogenous	mRNA	Hs	100	3.24375	4.09	3.74	2.81	3.16	3.13	2.74	4.44	3.05	3.58	3.55	3.23	4.34	3.66225
CXCL11		NM_005409.4	NM_005409.4:282	Endogenous	mRNA	Hs	100	3.4671	3.71	3.74	3.91	2.16	3.86	3.84	3.76	5.77	3.45	3.13	3.36	3.1	3.6692
IL36G		NM_019618.3	NM_019618.3:280	Endogenous	mRNA	Hs	100	2.83177	1.39	3.74	3.17	2.84	3.13	3.52	4.14	4.28	3.58	2.77	3.36	4.18	3.6761
IFNA5		NM_002169.2	NM_002169.2:367	Endogenous	mRNA	Hs	100	3.51693	3.56	3.39	3	3.42	4.21	3.63	3.61	4.56	2.99	3.13	3.77	4.34	3.68909
ALOX15		NM_001140.3	NM_001140.3:1910	Endogenous	mRNA	Hs	100	3.69137	3.56	3.1	3.81	3.42	4.13	4.26	4.25	3.28	3.58	3.29	3.86	4	3.69259
IL31RA		NM_139017.3	NM_139017.3:1180	Endogenous	mRNA	Hs	100	4.06757	4.2	3.93	4	4.48	4.35	3.52	4.35	3.28	3.31	3.87	3.1	4.62	3.71237
ALOX12		NM_000697.2	NM_000697.2:1065	Endogenous	mRNA	Hs	100	3.27444	3.71	3.74	3.46	2.42	4.21	2.52	4.76	3.64	3.16	3.55	3.47	3.9	3.71538
CCR10		NM_016602.2	NM_016602.2:843	Endogenous	mRNA	Hs	100	3.30136	3.39	4.02	3.46	2.42	3.66	3.1	3.61	3.47	2.99	3.96	4.17	4.27	3.71787
HK3		NM_002115.1	NM_002115.1:495	Endogenous	mRNA	Hs	100	3.53981	4.09	3.39	4	3.42	3.54	2.93	3.76	3.56	3.58	3.13	4.17	4.34	3.73492
S100A12		NM_005621.1	NM_005621.1:260	Endogenous	mRNA	Hs	100	3.36985	4.2	3.1	4	2.65	3.13	3.39	4.44	3.47	3.8	3.77	3.77	3.27	3.73641
HAMP		NM_021175.2	NM_021175.2:190	Endogenous	mRNA	Hs	100	3.6194	3.56	2.52	4	4.23	3.96	3.74	4.44	3.38	3.8	3.55	3.94	3.42	3.738
IL15RA		NM_002189.3	NM_002189.3:709	Endogenous	mRNA	Hs	100	3.65839	4.3	3.1	3.17	3.93	3.86	3.74	4.03	3.47	3.8	3.96	3.68	3.56	3.74457
DYSF		NM_003494.3	NM_003494.3:5880	Endogenous	mRNA	Hs	100	3.46292	3.71	2.52	3.33	3.74	3.96	3.74	4.35	3.05	4.24	3.29	3.94	3.8	3.74776
IFNA8		NM_002170.3	NM_002170.3:604	Endogenous	mRNA	Hs	100	2.66587	1.39	2.52	2.81	3.16	3.54	3.26	3.44	4.51	3.99	3.55	3.58	3.56	3.75444
CX3CL1		NM_002996.4	NM_002996.4:1080	Endogenous	mRNA	Hs	100	3.69367	3.2	3.93	3.91	4.16	3.42	3.63	4.44	3.17	3.69	3.77	4.02	3.56	3.75475
PLAU		NM_002658.2	NM_002658.2:793	Endogenous	mRNA	Hs	100	4.02591	3.98	3.84	4.33	3.74	4.48	3.84	4.25	2.64	2.99	4.13	4.1	5	3.76323
GZMH		NM_033423.4	NM_033423.4:717	Endogenous	mRNA	Hs	100	4.10076	3.85	4.02	3.91	4.23	5.48	3.39	2.44	3.17	3.8	5.55	4.9	3.56	3.7644
PLIN4		NM_001080400.1	NM_001080400.1:1886	Endogenous	mRNA	Hs	100	3.8576	4.09	4.18	3.71	3.01	4.21	4.1	4.03	3.56	4.08	4.05	3.68	3.27	3.76598
EBI3		NM_005755.2	NM_005755.2:494	Endogenous	mRNA	Hs	100	4.12168	4.09	3.39	3.59	5.16	4.28	4.46	3.44	2.79	4.16	5.17	3.86	3.68	3.78324
IL4		NM_172348.1	NM_172348.1:535	Endogenous	mRNA	Hs	100	3.50854	3.2	3.52	2.81	4.09	4.42	3.26	3.61	3.99	3.99	4.05	4.36	2.9	3.78558
CD244		NM_001166663.1	NM_001166663.1:1037	Endogenous	mRNA	Hs	100	4.04718	4.3	3.52	4.09	3.93	4.05	4.46	3.76	3.64	3.16	3.87	4.17	4.27	3.79352
CXCL2		NM_002089.4	NM_002089.4:284	Endogenous	mRNA	Hs	100	4.1401	4.39	3.39	3.91	4.59	4.91	3.84	3.61	3.47	3.69	3.77	4.23	4.1	3.80237
PLAUR		NM_001005376.2	NM_001005376.2:538	Endogenous	mRNA	Hs	100	3.79114	4.3	3.25	3	4.09	4.77	3.63	4.03	3.56	3.69	3.77	4.3	3.56	3.80926
GZMB		NM_004131.4	NM_004131.4:621	Endogenous	mRNA	Hs	100	3.9932	3.71	4.32	4	3.42	4.6	4.02	3.25	3.56	3.8	4.55	3.47	4.42	3.81195
IFNW1		NM_002177.1	NM_002177.1:994	Endogenous	mRNA	Hs	100	3.72644	3.2	4.32	3.81	3.74	3.54	3.84	4.14	4.51	3.31	3.66	3.58	3.9	3.83035
FCGR3A/B		NM_000569.6	NM_000569.6:873	Endogenous	mRNA	Hs	100	3.80499	4.3	3.93	3.17	3.74	4.05	3.74	3.76	3.93	3.45	4.21	4.02	3.68	3.83377
ACKR2		NM_001296.5	NM_001296.5:741	Endogenous	mRNA	Hs	100	3.65088	3.39	3.93	3.59	3.42	3.77	3.84	4.03	3.05	3.8	4.82	3.77	3.8	3.84379
FPR2		NM_001005738.1	NM_001005738.1:620	Endogenous	mRNA	Hs	100	3.85388	4.2	3.74	3.81	3.42	4.28	3.74	4.14	3.17	4.24	3.13	3.86	4.8	3.84414
TLR3		NM_003265.2	NM_003265.2:772	Endogenous	mRNA	Hs	100	3.84384	4.09	3.63	3.81	3.93	4.28	3.39	3.76	3.56	2.99	3.66	4.73	4.68	3.84724
ALPL		NM_000478.4	NM_000478.4:988	Endogenous	mRNA	Hs	100	3.54837	2.98	3.25	3	3.84	4.28	4.18	3.61	3.56	4.24	4.29	3.36	4.18	3.85522
MEFV		NM_000243.2	NM_000243.2:1162	Endogenous	mRNA	Hs	100	4.02564	4.56	3.74	3.81	4.16	4.21	3.74	4.03	3.28	4.08	3.87	3.58	4.42	3.85901
LCN2		NM_005564.3	NM_005564.3:551	Endogenous	mRNA	Hs	100	3.84029	3.2	3.84	3.81	3.84	4.54	3.93	4.44	3.64	2.99	3.87	4.02	4.56	3.88308
IL36B		NM_014438.5	NM_014438.5:261	Endogenous	mRNA	Hs	100	3.6198	3.98	4.32	3.33	3.3	3.28	3.63	4.44	4.11	3.99	2.55	3.77	5	3.8965
LRG1		NM_052972.3	NM_052972.3:656	Endogenous	mRNA	Hs	100	4.45146	3.98	4.74	4.4	4.97	4.6	4.1	3.44	3.38	3.69	4.77	4.02	4.27	3.89893
GAB2		NM_080491.2	NM_080491.2:755	Endogenous	mRNA	Hs	100	3.67086	2.98	3.74	3.17	4.09	4.13	4.1	3.76	3.47	4.31	3.77	4.3	3.9	3.90671
IL1A		NM_000575.3	NM_000575.3:1136	Endogenous	mRNA	Hs	100	4.29102	4.91	3.52	4.25	4.36	4.21	4.63	3.25	3.28	3.99	4.42	4.1	4.62	3.90778
CD36		NM_001001548.2	NM_001001548.2:705	Endogenous	mRNA	Hs	100	3.78372	3.56	4.02	3.59	3.93	4.96	2.93	4.9	4.05	3.69	3.29	3.36	4.49	3.92112
LILRB2		NM_001278405.1	NM_001278405.1:256	Endogenous	mRNA	Hs	100	4.16742	3.98	3.39	4.65	4.74	4.71	3.74	3.03	3.28	4.8	5.29	3.47	4.18	3.92572
IFNA1/13		NM_006900.3	NM_006900.3:262	Endogenous	mRNA	Hs	100	3.8424	4.3	4.1	3.46	3.93	3.96	3.39	4.25	3.56	3.8	4.49	3.47	4.1	3.92793
CX3CR1		NM_001337.3	NM_001337.3:1040	Endogenous	mRNA	Hs	100	4.07643	4.64	3.93	4.25	3.93	4.28	3.52	4.35	3.17	2.99	4.13	4.36	4.95	3.92835
IL20		NM_018724.3	NM_018724.3:292	Endogenous	mRNA	Hs	100	3.48503	3.39	3.74	3.59	3.54	3.28	3.39	4.61	3.86	3.69	3.96	4.02	3.56	3.93654
IL31		NM_001014336.1	NM_001014336.1:349	Endogenous	mRNA	Hs	100	3.78558	3.56	3.84	4.09	3.74	4.54	3.1	4.61	3.56	3.58	3.87	3.58	4.68	3.95196
CSF2RA		NM_006140.3	NM_006140.3:660	Endogenous	mRNA	Hs	100	3.92758	3.39	3.84	3.59	3.65	4.54	4.74	3.44	3.38	4.38	4.05	4.42	4.27	3.96621
TLR8		NM_016610.2	NM_016610.2:2310	Endogenous	mRNA	Hs	100	4.18194	3.71	4.25	3.81	4.59	4.48	4.33	4.83	3.28	3.16	3.77	4.3	4.8	3.96667
MS4A2		NM_000139.3	NM_000139.3:661	Endogenous	mRNA	Hs	100	3.48165	3.85	2.25	3.81	3.84	3.66	3.84	3.76	3.79	3.58	4.29	4.36	4.1	3.96953
MS4A7		NM_206939.1	NM_206939.1:716	Endogenous	mRNA	Hs	100	4.27498	3.98	4.1	4	4.93	3.96	4.79	3.25	2.28	4.9	5.49	4.02	4.95	3.97866
IL1RN		NM_000577.4	NM_000577.4:174	Endogenous	mRNA	Hs	100	4.04457	3.39	3.84	3.91	4.3	5.51	3.63	3.25	3.47	3.31	4.13	5.77	4.62	4.00222
IL24		NM_001185158.1	NM_001185158.1:380	Endogenous	mRNA	Hs	100	4.20161	3.71	4.52	3.91	4.54	4.21	4.39	3.76	3.93	4.52	3.77	4.3	3.8	4.003
THBS1		NM_003246.2	NM_003246.2:3465	Endogenous	mRNA	Hs	100	4.09416	4.48	3.74	4	3.74	4.28	4.39	4.44	3.17	4.45	3.87	4.17	4.18	4.02072
TLR4		NM_003266.3	NM_003266.3:2535	Endogenous	mRNA	Hs	100	3.9252	4.48	3.74	3.17	4.16	3.96	4.18	4.14	3.56	4.31	3.96	3.68	4.62	4.02889
IL1RL1		NM_016232.4	NM_016232.4:700	Endogenous	mRNA	Hs	100	4.17702	3.98	4.18	4.17	3.42	5.17	4.33	4.53	3.79	3.69	3.96	3.86	4.42	4.02944
FCRL4		NM_031282.2	NM_031282.2:1548	Endogenous	mRNA	Hs	100	4.94285	3.98	4.39	4.96	6.74	4.82	5.18	3.25	2.79	4.69	6.94	3.1	4.68	4.02969
IRAK3		NM_007199.1	NM_007199.1:1735	Endogenous	mRNA	Hs	100	3.98788	3.98	3.63	4.33	4.36	4.35	3.39	3.76	4.83	3.31	4.92	3.58	4.1	4.03893
IL3RA		NM_002183.2	NM_002183.2:745	Endogenous	mRNA	Hs	100	3.81003	3.98	3.63	4.09	4.01	3.96	3.26	4.44	3.93	3.69	3.55	4.23	4.49	4.03896
VCAM1		NM_001078.3	NM_001078.3:1021	Endogenous	mRNA	Hs	100	3.67999	3.2	3.93	3.81	3.16	4.66	3.52	3.61	5.64	3.69	3.29	4.58	4.1	4.08422
KIR2DL1		NM_014218.2	NM_014218.2:149	Endogenous	mRNA	Hs	100	4.20155	3.85	4.84	3.91	4.01	4.42	4.26	4.61	3.86	3.45	4.29	4.17	4.42	4.11485
TNFSF9		NM_003811.3	NM_003811.3:239	Endogenous	mRNA	Hs	100	3.62779	3.71	3.25	3.81	3.42	4.28	3.39	4.25	4.05	3.58	3.96	4.68	4.27	4.11796
MRC1		NM_002438.3	NM_002438.3:940	Endogenous	mRNA	Hs	100	3.87009	4.64	4.39	3.17	4.3	4.13	2.93	4.44	4.42	3.8	4.05	4.36	3.8	4.13573
KIR3DL1/2		NM_001322168.1	NM_001322168.1:466	Endogenous	mRNA	Hs	100	3.49475	2.71	2.93	2	4.65	4.21	5.86	3.25	3.72	3.31	4.05	5.17	6.03	4.14241
CCL24		NM_002991.2	NM_002991.2:18	Endogenous	mRNA	Hs	100	4.00884	4.2	3.63	4.09	4.16	3.54	4.52	4.61	3.93	3.45	4.66	3.86	4.56	4.15249
IFNL1		NM_172140.1	NM_172140.1:233	Endogenous	mRNA	Hs	100	3.97742	4.3	3.74	4.17	3.3	4.28	4.18	4.69	3.47	4.08	3.77	4.17	5.14	4.18409
SORT1		NM_002959.5	NM_002959.5:380	Endogenous	mRNA	Hs	100	4.43333	4.2	4.18	4.4	5.12	4.05	4.74	4.44	3.17	4.64	4.55	4.23	4.27	4.1843
IL18RAP		NM_003853.3	NM_003853.3:1154	Endogenous	mRNA	Hs	100	4.6954	3.98	4.89	4.09	5.7	5.38	4.39	3.44	3.64	3.99	5.55	5.1	3.8	4.18517
ANPEP		NM_001150.2	NM_001150.2:2113	Endogenous	mRNA	Hs	100	4.03911	4.3	3.93	4.33	4.09	4.28	3.39	3.44	4.17	4.24	4.13	4.86	4.42	4.18805
CXCL16		NM_001100812.1	NM_001100812.1:850	Endogenous	mRNA	Hs	100	3.929	3.71	3.84	3.91	4.36	4.05	3.74	4.14	4.42	4.24	3.87	4.1	4.42	4.1939
IL17RB		NM_018725.3	NM_018725.3:225	Endogenous	mRNA	Hs	100	3.8626	3.2	3.39	3.91	4.23	4.71	3.93	3.76	3.47	3.8	4.82	4.9	4.68	4.19886
IL13		NM_002188.2	NM_002188.2:205	Endogenous	mRNA	Hs	100	4.31532	3.85	4.02	4.17	4.7	4.71	4.52	4.14	2.79	3.69	5.21	4.58	5.56	4.22087
C5AR1		NM_001736.3	NM_001736.3:104	Endogenous	mRNA	Hs	100	3.96915	3.98	4.1	3.59	4.16	4.42	3.63	3.9	4.17	4.16	4.21	4.36	4.56	4.22187
EOMES		NM_005442.2	NM_005442.2:1670	Endogenous	mRNA	Hs	97.92	4.2591	4.09	4.63	4.65	3.01	5.13	4.39	4.53	4.42	5.45	3.77	4.47	3.1	4.22657
CCRL2		NM_001130910.1	NM_001130910.1:266	Endogenous	mRNA	Hs	100	4.15972	4.39	3.74	4.4	4.48	4.28	3.74	4.35	3.47	4.75	4.87	4.02	4.27	4.26202
IL20RB		NM_144717.3	NM_144717.3:362	Endogenous	mRNA	Hs	100	4.29109	4.3	4.02	3.91	4.23	4.35	5.02	4.14	4.17	4.24	4.55	4.23	4.34	4.27619
KLRD1		NM_001351060.1	NM_001351060.1:1868	Endogenous	mRNA	Hs	100	4.51842	4.2	4.1	4.53	4.97	5	4.39	4.14	3.99	4.31	4.82	4.1	4.42	4.28829
IL17RE		NM_153483.1	NM_153483.1:760	Endogenous	mRNA	Hs	100	3.99881	3.71	3.25	4.86	3.3	5.38	3.93	4.53	3.99	5.31	3.42	4.47	4.27	4.2936
CXCL3		NM_002090.2	NM_002090.2:540	Endogenous	mRNA	Hs	100	4.1239	3.71	4.1	4.17	3.84	4.6	4.39	4.61	4.38	4.24	4.21	4.47	3.9	4.29569
IL36A		NM_014440.1	NM_014440.1:45	Endogenous	mRNA	Hs	100	3.98277	4.91	3.74	3.81	3.74	3.42	4.46	5.76	4.05	3.69	3.96	3.77	4.9	4.29724
NLRC4		NM_001199138.1	NM_001199138.1:2662	Endogenous	mRNA	Hs	100	4.10924	3.85	4.52	4.09	4.01	3.96	4.26	3.61	5.79	3.69	4.55	4.02	4.49	4.30146
TNFRSF17		NM_001192.2	NM_001192.2:635	Endogenous	mRNA	Hs	100	4.52876	4.56	3.63	4.25	5.45	4.86	4.63	3.25	3.47	4.85	6.34	3.47	5.31	4.30769
SIRPA		NM_001040022.1	NM_001040022.1:1573	Endogenous	mRNA	Hs	100	4.55001	4.56	3.84	4.46	5.01	4.6	4.93	3.76	3.38	4.75	6.03	3.86	4.62	4.31908
CXCR2		NM_001557.3	NM_001557.3:409	Endogenous	mRNA	Hs	100	4.02499	4.09	3.74	4.25	3.54	4.42	4.18	4.76	4.28	4.52	4.49	3.86	4.34	4.36602
ACKR3		NM_020311.1	NM_020311.1:375	Endogenous	mRNA	Hs	100	4.12525	4.91	4.25	3.81	4.01	3.42	4.52	4.83	4.6	4.16	4.05	4.17	4.49	4.37461
IFI27		NM_005532.3	NM_005532.3:390	Endogenous	mRNA	Hs	100	4.28206	3.85	4.1	3.46	3.42	8.21	4.02	4.69	2.79	3.9	4.29	7.15	4.62	4.39752
LILRA3		NM_006865.3	NM_006865.3:1123	Endogenous	mRNA	Hs	100	4.297	4.48	4.32	4.76	4.01	3.77	4.52	5.09	4.47	3.45	4.66	4.3	4.68	4.41053
PTGS2		NM_000963.1	NM_000963.1:495	Endogenous	mRNA	Hs	100	4.12749	4.48	3.74	4.17	4.36	4.13	3.93	4.44	4.79	4.52	3.77	4.73	4.42	4.4318
MAP1LC3A		NM_032514.2	NM_032514.2:404	Endogenous	mRNA	Hs	100	4.27267	4.2	4.18	4.09	3.93	4.77	4.52	4.25	4.05	4.24	4.77	4.58	4.9	4.45449
CYP2E1		NM_000773.3	NM_000773.3:572	Endogenous	mRNA	Hs	100	4.26635	3.71	4.52	4	4.01	4.96	4.52	4.44	3.99	4.52	4.36	5.2	4.49	4.48613
C3AR1		NM_004054.2	NM_004054.2:415	Endogenous	mRNA	Hs	100	4.24803	3.71	4.79	4.17	3.42	5.13	4.52	4.9	4.68	4.16	3.77	5.5	4.49	4.55073
CCR9		NM_031200.1	NM_031200.1:1095	Endogenous	mRNA	Hs	100	4.10099	4.09	3.93	4.17	3.84	4.21	4.39	5.65	4.38	4.69	4.55	4.47	4.1	4.61636
IL18BP		NM_001039659.1	NM_001039659.1:290	Endogenous	mRNA	Hs	100	4.29576	4.78	4.58	4.09	3.42	4.54	4.52	5.2	4.6	4.69	4.49	4.82	4.9	4.7779
IL5		NM_000879.2	NM_000879.2:105	Endogenous	mRNA	Hs	100	4.24394	3.2	3.25	4.33	6.05	4.35	4.93	4.97	3.47	4.08	6.11	5.23	5.71	4.83898
IL11		NM_000641.3	NM_000641.3:449	Endogenous	mRNA	Hs	93.75	2.35622	1.98	2.74	2.59	1.42	3.13	2.74	2.44	2.05	1.58	0	2.77	3.1	#NUM!
ABCF1		NM_001090.2	NM_001090.2:850	Housekeeping	mRNA	Hs	100		10.21	9.93	10.2	10.24	10.16	10	9.92	9.82	10.06	10.22	10.13	9.88
ALAS1		NM_000688.4	NM_000688.4:2159	Housekeeping	mRNA	Hs	100		5.43	5.6	5.65	5.62	5.66	5.61	5.87	5.3	5.08	5.8	5.47	6.1
GUSB		NM_000181.3	NM_000181.3:1899	Housekeeping	mRNA	Hs	100		9.97	10.08	9.85	9.71	9.72	10.06	10.17	10.23	9.84	9.7	9.86	10.02
HPRT1		NM_000194.1	NM_000194.1:240	Housekeeping	mRNA	Hs	100		10.06	10.32	10.55	10.63	10.09	10.16	9.84	10.16	10.29	10.41	10.02	10.02
MRPS7		NM_015971.3	NM_015971.3:352	Housekeeping	mRNA	Hs	100		10.29	10.38	10.41	10.78	10.32	10.27	10.34	10.26	10.27	10.51	10.15	10.09
NMT1		NM_021079.3	NM_021079.3:1206	Housekeeping	mRNA	Hs	100		9.43	9.47	9.4	9.55	9.56	9.39	9.52	9.51	9.52	9.3	9.46	9.42
NRDE2		NM_017970.3	NM_017970.3:3236	Housekeeping	mRNA	Hs	100		6.56	6.44	6.27	6.5	6.37	6.67	7.07	6.44	6.77	6.55	6.33	6.52
OAZ1		NM_004152.2	NM_004152.2:313	Housekeeping	mRNA	Hs	100		12.3	12.63	12.65	12.89	12.48	12.55	12.28	12.58	12.53	12.61	12.34	12.56
PGK1		NM_000291.2	NM_000291.2:1030	Housekeeping	mRNA	Hs	100		13.01	13.9	13.66	12.95	13.85	12.84	12.6	13.53	13.32	13.63	13.57	13.33
SDHA		NM_004168.2	NM_004168.2:1447	Housekeeping	mRNA	Hs	100		9.14	8.77	8.95	8.52	9.18	9.13	9.01	8.87	9	9.02	9.43	9.43
STK11IP		NM_052902.2	NM_052902.2:565	Housekeeping	mRNA	Hs	100		6.37	6.31	6.11	5.42	5.82	5.71	5.73	6.54	6.14	5.96	6.04	5.74
TBP		NM_001172085.1	NM_001172085.1:587	Housekeeping	mRNA	Hs	100		9.51	9.32	8.9	8.58	9.41	9.34	9.83	9.49	9.39	9.14	9.51	9.48
NEG_A		ERCC_00096.1	ERCC_00096.1:230	Negative	SYSTEM	CUS	100		2.81	2.32	3.46	3.46	3.91	3.32	3.7	3.17	4.39	2.81	4.32	3
NEG_B		ERCC_00041.1	ERCC_00041.1:440	Negative	SYSTEM	CUS	100		3.58	3	3.7	3.7	3.81	3.7	3	4	3.46	4.09	4	3.58
NEG_C		ERCC_00019.1	ERCC_00019.1:140	Negative	SYSTEM	CUS	100		2.58	2.58	1	3	2.81	2.32	3	3.17	1.58	2.32	3.58	3.17
NEG_D		ERCC_00076.1	ERCC_00076.1:355	Negative	SYSTEM	CUS	100		3	1.58	3.81	3.17	2.81	3.32	2.81	2.32	2.58	3	4.25	3.17
NEG_E		ERCC_00098.1	ERCC_00098.1:785	Negative	SYSTEM	CUS	100		3.17	3.46	3.46	3.7	4	3.46	3.58	4	3.17	3.58	3.7	3.17
NEG_F		ERCC_00126.1	ERCC_00126.1:220	Negative	SYSTEM	CUS	100		4.09	4.75	4.09	3.46	4.25	4.39	4.52	4.17	4	4.52	4.75	4.81
NEG_G		ERCC_00144.1	ERCC_00144.1:15	Negative	SYSTEM	CUS	100		1	2.32	3.32	3.17	3.81	1	3	2.81	3.17	3	2.81	3.81
NEG_H		ERCC_00154.1	ERCC_00154.1:115	Negative	SYSTEM	CUS	100		3.58	2.32	2	1	3.32	2	3.91	2.58	2.81	3.32	3.58	2.81
POS_A		ERCC_00117.1	ERCC_00117.1:385	Positive	SYSTEM	CUS	100		13.69	13.58	13.72	13.7	13.68	13.82	13.9	13.5	13.96	13.76	13.76	13.85
POS_B		ERCC_00112.1	ERCC_00112.1:695	Positive	SYSTEM	CUS	100		12.5	12.38	12.45	12.44	12.48	12.63	12.73	12.37	12.76	12.5	12.52	12.64
POS_C		ERCC_00002.1	ERCC_00002.1:850	Positive	SYSTEM	CUS	100		10.76	10.68	10.76	10.74	10.82	10.93	10.93	10.68	11.07	10.75	10.9	10.94
POS_D		ERCC_00092.1	ERCC_00092.1:540	Positive	SYSTEM	CUS	100		8.46	8.29	8.46	8.31	8.65	8.66	8.76	8.35	8.76	8.25	8.67	8.75
POS_E		ERCC_00035.1	ERCC_00035.1:485	Positive	SYSTEM	CUS	100		5.78	5.58	5.46	5.81	5.29	5.7	5.86	5.81	5.93	5.64	5.95	5.78
POS_F		ERCC_00034.1	ERCC_00034.1:195	Positive	SYSTEM	CUS	100		5.55	5.67	5.36	5.04	5.09	5.49	5.75	5.09	5.55	5.93	5.52	5.58

## Sheet: FDR Benjamini Hochberg
	Discovery?	P value	Mean of +nonGCB	Mean of +nonTFH	Difference (log2)	SE of difference	t ratio	df	q value (adjusted p value)	-log10(q value) -log10(adjusted p value)
MME	Yes	0.002093	4.877	5.54	-0.6633	0.1137	5.833	5	0.035265	1.453		Significantly different
ERN1	Yes	0.001036	9.19	9.795	-0.605	0.08876	6.816	5	0.035265	1.453		NOT significantly different
IL10RA	Yes	0.003073	10.07	10.67	-0.595	0.1113	5.346	5	0.035684	1.448
PRKCA	Yes	0.004767	9.512	10.11	-0.595	0.1233	4.827	5	0.040017	1.398
BCL2L1	Yes	0.004618	8.017	7.382	0.635	0.1306	4.864	5	0.040017	1.398
F5	Yes	0.00134	7.983	7.272	0.7117	0.1105	6.442	5	0.035265	1.453
IRF4	Yes	0.002541	9.897	9.182	0.715	0.1281	5.583	5	0.035265	1.453
NAMPT	Yes	0.002955	10.94	10.21	0.7317	0.1356	5.394	5	0.035684	1.448
IL21	Yes	0.001442	7.93	6.928	1.002	0.158	6.339	5	0.035265	1.453
CCL3/L1/L3	Yes	0.004538	5.83	4.707	1.123	0.23	4.884	5	0.040017	1.398
IL2	Yes	0.000516	6.653	5.478	1.175	0.1483	7.923	5	0.025474	1.594
TNFRSF18	Yes	0.00266	8.235	6.757	1.478	0.2675	5.526	5	0.035684	1.448
TNFRSF9	Yes	0.000672	9.833	7.957	1.877	0.2506	7.487	5	0.025474	1.594
IL17F	Yes	0.006548	7.572	5.592	1.98	0.4424	4.475	5	0.047769	1.321
CXCL13	Yes	0.000311	12.61	9.835	2.778	0.315	8.82	5	0.025474	1.594
SAMHD1	Yes	0.000175	11.42	11.97	-0.555	0.05578	9.949	5	0.023607	1.627
PLEKHA1	Yes	0.002092	9.873	10.42	-0.55	0.09427	5.834	5	0.035265	1.453
TLR5	Yes	0.004963	5.268	5.817	-0.5483	0.1147	4.782	5	0.040925	1.388
JAML	Yes	0.004168	10.49	10.98	-0.49	0.09835	4.982	5	0.038882	1.41
ATM	Yes	0.000665	13.21	13.7	-0.4883	0.06509	7.503	5	0.025474	1.594
PRKCQ	Yes	0.00012	9.532	9.972	-0.44	0.04091	10.76	5	0.022834	1.641
AKT3	Yes	0.000546	11.42	11.85	-0.4333	0.05536	7.828	5	0.025474	1.594
KLRK1	Yes	0.001643	8.115	8.525	-0.41	0.06658	6.158	5	0.035265	1.453
EVL	Yes	0.000318	9.918	10.33	-0.4083	0.04651	8.78	5	0.025474	1.594
MAP3K3	Yes	0.002477	10.49	10.89	-0.4033	0.07182	5.616	5	0.035265	1.453
PIK3R5	Yes	0.002277	8.013	8.402	-0.3883	0.06784	5.724	5	0.035265	1.453
TRIM5	Yes	0.003926	7.893	8.28	-0.3867	0.07654	5.052	5	0.038882	1.41
GATA3	Yes	0.002088	8.33	8.712	-0.3817	0.06539	5.837	5	0.035265	1.453
JAK2	Yes	0.002918	8.537	8.917	-0.38	0.07024	5.41	5	0.035684	1.448
IL1RAP	Yes	0.003368	6.398	6.777	-0.3783	0.07227	5.235	5	0.037155	1.43
IL23A	Yes	0.001825	7.36	7.728	-0.3683	0.06123	6.015	5	0.035265	1.453
VAMP3	Yes	0.001691	8.92	9.287	-0.3667	0.05993	6.119	5	0.035265	1.453
NPC2	Yes	0.004111	9.678	10.04	-0.3633	0.07269	4.998	5	0.038882	1.41
DHX58	Yes	0.001543	7.303	7.658	-0.355	0.05685	6.245	5	0.035265	1.453
SIGIRR	Yes	0.002113	9.528	9.88	-0.3517	0.06041	5.821	5	0.035265	1.453
IL6R	Yes	0.003169	7.8	8.15	-0.35	0.06593	5.309	5	0.036067	1.443
NFATC3	Yes	0.006453	10.7	11.05	-0.3433	0.07645	4.491	5	0.047683	1.322
IL6ST	Yes	0.004727	12.6	12.94	-0.3367	0.0696	4.837	5	0.040017	1.398
SMAD3	Yes	0.001874	8.865	9.2	-0.335	0.05602	5.98	5	0.035265	1.453
HLA-E	Yes	0.002903	13.49	13.83	-0.335	0.06185	5.417	5	0.035684	1.448
RB1CC1	Yes	0.005709	10.13	10.44	-0.315	0.06811	4.625	5	0.043309	1.363
TAB1	Yes	0.002524	8.435	8.745	-0.31	0.05544	5.592	5	0.035265	1.453
CREBBP	Yes	0.005623	9.92	10.23	-0.3067	0.06606	4.642	5	0.043234	1.364
APBB1IP	Yes	0.00066	9.65	9.95	-0.3	0.03992	7.516	5	0.025474	1.594
CD247	Yes	0.002392	11.09	11.37	-0.2817	0.04976	5.66	5	0.035265	1.453
TRAF6	Yes	0.003486	8.918	9.195	-0.2767	0.05327	5.194	5	0.037421	1.427
SMAD4	Yes	0.001988	9.847	10.12	-0.27	0.04575	5.901	5	0.035265	1.453
TRIM33	Yes	0.003962	9.705	9.972	-0.2667	0.05289	5.042	5	0.038882	1.41
CARD11	Yes	0.003706	9.583	9.848	-0.265	0.05175	5.121	5	0.038882	1.41
MAPK14	Yes	0.00304	10.99	11.25	-0.26	0.04851	5.36	5	0.035684	1.448
IL16	Yes	0.002161	11.62	11.87	-0.255	0.04403	5.792	5	0.035265	1.453
JAK1	Yes	0.001323	11.58	11.83	-0.2533	0.03921	6.46	5	0.035265	1.453
APP	Yes	0.001402	9.063	9.312	-0.2483	0.03894	6.378	5	0.035265	1.453
PIK3CA	Yes	0.005142	10.27	10.52	-0.2483	0.05237	4.742	5	0.041209	1.385
TCF7	Yes	0.001898	11.81	12.06	-0.2467	0.04137	5.963	5	0.035265	1.453
IKBKG	Yes	0.001598	7.98	8.215	-0.235	0.03793	6.196	5	0.035265	1.453
RIPK1	Yes	0.006295	9.982	10.21	-0.2317	0.05128	4.518	5	0.047132	1.327
PTPRC	Yes	0.000612	12.99	13.22	-0.23	0.03011	7.638	5	0.025474	1.594
AP1S2	Yes	3.8e-05	9.67	9.887	-0.2167	0.01585	13.67	5	0.020971	1.678
ETS1	Yes	0.000536	11.82	12.03	-0.2083	0.02651	7.859	5	0.025474	1.594
STAT5B	Yes	0.005224	10.94	11.13	-0.1883	0.03987	4.724	5	0.041286	1.384
RAF1	Yes	0.000207	10.36	10.54	-0.1867	0.01944	9.604	5	0.023607	1.627
MAPK9	Yes	0.003396	10.09	10.28	-0.1833	0.03509	5.225	5	0.037155	1.43
MAPK1	Yes	0.002101	10.74	10.91	-0.1733	0.02974	5.828	5	0.035265	1.453
CD3E	Yes	0.004678	10.2	10.38	-0.1733	0.03575	4.849	5	0.040017	1.398
MTOR	Yes	0.005413	7.833	7.993	-0.16	0.03416	4.684	5	0.042188	1.375
LAMP2	Yes	0.002965	9.687	9.845	-0.1583	0.02937	5.39	5	0.035684	1.448
CBFB	Yes	0.004782	10.75	10.78	-0.03667	0.007601	4.824	5	0.040017	1.398
CDK4	Yes	0.004704	8.938	8.76	0.1783	0.03683	4.843	5	0.040017	1.398
LCP1	Yes	0.002436	13.02	12.83	0.1917	0.034	5.637	5	0.035265	1.453
THOP1	Yes	0.004051	9.533	9.338	0.195	0.03888	5.015	5	0.038882	1.41
NDUFS8	Yes	0.000512	7.21	7.002	0.2083	0.02626	7.934	5	0.025474	1.594
C1QBP	Yes	0.002512	11.06	10.77	0.285	0.05091	5.598	5	0.035265	1.453
HSP90AB1	Yes	7.4e-05	12.73	12.34	0.39	0.03276	11.9	5	0.020971	1.678
LGALS3	Yes	0.003851	8.597	8.205	0.3917	0.07718	5.075	5	0.038882	1.41
CTLA4	Yes	0.004071	11.41	10.97	0.4367	0.08717	5.01	5	0.038882	1.41
TNFSF4	Yes	0.005098	7.392	6.91	0.4817	0.1014	4.752	5	0.041209	1.385
TXN	Yes	0.002697	10.92	10.37	0.5483	0.09955	5.508	5	0.035684	1.448
IL7R	No	0.007097	13.19	13.85	-0.6517	0.1485	4.389	5	0.051117	1.291
IL21R	No	0.007354	8.76	8.355	0.405	0.09309	4.351	5	0.051267	1.29
IL2RB	No	0.007289	10.7	10.24	0.4583	0.1051	4.36	5	0.051267	1.29
CD44	No	0.007388	11.51	11.77	-0.265	0.06098	4.346	5	0.051267	1.29
IL17A	No	0.007997	6.68	5.23	1.45	0.3402	4.262	5	0.054168	1.266
TNFRSF4	No	0.007948	8.893	7.708	1.185	0.2776	4.269	5	0.054168	1.266
IL17RA	No	0.008206	7.713	8.107	-0.3933	0.09287	4.235	5	0.054929	1.26
MAP2K7	No	0.008429	8.038	8.197	-0.1583	0.03763	4.207	5	0.055432	1.256
MAP2K3	No	0.008476	8.7	8.373	0.3267	0.07775	4.202	5	0.055432	1.256
ACKR4	No	0.008748	4.49	5.062	-0.5717	0.1371	4.169	5	0.055925	1.252
PIK3CD	No	0.008691	10.79	11	-0.2117	0.05069	4.176	5	0.055925	1.252
PIK3CB	No	0.009675	7.483	7.78	-0.2967	0.07297	4.066	5	0.057908	1.237
TNFRSF1A	No	0.009337	8.388	8.6	-0.2117	0.0516	4.102	5	0.057908	1.237
BATF	No	0.009924	9.755	9.032	0.7233	0.179	4.04	5	0.057908	1.237
SOD2	No	0.009447	8.753	9.033	-0.28	0.06846	4.09	5	0.057908	1.237
PIK3CG	No	0.009853	8.86	9.095	-0.235	0.05807	4.047	5	0.057908	1.237
PRKCSH	No	0.009875	10.2	10.28	-0.08333	0.0206	4.045	5	0.057908	1.237
OAS2	No	0.00973	10.36	10.62	-0.255	0.06281	4.06	5	0.057908	1.237
NLRP1	No	0.009974	10.67	11.22	-0.545	0.1351	4.035	5	0.057908	1.237
TGFBR2	No	0.009495	11.04	11.37	-0.33	0.08079	4.085	5	0.057908	1.237
VRK3	No	0.010127	8.817	9.052	-0.235	0.05847	4.019	5	0.058204	1.235
IRAK4	No	0.010351	9.335	9.615	-0.28	0.07005	3.997	5	0.058899	1.23
CASP8	No	0.010541	11.4	11.79	-0.3967	0.09969	3.979	5	0.059382	1.226
FASLG	No	0.010647	5.395	4.893	0.5017	0.1264	3.969	5	0.059393	1.226
PTPN4	No	0.010969	9.262	9.598	-0.3367	0.08547	3.939	5	0.060595	1.218
PRDM1	No	0.011078	7.835	7.122	0.7133	0.1815	3.929	5	0.060611	1.217
LAG3	No	0.011321	8.31	7.49	0.82	0.2098	3.908	5	0.061349	1.212
TBK1	No	0.0116	8.627	8.495	0.1317	0.0339	3.884	5	0.061686	1.21
YWHAQ	No	0.011598	11.78	11.45	0.3233	0.08325	3.884	5	0.061686	1.21
CASP1	No	0.012291	7.69	7.99	-0.3	0.0784	3.826	5	0.064164	1.193
UBE2N	No	0.012205	10.38	10.21	0.17	0.04435	3.833	5	0.064164	1.193
EPHX2	No	0.012533	8.618	8.862	-0.2433	0.06391	3.807	5	0.064828	1.188
MAP2K4	No	0.01278	9.957	10.11	-0.1517	0.04003	3.788	5	0.064925	1.188
LAT	No	0.012693	10.78	10.95	-0.17	0.0448	3.795	5	0.064925	1.188
RASGRP1	No	0.013099	10.64	10.83	-0.1933	0.05136	3.764	5	0.065959	1.181
NLRP3	No	0.013603	5.06	5.708	-0.6483	0.1739	3.728	5	0.066229	1.179
DDX58	No	0.013618	8.657	8.962	-0.305	0.08184	3.727	5	0.066229	1.179
TRAT1	No	0.01341	11.4	11.7	-0.3067	0.08196	3.742	5	0.066229	1.179
LCP2	No	0.013547	11.68	11.79	-0.1083	0.02903	3.732	5	0.066229	1.179
MLKL	No	0.013787	8.142	8.45	-0.3083	0.083	3.715	5	0.066481	1.177
GSK3B	No	0.01403	8.738	8.878	-0.14	0.03786	3.698	5	0.067085	1.173
MAP3K1	No	0.014318	9.165	9.668	-0.5033	0.1368	3.678	5	0.067893	1.168
ACE	No	0.015293	4.615	5.023	-0.4083	0.1129	3.615	5	0.071614	1.145
WAS	No	0.015355	9.243	9.443	-0.2	0.05538	3.612	5	0.071614	1.145
HSP90AA1	No	0.015561	13.34	13.12	0.2167	0.0602	3.599	5	0.071986	1.143
ICAM3	No	0.015802	11.3	11.41	-0.1033	0.02883	3.584	5	0.072511	1.14
TCIRG1	No	0.016079	8.673	8.882	-0.2083	0.05839	3.568	5	0.073191	1.136
CD84	No	0.01645	10.01	10.34	-0.3267	0.09211	3.546	5	0.073951	1.131
CD28	No	0.016506	11.28	11.55	-0.27	0.0762	3.543	5	0.073951	1.131
ARRB2	No	0.017086	7.883	8.355	-0.4717	0.1343	3.511	5	0.075573	1.122
FYN	No	0.017133	11.7	11.93	-0.2283	0.06509	3.508	5	0.075573	1.122
RNF31	No	0.017451	8.442	8.572	-0.13	0.03724	3.491	5	0.07638	1.117
PPIA	No	0.017587	13.95	13.74	0.2083	0.0598	3.484	5	0.076389	1.117
IRF3	No	0.017743	6.585	6.955	-0.37	0.1065	3.476	5	0.076485	1.116
JUN	No	0.01807	9.712	10.04	-0.3317	0.0959	3.459	5	0.077305	1.112
HMOX1	No	0.018278	5.165	4.86	0.305	0.08846	3.448	5	0.077615	1.11
CARD16	No	0.018466	7.912	8.32	-0.4083	0.1188	3.438	5	0.077832	1.109
PTK2B	No	0.019416	10.48	10.78	-0.2933	0.08647	3.392	5	0.081233	1.09
CCL20	No	0.020638	6.697	6.06	0.6367	0.1908	3.336	5	0.085714	1.067
PXN	No	0.021364	8.022	8.248	-0.2267	0.06859	3.305	5	0.088089	1.055
IL7	No	0.021699	5.808	6.385	-0.5767	0.1752	3.291	5	0.088825	1.051
TIMP2	No	0.021962	6.19	6.457	-0.2667	0.08131	3.28	5	0.089261	1.049
SCARB2	No	0.022469	6.312	6.662	-0.35	0.1074	3.259	5	0.090036	1.046
GADD45B	No	0.022394	9.737	10.04	-0.3067	0.09401	3.262	5	0.090036	1.046
HERC5	No	0.023269	8.448	8.802	-0.3533	0.1095	3.228	5	0.092587	1.033
TLR1	No	0.023851	8.902	9.348	-0.4467	0.1393	3.205	5	0.09307	1.031
ATF6	No	0.023881	10.4	10.56	-0.16	0.04993	3.204	5	0.09307	1.031
ATF2	No	0.023603	10.89	11.07	-0.185	0.05755	3.215	5	0.09307	1.031
IL1R1	No	0.024115	6.842	6.43	0.4117	0.1288	3.196	5	0.093345	1.03
NLRC5	No	0.024731	8.213	8.55	-0.3367	0.1061	3.173	5	0.09508	1.022
ATG7	No	0.024959	9.38	9.638	-0.2583	0.08163	3.165	5	0.095313	1.021
RNASEL	No	0.025536	9.053	9.47	-0.4167	0.1325	3.145	5	0.096867	1.014
CXCL9	No	0.025956	5.167	5.81	-0.6433	0.2055	3.13	5	0.097518	1.011
PELI2	No	0.026565	5.738	6.2	-0.4617	0.1485	3.11	5	0.097518	1.011
AKT2	No	0.026335	8.84	9.015	-0.175	0.05614	3.117	5	0.097518	1.011
ATG13	No	0.026537	8.995	9.162	-0.1667	0.05358	3.11	5	0.097518	1.011
IFNAR2	No	0.026419	11.49	11.64	-0.1467	0.04709	3.114	5	0.097518	1.011
CD27	No	0.027633	10.57	10.81	-0.2367	0.07697	3.075	5	0.100149	0.9994
SELL	No	0.027509	11.34	11.76	-0.4183	0.1359	3.079	5	0.100149	0.9994
TRIM25	No	0.02789	7.002	6.515	0.4867	0.1587	3.067	5	0.100438	0.9981
FURIN	No	0.028352	8.965	8.607	0.3583	0.1174	3.052	5	0.10146	0.9937
RIPK3	No	0.028776	7.943	8.188	-0.245	0.08061	3.039	5	0.101698	0.9927
ZAP70	No	0.028677	11.29	11.44	-0.145	0.04766	3.042	5	0.101698	0.9927
MAP3K7	No	0.029266	9.803	9.977	-0.1733	0.05731	3.024	5	0.102791	0.988
RBCK1	No	0.029473	9.25	9.478	-0.2283	0.07565	3.018	5	0.102884	0.9877
MSRA	No	0.030247	6.755	6.978	-0.2233	0.07455	2.996	5	0.104943	0.979
CRK	No	0.030684	7.92	8.173	-0.2533	0.08492	2.983	5	0.105177	0.9781
EIF2AK3	No	0.030658	9.272	9.485	-0.2133	0.07149	2.984	5	0.105177	0.9781
MAFB	No	0.031271	4.398	4.788	-0.39	0.1315	2.967	5	0.106118	0.9742
FOXO1	No	0.031332	9.878	10.15	-0.2683	0.0905	2.965	5	0.106118	0.9742
ULK1	No	0.032039	7.65	7.863	-0.2133	0.07242	2.946	5	0.106721	0.9718
PSTPIP1	No	0.031995	8.297	8.56	-0.2633	0.08936	2.947	5	0.106721	0.9718
RPS6KA3	No	0.03226	11.42	11.51	-0.08833	0.03005	2.94	5	0.106721	0.9718
LEF1	No	0.032105	11.71	11.98	-0.275	0.09341	2.944	5	0.106721	0.9718
PECAM1	No	0.032541	8.778	9.068	-0.29	0.09889	2.932	5	0.107027	0.9705
TNFSF13B	No	0.03282	8.578	8.88	-0.3017	0.1031	2.925	5	0.107325	0.9693
ITGAL	No	0.033141	12.12	12.26	-0.1383	0.04743	2.917	5	0.107756	0.9676
PIK3R4	No	0.033867	9.295	9.418	-0.1233	0.04256	2.898	5	0.108872	0.9631
SP100	No	0.033863	10.69	10.93	-0.2383	0.08224	2.898	5	0.108872	0.9631
REL	No	0.034177	10.33	9.982	0.3433	0.1188	2.89	5	0.109251	0.9616
NRAS	No	0.034487	9.72	9.605	0.115	0.0399	2.883	5	0.109625	0.9601
IFNAR1	No	0.035501	11.14	11.28	-0.135	0.04724	2.858	5	0.112224	0.9499
TNF	No	0.035728	8.875	8.257	0.6183	0.2168	2.852	5	0.112317	0.9496
GSTM4	No	0.036714	7.277	7.485	-0.2083	0.07364	2.829	5	0.114153	0.9425
PLCG1	No	0.036566	10.76	10.99	-0.23	0.0812	2.833	5	0.114153	0.9425
OASL	No	0.03777	5.313	5.71	-0.3967	0.1414	2.805	5	0.116167	0.9349
ACSL1	No	0.03769	8.472	8.36	0.1117	0.03978	2.807	5	0.116167	0.9349
TNFRSF10B	No	0.038587	7.178	7.393	-0.215	0.07715	2.787	5	0.118042	0.928
NFKB1	No	0.039892	8.278	7.967	0.3117	0.113	2.759	5	0.121383	0.9158
PLAT	No	0.040872	5.308	4.852	0.4567	0.1668	2.738	5	0.12334	0.9089
STAT2	No	0.040969	8.817	9.065	-0.2483	0.09075	2.736	5	0.12334	0.9089
IKBKE	No	0.041762	8.353	8.485	-0.1317	0.0484	2.72	5	0.124412	0.9051
CCR4	No	0.041672	9.938	9.435	0.5033	0.1849	2.722	5	0.124412	0.9051
TGFB3	No	0.043311	6.697	7.057	-0.36	0.1338	2.69	5	0.127689	0.8938
PIK3C3	No	0.043255	9.99	10.15	-0.1633	0.0607	2.691	5	0.127689	0.8938
NFE2L2	No	0.043845	10.16	10.3	-0.135	0.05038	2.68	5	0.128596	0.8908
IL10	No	0.044463	6.665	5.905	0.76	0.2849	2.668	5	0.129111	0.889
PSEN1	No	0.044928	9.868	10.03	-0.1617	0.0608	2.659	5	0.129111	0.889
PARP1	No	0.044653	10.59	10.48	0.1017	0.03816	2.664	5	0.129111	0.889
CXCR4	No	0.044743	11.73	11.89	-0.1583	0.05947	2.663	5	0.129111	0.889
IL4R	No	0.0455	8.61	8.332	0.2783	0.1051	2.649	5	0.130097	0.8857
CASP10	No	0.046241	6.293	6.897	-0.6033	0.2289	2.635	5	0.1311	0.8824
GK	No	0.046377	9.137	8.79	0.3467	0.1317	2.633	5	0.1311	0.8824
CD3G	No	0.046542	9.77	9.867	-0.09667	0.03676	2.63	5	0.1311	0.8824
TXNIP	No	0.046796	12.29	12.6	-0.3133	0.1194	2.625	5	0.131167	0.8822
MDFIC	No	0.047282	10.62	10.78	-0.1567	0.05987	2.617	5	0.131879	0.8798
CARD17	No	0.048092	9.785	10.02	-0.2317	0.08901	2.603	5	0.132195	0.8788
NFKB2	No	0.047927	10.69	10.27	0.4233	0.1625	2.606	5	0.132195	0.8788
RAB7A	No	0.048057	11.18	11.28	-0.095	0.03649	2.603	5	0.132195	0.8788
TXK	No	0.048724	7.737	7.9	-0.1633	0.06302	2.592	5	0.133289	0.8752
HLA-C	No	0.049503	10.56	10.73	-0.1733	0.06721	2.579	5	0.134772	0.8704
IL11RA	No	0.049779	6.427	6.768	-0.3417	0.1327	2.574	5	0.134878	0.8701
MYD88	No	0.051108	7.237	7.387	-0.15	0.05877	2.553	5	0.137594	0.8614
CCL28	No	0.051265	7.698	7.988	-0.29	0.1137	2.55	5	0.137594	0.8614
TPP1	No	0.051897	9.305	9.678	-0.3733	0.147	2.54	5	0.138636	0.8581
MX1	No	0.054254	9.325	9.632	-0.3067	0.1225	2.504	5	0.144255	0.8409
CD45RA	No	0.054639	11.1	11.34	-0.2367	0.09475	2.498	5	0.144602	0.8398
ATG4A	No	0.055524	7.633	7.56	0.07333	0.02951	2.485	5	0.146265	0.8349
TGFB1	No	0.059119	8.993	9.118	-0.125	0.05136	2.434	5	0.155018	0.8096
CD69	No	0.059667	10.95	10.59	0.3617	0.1491	2.426	5	0.155735	0.8076
TYK2	No	0.06069	8.137	8.293	-0.1567	0.06494	2.412	5	0.156966	0.8042
STAT5A	No	0.060431	10.84	10.73	0.11	0.04553	2.416	5	0.156966	0.8042
PRCP	No	0.062097	8.12	8.008	0.1117	0.04665	2.394	5	0.159879	0.7962
PELI1	No	0.06326	9.55	9.737	-0.1867	0.07847	2.379	5	0.16214	0.7901
DDIT3	No	0.064642	7.537	7.68	-0.1433	0.0607	2.361	5	0.162945	0.788
RPS6KA1	No	0.06472	9.65	9.455	0.195	0.08261	2.36	5	0.162945	0.788
NGLY1	No	0.064612	10.6	10.82	-0.2267	0.09597	2.362	5	0.162945	0.788
UBA52	No	0.064379	12.7	12.86	-0.1633	0.06907	2.365	5	0.162945	0.788
IFI44	No	0.065818	9.383	9.897	-0.5133	0.2187	2.347	5	0.164327	0.7843
TRAM1	No	0.065846	10.24	10.39	-0.1483	0.06321	2.346	5	0.164327	0.7843
ITGB7	No	0.066891	7.952	8.272	-0.32	0.1371	2.334	5	0.166205	0.7794
CR1	No	0.068817	6.593	7.31	-0.7167	0.3101	2.311	5	0.170247	0.7689
IFIT2	No	0.069966	7.465	8.042	-0.5767	0.251	2.298	5	0.17154	0.7656
RELB	No	0.07031	9.105	8.48	0.625	0.2725	2.294	5	0.17154	0.7656
ITPR3	No	0.070545	9.333	9.602	-0.2683	0.1171	2.291	5	0.17154	0.7656
CAP1	No	0.069964	10.73	10.62	0.1083	0.04715	2.298	5	0.17154	0.7656
ACVR1	No	0.070997	8.988	9.22	-0.2317	0.1013	2.286	5	0.171903	0.7647
APOBEC3G	No	0.072061	9.525	9.313	0.2117	0.09307	2.274	5	0.173741	0.7601
TRAF2	No	0.073295	8.242	8.062	0.18	0.07962	2.261	5	0.1746	0.758
LCK	No	0.072893	10.48	10.6	-0.1183	0.05224	2.265	5	0.1746	0.758
STAT3	No	0.073338	12.17	11.89	0.2767	0.1224	2.26	5	0.1746	0.758
GNLY	No	0.074605	5.67	5.14	0.53	0.2359	2.246	5	0.175414	0.7559
IFIT1	No	0.074455	6.958	7.663	-0.705	0.3136	2.248	5	0.175414	0.7559
NFATC2	No	0.074332	11	11.1	-0.1017	0.0452	2.249	5	0.175414	0.7559
IL2RA	No	0.076285	10.43	9.502	0.9317	0.418	2.229	5	0.178626	0.7481
IL32	No	0.077227	13.53	13.12	0.4083	0.184	2.219	5	0.180091	0.7445
CDH1	No	0.077616	5.085	5.337	-0.2517	0.1136	2.215	5	0.180258	0.7441
LANCL1	No	0.078741	9.257	9.353	-0.09667	0.04387	2.204	5	0.182034	0.7398
CALM1	No	0.07902	12.71	12.86	-0.1517	0.06892	2.201	5	0.182034	0.7398
FOS	No	0.079942	7.057	7.318	-0.2617	0.1194	2.192	5	0.182381	0.739
ATG12	No	0.080132	9.543	9.658	-0.115	0.05252	2.19	5	0.182381	0.739
CASP3	No	0.079533	10.02	9.905	0.1133	0.05162	2.196	5	0.182381	0.739
CD68	No	0.081023	4.897	5.163	-0.2667	0.1223	2.181	5	0.183044	0.7374
CCR5	No	0.081388	7.652	7.35	0.3017	0.1386	2.177	5	0.183044	0.7374
BCR	No	0.08114	8.873	9.097	-0.2233	0.1025	2.18	5	0.183044	0.7374
KDM6B	No	0.082177	8.003	8.202	-0.1983	0.09141	2.17	5	0.18409	0.735
IL27RA	No	0.084977	8.517	8.375	0.1417	0.0661	2.143	5	0.189615	0.7221
SP1	No	0.085489	10.35	10.52	-0.17	0.0795	2.138	5	0.190014	0.7212
ZBP1	No	0.089362	6.277	6.687	-0.41	0.1949	2.103	5	0.196062	0.7076
ADGRE5	No	0.089485	7.847	8.062	-0.215	0.1023	2.102	5	0.196062	0.7076
LITAF	No	0.089589	7.86	8.117	-0.2567	0.1221	2.101	5	0.196062	0.7076
AHR	No	0.088566	9.752	9.58	0.1717	0.08134	2.11	5	0.196062	0.7076
STAT6	No	0.091145	9.013	9.215	-0.2017	0.09659	2.088	5	0.198702	0.7018
CD4	No	0.092515	10.35	10.5	-0.15	0.07225	2.076	5	0.20092	0.697
IFIH1	No	0.094519	9.348	9.622	-0.2733	0.1327	2.059	5	0.203717	0.691
CBL	No	0.094359	9.928	10.06	-0.1317	0.0639	2.061	5	0.203717	0.691
XBP1	No	0.096611	10.69	10.86	-0.1767	0.08651	2.042	5	0.207441	0.6831
JUNB	No	0.097427	9.158	8.945	0.2133	0.1048	2.035	5	0.208405	0.6811
TBXAS1	No	0.098488	6.82	6.942	-0.1217	0.06002	2.027	5	0.208853	0.6802
CGAS	No	0.099104	8.008	7.712	0.2967	0.1467	2.022	5	0.208853	0.6802
STRAP	No	0.098961	10.48	10.39	0.085	0.04201	2.023	5	0.208853	0.6802
PSAP	No	0.098848	10.92	11.03	-0.1017	0.05023	2.024	5	0.208853	0.6802
SOD1	No	0.100725	10.9	10.72	0.1833	0.09124	2.009	5	0.211485	0.6747
CD40LG	No	0.102105	9.272	9.467	-0.195	0.09756	1.999	5	0.213595	0.6704
CYSTM1	No	0.106865	6.15	5.91	0.24	0.1223	1.963	5	0.222734	0.6522
SUGT1	No	0.107597	9.652	9.742	-0.09	0.04597	1.958	5	0.22344	0.6508
GUCY1A1	No	0.108589	5.243	5.493	-0.25	0.1282	1.951	5	0.22468	0.6484
ACSL4	No	0.109645	8.635	8.562	0.07333	0.03774	1.943	5	0.225227	0.6474
ITGB2	No	0.109642	8.808	8.92	-0.1117	0.05747	1.943	5	0.225227	0.6474
CTSL	No	0.111396	7.972	7.352	0.62	0.3211	1.931	5	0.228001	0.6421
LIF	No	0.112803	5.973	5.332	0.6417	0.3341	1.921	5	0.228416	0.6413
NOTCH1	No	0.112525	7.383	7.188	0.195	0.1014	1.923	5	0.228416	0.6413
EIF3F	No	0.112314	12.36	12.5	-0.14	0.07276	1.924	5	0.228416	0.6413
PLEK	No	0.116302	7.232	7.562	-0.33	0.174	1.897	5	0.234667	0.6295
IKBKB	No	0.118348	9.265	9.435	-0.17	0.09026	1.883	5	0.237951	0.6235
GNS	No	0.11942	8.272	8.433	-0.1617	0.08616	1.876	5	0.23926	0.6211
IL26	No	0.119918	5.797	5.267	0.53	0.2829	1.873	5	0.239416	0.6208
MKNK1	No	0.122969	4.413	4.667	-0.2533	0.1367	1.854	5	0.244648	0.6115
TNFSF10	No	0.125581	9.433	9.692	-0.2583	0.1406	1.837	5	0.248974	0.6038
CD6	No	0.127695	9.658	9.778	-0.12	0.06578	1.824	5	0.252286	0.5981
ADORA2A	No	0.129986	5.697	5.978	-0.2817	0.1556	1.811	5	0.255923	0.5919
TRIM56	No	0.132378	5.727	6.058	-0.3317	0.1846	1.796	5	0.259734	0.5855
NFAT5	No	0.133505	9.152	9.338	-0.1867	0.1043	1.79	5	0.260266	0.5846
CASP4	No	0.133563	10.62	10.76	-0.135	0.07544	1.789	5	0.260266	0.5846
SOCS3	No	0.138166	8.692	8.187	0.505	0.2864	1.763	5	0.267403	0.5728
AP1G1	No	0.137993	9.91	10.01	-0.1033	0.05858	1.764	5	0.267403	0.5728
HPGD	No	0.144499	5.865	6.027	-0.1617	0.09354	1.728	5	0.278713	0.5548
BCL3	No	0.146765	7.978	7.298	0.68	0.3962	1.716	5	0.282126	0.5496
PIK3R3	No	0.148697	4.687	4.462	0.225	0.1319	1.706	5	0.284878	0.5453
DIABLO	No	0.149258	8.562	8.683	-0.1217	0.07143	1.703	5	0.284992	0.5452
SSR1	No	0.150185	11.25	11.37	-0.1117	0.06575	1.698	5	0.285803	0.5439
CBLB	No	0.155008	11.31	11.46	-0.1533	0.0916	1.674	5	0.293998	0.5317
TLR6	No	0.158197	7.168	7.533	-0.365	0.2201	1.658	5	0.29905	0.5243
AIM2	No	0.159214	9.582	9.828	-0.2467	0.1492	1.653	5	0.299133	0.5241
CTSS	No	0.159292	10.88	11.09	-0.2083	0.1261	1.653	5	0.299133	0.5241
OSM	No	0.160183	4.873	4.548	0.325	0.1972	1.648	5	0.299815	0.5231
RNF114	No	0.162218	6.197	6.38	-0.1833	0.1119	1.639	5	0.30263	0.5191
CCL18	No	0.16597	4.582	4.39	0.1917	0.1182	1.621	5	0.308618	0.5106
RHOG	No	0.168688	9.277	9.175	0.1017	0.06321	1.608	5	0.312649	0.5049
MIF	No	0.169239	10.76	10.54	0.2233	0.1391	1.606	5	0.312652	0.5049
MAVS	No	0.173471	7.19	7.447	-0.2567	0.1618	1.587	5	0.318403	0.497
IFITM2	No	0.173021	11.12	10.9	0.2183	0.1374	1.589	5	0.318403	0.497
IFI16	No	0.175775	12.26	12.32	-0.05833	0.03701	1.576	5	0.321595	0.4927
OS9	No	0.177728	9.272	9.375	-0.1033	0.06591	1.568	5	0.323091	0.4907
ADAR	No	0.177713	9.903	9.998	-0.095	0.06059	1.568	5	0.323091	0.4907
C5	No	0.179693	5.523	5.733	-0.21	0.1347	1.559	5	0.325622	0.4873
NCF2	No	0.184236	4.422	4.942	-0.52	0.3377	1.54	5	0.332794	0.4778
FCGRT	No	0.187035	6.12	6.33	-0.21	0.1374	1.528	5	0.335466	0.4744
TOLLIP	No	0.187768	8.138	8.28	-0.1417	0.09289	1.525	5	0.335466	0.4744
ATG3	No	0.188073	9.95	10.03	-0.07833	0.05141	1.524	5	0.335466	0.4744
LAMP1	No	0.187971	10.42	10.51	-0.09	0.05905	1.524	5	0.335466	0.4744
RBPJ	No	0.188678	10.65	10.52	0.125	0.08217	1.521	5	0.335492	0.4743
IL6	No	0.19098	4.797	5.212	-0.415	0.2745	1.512	5	0.338529	0.4704
LTA4H	No	0.192277	10.63	10.68	-0.05167	0.03429	1.507	5	0.339769	0.4688
MYC	No	0.194126	10.52	10.38	0.1367	0.09117	1.499	5	0.341974	0.466
IFNLR1	No	0.195163	4.427	4.825	-0.3983	0.2665	1.495	5	0.342066	0.4659
TAP2	No	0.195381	8.487	8.672	-0.185	0.1238	1.494	5	0.342066	0.4659
PYCARD	No	0.200613	5.575	5.88	-0.305	0.207	1.473	5	0.35015	0.4557
CD8B	No	0.201831	5.312	4.925	0.3867	0.2633	1.469	5	0.351199	0.4544
TRIM22	No	0.203677	9.403	9.653	-0.25	0.171	1.462	5	0.353329	0.4518
NCR1	No	0.215959	5.342	5.18	0.1617	0.1142	1.416	5	0.373497	0.4277
APEX1	No	0.217883	9.398	9.338	0.06	0.04258	1.409	5	0.375683	0.4252
LIMK2	No	0.220018	7.49	7.408	0.08167	0.05828	1.401	5	0.378218	0.4223
PRKCD	No	0.22174	7.533	7.64	-0.1067	0.07645	1.395	5	0.380031	0.4202
EGLN1	No	0.224958	8.902	9.205	-0.3033	0.2192	1.384	5	0.384388	0.4152
ACSL3	No	0.228489	6.625	6.763	-0.1383	0.1008	1.372	5	0.388592	0.4105
KLRB1	No	0.228785	10.47	10.68	-0.2167	0.1581	1.371	5	0.388592	0.4105
ITGAE	No	0.234279	5.813	5.652	0.1617	0.1196	1.352	5	0.396741	0.4015
IL22	No	0.240088	5.623	5.12	0.5033	0.3776	1.333	5	0.402465	0.3953
CSF2	No	0.240489	6.402	5.713	0.6883	0.5169	1.332	5	0.402465	0.3953
GPX7	No	0.2403	7.013	7.147	-0.1333	0.1001	1.332	5	0.402465	0.3953
MAP2K2	No	0.23902	8.535	8.642	-0.1067	0.07982	1.336	5	0.402465	0.3953
SEM1	No	0.242803	9.938	9.84	0.09833	0.07427	1.324	5	0.405146	0.3924
OAS1	No	0.245262	8.245	8.547	-0.3017	0.2292	1.316	5	0.408054	0.3893
P2RX7	No	0.246492	6.482	6.735	-0.2533	0.1931	1.312	5	0.408904	0.3884
CCL4/L1/L2	No	0.248254	6.915	6.243	0.6717	0.5141	1.306	5	0.41063	0.3865
CXCL10	No	0.249391	6.035	6.345	-0.31	0.2379	1.303	5	0.411315	0.3858
XCL1/2	No	0.252971	7.335	6.995	0.34	0.2632	1.292	5	0.416013	0.3809
IL13RA1	No	0.25625	4.66	4.968	-0.3083	0.2406	1.281	5	0.42019	0.3766
CCL5	No	0.257309	6.722	6.81	-0.08833	0.06911	1.278	5	0.420716	0.376
EIF2AK2	No	0.258989	8.237	8.365	-0.1283	0.1008	1.273	5	0.421629	0.3751
BNIP3	No	0.25936	10.47	10.92	-0.4433	0.3486	1.272	5	0.421629	0.3751
HSP90B1	No	0.260091	12.68	12.8	-0.1217	0.09583	1.27	5	0.421629	0.3751
TLN1	No	0.265088	11.17	11.23	-0.06167	0.04915	1.255	5	0.428509	0.368
IFIT3	No	0.266755	5.79	6.307	-0.5167	0.4135	1.25	5	0.429983	0.3665
CCL1	No	0.271159	5.382	4.688	0.6933	0.5607	1.237	5	0.434618	0.3619
SMAD5	No	0.270634	6.788	6.948	-0.16	0.1292	1.238	5	0.434618	0.3619
IFI6	No	0.27832	5.985	6.3	-0.315	0.2591	1.216	5	0.442358	0.3542
BECN1	No	0.277561	8.23	8.185	0.045	0.03695	1.218	5	0.442358	0.3542
ITK	No	0.277049	11.37	11.46	-0.09333	0.07654	1.219	5	0.442358	0.3542
HAVCR2	No	0.281004	7.707	7.542	0.165	0.1366	1.208	5	0.44538	0.3513
CCL22	No	0.286995	6.515	5.903	0.6117	0.5134	1.191	5	0.45123	0.3456
RIPK2	No	0.287074	7.383	7.495	-0.1117	0.09375	1.191	5	0.45123	0.3456
STT3B	No	0.286294	10.97	11.05	-0.07833	0.06565	1.193	5	0.45123	0.3456
VSIR	No	0.290438	5.4	5.603	-0.2033	0.1721	1.182	5	0.455259	0.3417
FOXP3	No	0.292343	7.032	6.913	0.1183	0.1006	1.177	5	0.456987	0.3401
DNAJA2	No	0.29925	9.897	9.945	-0.04833	0.04175	1.158	5	0.466502	0.3311
CXCR6	No	0.300169	6.957	6.765	0.1917	0.1659	1.155	5	0.466656	0.331
GCA	No	0.308693	7.76	7.86	-0.1	0.08828	1.133	5	0.4786	0.32
NEO1	No	0.31658	6.198	6.343	-0.145	0.1304	1.112	5	0.486424	0.313
ATG10	No	0.316367	7.013	6.917	0.09667	0.08686	1.113	5	0.486424	0.313
LYN	No	0.317159	8.223	7.578	0.645	0.5806	1.111	5	0.486424	0.313
MAPK8	No	0.315175	8.718	8.805	-0.08667	0.07766	1.116	5	0.486424	0.313
FCRL2	No	0.319682	6.212	5.715	0.4967	0.4497	1.104	5	0.488976	0.3107
IFNG	No	0.324304	5.17	4.89	0.28	0.2562	1.093	5	0.494716	0.3056
ICOS	No	0.326386	11.1	11.18	-0.08833	0.08122	1.088	5	0.49656	0.304
GLA	No	0.328368	9.277	9.242	0.035	0.03233	1.083	5	0.498243	0.3026
CCR2	No	0.333791	4.8	4.947	-0.1467	0.1372	1.069	5	0.504873	0.2968
NEU1	No	0.334511	7.933	8.023	-0.09	0.0843	1.068	5	0.504873	0.2968
HLA-DRB	No	0.336402	8.477	7.915	0.5617	0.5284	1.063	5	0.505047	0.2967
DERL1	No	0.33608	10.21	10.16	0.04667	0.04387	1.064	5	0.505047	0.2967
RAB5C	No	0.340129	7.577	7.66	-0.08333	0.07906	1.054	5	0.509298	0.293
AKT1	No	0.347104	8.165	8.2	-0.035	0.03374	1.037	5	0.516931	0.2866
TIFA	No	0.348449	8.585	8.692	-0.1067	0.1031	1.034	5	0.516931	0.2866
ATP6V1B2	No	0.346541	9.765	9.828	-0.06333	0.06097	1.039	5	0.516931	0.2866
LDHB	No	0.34886	13.78	13.91	-0.135	0.1307	1.033	5	0.516931	0.2866
XAF1	No	0.35515	8.762	9.02	-0.2583	0.2536	1.019	5	0.523524	0.2811
JAK3	No	0.354675	10.73	10.5	0.2383	0.2337	1.02	5	0.523524	0.2811
UBE2L6	No	0.356258	7.417	7.593	-0.1767	0.1739	1.016	5	0.523801	0.2808
GLB1	No	0.357702	8.225	8.152	0.07333	0.07242	1.013	5	0.524569	0.2802
TANK	No	0.358785	11.59	11.55	0.04833	0.04785	1.01	5	0.524803	0.28
IL1R2	No	0.361669	4.963	4.743	0.22	0.2192	1.004	5	0.527106	0.2781
HLA-DMA	No	0.362211	8.183	7.885	0.2983	0.2977	1.002	5	0.527106	0.2781
TMEM140	No	0.36826	7.368	7.567	-0.1983	0.2006	0.9886	5	0.53454	0.272
NKG7	No	0.371742	4.948	5.178	-0.23	0.2345	0.9808	5	0.538222	0.269
HLA-DRA	No	0.374817	11.14	10.38	0.7517	0.7718	0.9739	5	0.539926	0.2677
DDX5	No	0.373872	14.46	14.5	-0.04333	0.0444	0.976	5	0.539926	0.2677
PNOC	No	0.377419	5.092	4.633	0.4583	0.4734	0.9682	5	0.542302	0.2658
PTGER2	No	0.379427	5.897	5.622	0.275	0.2853	0.9638	5	0.542447	0.2656
HCST	No	0.37862	8.543	8.437	0.1067	0.1105	0.9655	5	0.542447	0.2656
MVP	No	0.38199	9.36	9.287	0.07333	0.07654	0.9582	5	0.544742	0.2638
FGR	No	0.383538	4.377	4.73	-0.3533	0.3701	0.9548	5	0.545583	0.2631
MAP3K8	No	0.387336	8.752	8.52	0.2317	0.2448	0.9465	5	0.549611	0.2599
IRF7	No	0.389811	8.15	8.293	-0.1433	0.1523	0.9412	5	0.551458	0.2585
STAT4	No	0.390575	9.89	9.762	0.1283	0.1366	0.9396	5	0.551458	0.2585
CD2	No	0.393493	9.893	9.822	0.07167	0.07679	0.9333	5	0.554202	0.2563
CXCR5	No	0.396341	9.855	9.948	-0.09333	0.1007	0.9273	5	0.556834	0.2543
MAPK13	No	0.397636	9.038	9.122	-0.08333	0.09014	0.9245	5	0.557278	0.2539
TYROBP	No	0.399903	4.978	4.753	0.225	0.2446	0.9197	5	0.559079	0.2525
TIGIT	No	0.40149	10.17	10.23	-0.06	0.06547	0.9164	5	0.559658	0.2521
RACK1	No	0.402285	12.64	12.68	-0.03833	0.04191	0.9147	5	0.559658	0.2521
CD19	No	0.406152	5.87	5.46	0.41	0.4522	0.9067	5	0.563659	0.249
BCL6	No	0.407935	9.323	9.113	0.21	0.2326	0.903	5	0.564757	0.2481
CD22	No	0.415708	7.933	7.41	0.5233	0.59	0.887	5	0.574121	0.241
CD79A	No	0.423971	8.19	7.722	0.4683	0.5382	0.8702	5	0.584116	0.2335
SELENOS	No	0.426492	5.057	5.218	-0.1617	0.1869	0.8652	5	0.586169	0.232
CD274	No	0.428254	8.44	8.573	-0.1333	0.1547	0.8617	5	0.587172	0.2312
IFNGR2	No	0.433011	10.17	10.11	0.06167	0.07236	0.8522	5	0.592268	0.2275
IFITM1	No	0.434675	11.2	11	0.1983	0.2336	0.8489	5	0.593117	0.2269
CSF1	No	0.43827	6.107	5.838	0.2683	0.3187	0.8419	5	0.596592	0.2243
IL15	No	0.44338	4.922	5.227	-0.305	0.3666	0.8319	5	0.596774	0.2242
ULK2	No	0.440771	5.413	5.523	-0.11	0.1314	0.837	5	0.596774	0.2242
PTGER4	No	0.440313	7.193	7.26	-0.06667	0.07957	0.8379	5	0.596774	0.2242
TRAF3	No	0.443648	9.968	9.88	0.08833	0.1063	0.8314	5	0.596774	0.2242
IL2RG	No	0.442635	12.16	12.08	0.07833	0.094	0.8333	5	0.596774	0.2242
RAC2	No	0.448488	8.475	8.417	0.05833	0.07097	0.822	5	0.601863	0.2205
TNFRSF25	No	0.449818	10.33	10.39	-0.055	0.06712	0.8194	5	0.602227	0.2202
CTSW	No	0.452021	5.382	5.635	-0.2533	0.3108	0.8152	5	0.603756	0.2191
MT2A	No	0.45507	9.82	9.698	0.1217	0.1503	0.8094	5	0.606405	0.2172
CCL17	No	0.467835	5.367	5.087	0.28	0.3565	0.7853	5	0.621958	0.2062
PLCG2	No	0.469054	7.985	7.572	0.4133	0.5279	0.783	5	0.622125	0.2061
MAP3K5	No	0.474764	8.207	8.283	-0.07667	0.09925	0.7724	5	0.628234	0.2019
MS4A1	No	0.477223	10.35	9.742	0.605	0.7879	0.7679	5	0.628591	0.2016
TRIM21	No	0.477243	9.477	9.593	-0.1167	0.1519	0.7679	5	0.628591	0.2016
HLA-DQA	No	0.479011	9.84	9.305	0.535	0.6997	0.7646	5	0.629462	0.201
SYK	No	0.484384	6.947	6.558	0.3883	0.5145	0.7548	5	0.635056	0.1972
AIF1	No	0.487026	6.502	6.385	0.1167	0.1556	0.75	5	0.637053	0.1958
GBP2	No	0.490774	12.49	12.64	-0.15	0.2018	0.7432	5	0.640483	0.1935
AP1M1	No	0.49504	9.372	9.43	-0.05833	0.07931	0.7355	5	0.643488	0.1915
CD45RB	No	0.495339	11.18	11.22	-0.04667	0.06349	0.735	5	0.643488	0.1915
IL19	No	0.49852	4.387	4.565	-0.1783	0.2445	0.7293	5	0.64587	0.1899
NCR3	No	0.499443	5.68	5.808	-0.1283	0.1764	0.7277	5	0.64587	0.1899
CEBPB	No	0.500841	8.868	8.935	-0.06667	0.09193	0.7252	5	0.64621	0.1896
ICOSLG	No	0.505232	6.377	6.575	-0.1983	0.2765	0.7174	5	0.648933	0.1878
MAF	No	0.504236	11.16	11.09	0.07333	0.102	0.7192	5	0.648933	0.1878
PFKFB3	No	0.508259	11.42	11.48	-0.06	0.08426	0.7121	5	0.65135	0.1862
RNF135	No	0.514041	6.052	5.965	0.08667	0.1235	0.7019	5	0.655805	0.1832
ATP6V0D1	No	0.513221	8.25	8.3	-0.05	0.07109	0.7034	5	0.655805	0.1832
HLA-DQB1	No	0.52507	6.178	5.963	0.215	0.3149	0.6828	5	0.666885	0.1759
BST2	No	0.524392	9.938	9.86	0.07833	0.1145	0.684	5	0.666885	0.1759
IL18R1	No	0.526334	7.073	6.985	0.08833	0.1298	0.6806	5	0.667003	0.1759
CTSA	No	0.543406	9.425	9.39	0.035	0.05371	0.6516	5	0.687106	0.163
HLA-DPA1	No	0.555073	9.077	8.768	0.3083	0.4878	0.6321	5	0.698753	0.1557
CUL1	No	0.555008	10.64	10.68	-0.03833	0.06063	0.6322	5	0.698753	0.1557
CD38	No	0.559709	8.912	8.803	0.1083	0.1735	0.6245	5	0.703034	0.153
DDAH2	No	0.562891	6.343	6.46	-0.1167	0.1884	0.6192	5	0.703923	0.1525
ALOX5	No	0.561826	7.68	7.398	0.2817	0.4536	0.621	5	0.703923	0.1525
DDOST	No	0.568	10.25	10.23	0.01667	0.02728	0.6108	5	0.708754	0.1495
NFATC1	No	0.570521	9.412	9.37	0.04167	0.06867	0.6067	5	0.710342	0.1485
IL23R	No	0.571882	5.098	4.942	0.1567	0.2592	0.6045	5	0.710482	0.1484
LAMP3	No	0.57425	7.06	6.84	0.22	0.3663	0.6007	5	0.71187	0.1476
KPNB1	No	0.576132	10.34	10.32	0.01667	0.02789	0.5976	5	0.71265	0.1471
APOL6	No	0.577477	11.73	11.86	-0.13	0.2183	0.5954	5	0.712764	0.1471
ALOX5AP	No	0.580037	10.51	10.47	0.03833	0.06483	0.5913	5	0.714375	0.1461
CXCL8	No	0.583245	5.225	4.957	0.2683	0.4578	0.5861	5	0.71523	0.1456
RELA	No	0.582809	8.167	8.223	-0.05667	0.09656	0.5868	5	0.71523	0.1456
CD80	No	0.585216	5.56	5.703	-0.1433	0.2459	0.583	5	0.716103	0.145
CPA3	No	0.594316	4.71	4.823	-0.1133	0.1994	0.5684	5	0.725678	0.1393
CD86	No	0.597182	5.588	5.387	0.2017	0.3576	0.5639	5	0.727615	0.1381
ACOX1	No	0.599555	9.048	9.08	-0.03167	0.05653	0.5601	5	0.728946	0.1373
ATP6AP2	No	0.614081	9.212	9.25	-0.03833	0.07134	0.5373	5	0.745015	0.1278
NAE1	No	0.618732	10.59	10.63	-0.03667	0.06917	0.5301	5	0.74906	0.1255
IRAK1	No	0.624465	7.318	7.382	-0.06333	0.1215	0.5212	5	0.754396	0.1224
HLA-DPB1	No	0.629352	8.853	8.622	0.2317	0.451	0.5137	5	0.758689	0.1199
IFITM3	No	0.634636	8.488	8.415	0.07333	0.145	0.5056	5	0.761832	0.1181
KRAS	No	0.634637	9.545	9.57	-0.025	0.04945	0.5056	5	0.761832	0.1181
TLR7	No	0.640987	5.082	5.29	-0.2083	0.4201	0.4959	5	0.764615	0.1166
NOX1	No	0.638931	5.432	5.517	-0.085	0.1703	0.499	5	0.764615	0.1166
PTPN6	No	0.640787	9.683	9.733	-0.05	0.1008	0.4962	5	0.764615	0.1166
RPS6KB1	No	0.647342	6.358	6.398	-0.04	0.08226	0.4863	5	0.76737	0.115
RSAD2	No	0.647254	8.362	8.515	-0.1533	0.3152	0.4864	5	0.76737	0.115
ENTPD1	No	0.645608	8.672	8.502	0.17	0.3477	0.4889	5	0.76737	0.115
TAB2	No	0.649167	9.022	9.053	-0.03167	0.06549	0.4835	5	0.767933	0.1147
TCL1A	No	0.6506	8.032	7.7	0.3317	0.689	0.4813	5	0.768032	0.1146
PAK1	No	0.654398	7.127	7.082	0.045	0.09461	0.4756	5	0.770916	0.113
RASGRP4	No	0.667695	4.547	4.393	0.1533	0.3365	0.4557	5	0.781639	0.107
CCR7	No	0.667573	6.542	6.602	-0.06	0.1316	0.4559	5	0.781639	0.107
HLA-DMB	No	0.667181	7.628	7.41	0.2183	0.4783	0.4565	5	0.781639	0.107
GBP4	No	0.668995	10.06	10.23	-0.1733	0.382	0.4538	5	0.781639	0.107
PDCD1	No	0.670771	5.063	4.952	0.1117	0.2475	0.4512	5	0.782108	0.1067
ISG15	No	0.677539	6.645	6.743	-0.09833	0.2229	0.4411	5	0.788384	0.1033
CD45R0	No	0.682471	12.76	12.73	0.02667	0.06146	0.4339	5	0.792503	0.101
VEGFA	No	0.685297	8.865	9.012	-0.1467	0.3413	0.4297	5	0.794163	0.1001
IL18	No	0.687934	4.383	4.477	-0.09333	0.2192	0.4258	5	0.795598	0.09931
SLC2A3	No	0.692518	10.74	10.62	0.125	0.2982	0.4191	5	0.799275	0.0973
TBX21	No	0.704588	6.738	6.782	-0.04333	0.1079	0.4016	5	0.81156	0.09068
CTSZ	No	0.709048	8.115	8.023	0.09167	0.232	0.3951	5	0.815047	0.08882
SOCS1	No	0.711512	8.477	8.417	0.06	0.1532	0.3916	5	0.816231	0.08819
CD79B	No	0.713027	7.423	7.313	0.11	0.2825	0.3894	5	0.816323	0.08814
OAS3	No	0.722979	7.163	7.28	-0.1167	0.311	0.3751	5	0.826054	0.08299
IFI35	No	0.730164	7.682	7.735	-0.05333	0.1462	0.3648	5	0.832592	0.07957
VWF	No	0.733284	4.51	4.397	0.1133	0.3145	0.3604	5	0.834478	0.07859
FBXO6	No	0.737767	5.693	5.788	-0.095	0.2683	0.354	5	0.837903	0.07681
GBA	No	0.739863	8.245	8.223	0.02167	0.06172	0.351	5	0.838609	0.07644
FAM30A	No	0.741707	4.793	4.898	-0.105	0.3013	0.3484	5	0.839028	0.07622
WIPI1	No	0.756453	5.1	5.155	-0.055	0.1679	0.3276	5	0.850636	0.07026
CD81	No	0.753568	11.37	11.36	0.015	0.04522	0.3317	5	0.850636	0.07026
HLA-A	No	0.756149	12.92	12.94	-0.01833	0.05588	0.3281	5	0.850636	0.07026
MCL1	No	0.760341	10.93	10.97	-0.03667	0.1138	0.3222	5	0.853321	0.06889
LRRK2	No	0.767786	5.953	5.813	0.14	0.449	0.3118	5	0.853615	0.06874
CD40	No	0.768104	7.21	7.035	0.175	0.5621	0.3113	5	0.853615	0.06874
TPSAB1/B2	No	0.762928	7.148	7.098	0.05	0.157	0.3186	5	0.853615	0.06874
GZMA	No	0.764497	8.512	8.442	0.07	0.2213	0.3164	5	0.853615	0.06874
IRF1	No	0.767984	10.62	10.71	-0.095	0.305	0.3115	5	0.853615	0.06874
BLK	No	0.778268	4.947	5.037	-0.09	0.3028	0.2972	5	0.863226	0.06388
RUNX3	No	0.780853	6.938	6.988	-0.05	0.1703	0.2936	5	0.863479	0.06375
GBP5	No	0.781532	10.89	10.75	0.1333	0.4556	0.2927	5	0.863479	0.06375
CXCL14	No	0.794354	4.527	4.63	-0.1033	0.3758	0.275	5	0.875944	0.05752
NCF1	No	0.800196	5.605	5.467	0.1383	0.5183	0.2669	5	0.87898	0.05602
PANX1	No	0.7988	6.088	6.058	0.03	0.1116	0.2688	5	0.87898	0.05602
PSMB9	No	0.810304	10.32	10.36	-0.04	0.1581	0.253	5	0.884958	0.05308
FAS	No	0.809427	10.7	10.66	0.03667	0.1442	0.2543	5	0.884958	0.05308
HLA-B	No	0.808198	13.36	13.37	-0.01	0.03907	0.2559	5	0.884958	0.05308
STING1	No	0.816931	9.785	9.76	0.025	0.1025	0.244	5	0.890486	0.05037
ITGAX	No	0.819669	5.1	5.025	0.075	0.3122	0.2403	5	0.891068	0.05009
TLR2	No	0.820597	5.223	5.192	0.03167	0.1325	0.239	5	0.891068	0.05009
BCL2	No	0.826085	8.417	8.373	0.04333	0.1872	0.2315	5	0.895318	0.04802
MARCKS	No	0.827896	5.092	4.987	0.105	0.4584	0.2291	5	0.895576	0.0479
LTB	No	0.830453	11.62	11.58	0.035	0.1552	0.2256	5	0.896637	0.04738
NOD2	No	0.835257	5.86	5.895	-0.035	0.1598	0.2191	5	0.900115	0.0457
TLR9	No	0.839323	5.758	5.808	-0.05	0.2341	0.2136	5	0.901084	0.04523
GBP1	No	0.838386	8.855	8.955	-0.1	0.4655	0.2148	5	0.901084	0.04523
CCR6	No	0.841971	5.092	5.042	0.05	0.2381	0.21	5	0.902106	0.04474
HLA-DOB	No	0.843445	7.56	7.64	-0.08	0.3846	0.208	5	0.902106	0.04474
CD14	No	0.857667	4.533	4.48	0.05333	0.2825	0.1888	5	0.915596	0.0383
CD59	No	0.864037	10.43	10.45	-0.02167	0.1202	0.1802	5	0.920668	0.0359
ALPK1	No	0.867445	8.653	8.62	0.03333	0.1897	0.1757	5	0.920851	0.03581
TAP1	No	0.867352	9.837	9.865	-0.02833	0.1612	0.1758	5	0.920851	0.03581
CCNC	No	0.870023	10.3	10.29	0.01167	0.06775	0.1722	5	0.921868	0.03533
IL12RB2	No	0.871686	7.968	7.94	0.02833	0.1667	0.17	5	0.921913	0.03531
DTX3L	No	0.873924	10.06	10.1	-0.04	0.2395	0.167	5	0.922566	0.035
HLX	No	0.897589	4.488	4.528	-0.04	0.2955	0.1354	5	0.926064	0.03336
KIR2DL3	No	0.889492	4.703	4.665	0.03833	0.2622	0.1462	5	0.926064	0.03336
RAB31	No	0.893874	5.587	5.545	0.04167	0.2969	0.1403	5	0.926064	0.03336
PRF1	No	0.880635	5.952	5.97	-0.01833	0.116	0.158	5	0.926064	0.03336
SPIB	No	0.880538	6.585	6.525	0.06	0.3794	0.1581	5	0.926064	0.03336
CXCR3	No	0.893321	6.947	6.938	0.008333	0.05907	0.1411	5	0.926064	0.03336
NCF4	No	0.885535	7	7.025	-0.025	0.1651	0.1515	5	0.926064	0.03336
HMGB1	No	0.891063	7.495	7.48	0.015	0.1041	0.1441	5	0.926064	0.03336
CHUK	No	0.892832	8.475	8.462	0.01333	0.09408	0.1417	5	0.926064	0.03336
MAPKAPK2	No	0.900023	9.012	9.007	0.005	0.03784	0.1321	5	0.926064	0.03336
IRF9	No	0.893111	9.288	9.315	-0.02667	0.1887	0.1414	5	0.926064	0.03336
DNAJC10	No	0.895385	9.717	9.707	0.01	0.0723	0.1383	5	0.926064	0.03336
PSMB8	No	0.888145	12.06	12.05	0.01167	0.07884	0.148	5	0.926064	0.03336
STAT1	No	0.899385	13.91	13.85	0.065	0.4887	0.133	5	0.926064	0.03336
CFLAR	No	0.909096	10.54	10.55	-0.008333	0.0694	0.1201	5	0.93371	0.02979
PARP9	No	0.921302	8.915	8.948	-0.03333	0.3209	0.1039	5	0.944542	0.02478
KLRC1	No	0.926676	4.73	4.763	-0.03333	0.3445	0.09676	5	0.948343	0.02303
CSF2RB	No	0.930756	6.572	6.552	0.02	0.2189	0.09136	5	0.950808	0.02191
SPI1	No	0.942142	5.053	5.027	0.02667	0.3495	0.0763	5	0.960215	0.01763
SH2D1A	No	0.943675	11.4	11.4	-0.008333	0.1122	0.07427	5	0.960215	0.01763
CD3D	No	0.945027	12.07	12.07	-0.005	0.06898	0.07248	5	0.960215	0.01763
XCR1	No	0.9569	4.547	4.527	0.02	0.3521	0.05681	5	0.970546	0.01298
IL12RB1	No	0.967537	6.337	6.33	0.006667	0.1559	0.04277	5	0.979588	0.008957
CD70	No	0.980458	4.643	4.648	-0.005	0.1942	0.02574	5	0.98915	0.004738
PDHB	No	0.979919	9.763	9.765	-0.001667	0.063	0.02645	5	0.98915	0.004738
PSMB10	No	0.992226	9.477	9.478	-0.001667	0.1628	0.01024	5	0.99925	0.0003258
NT5E	No	>0.999999	5.025	5.025	-1.48e-16	0.1322	1.119e-15	5	>0.999999	0
LAT2	No	>0.999999	6.41	6.41	-2.961e-16	0.3598	8.228e-16	5	>0.999999	0
IL10RB	No	>0.999999	7.043	7.043	2.961e-16	0.1244	2.38e-15	5	>0.999999	0
ATF4	No	>0.999999	13.08	13.08	2.961e-16	0.04066	7.281e-15	5	>0.999999	0
