# Supplementary material for: Lymphoid B cells upregulate HIV-1 ex vivo and are linked to its expression in vivo
Source: PLoS Pathog. 2025 Dec 1;21(12):e1013661. doi: 10.1371/journal.ppat.1013661 (PMC12680345; doi:10.1371/journal.ppat.1013661)
Supplement: S1 Data — (ZIP) [file ppat.1013661.s007.zip › R5-HIV TFH+GCB vs Mock TFH+GCB.xlsx]

## Sheet: MOCK vs R5 +GCB
Probe Name	Annotation	Accession #	NS Probe ID	Class Name	Analyte Type	Species Name	% Samples above Threshold		20240425_210806980725_AZ632TBR5_04.RCC	20240425_210806980725_AZ634TBR5_08.RCC	20240425_210806980725_AZ637TBR5_12.RCC	20240425_210806940725_AZ638TBR5_04.RCC	20240425_210806940725_AZ639TBR5_08.RCC	20240425_210806940725_AZ640TBR5_12.RCC	20240425_210806980725_AZ632TBMOCK_02.RCC	20240425_210806980725_AZ634TBMOCK_06.RCC	20240425_210806980725_AZ637TBMOCK_10.RCC	20240425_210806940725_AZ638TBMOCK_02.RCC	20240425_210806940725_AZ639TBMOCK_06.RCC	20240425_210806940725_AZ640TBMOCK_10.RCC
									R5 : true : +GCB	R5 : true : +GCB	R5 : true : +GCB	R5 : true : +GCB	R5 : true : +GCB	R5 : true : +GCB	MOCK : true : +GCB	MOCK : true : +GCB	MOCK : true : +GCB	MOCK : true : +GCB	MOCK : true : +GCB	MOCK : true : +GCB
CD70		NM_001252.2	NM_001252.2:190	Endogenous	mRNA	Hs	100	4.45939	4.92	4.26	4.23	4.82	4.26	4.32	4.31	4.04	4.31	4.58	4.27	4.49	4.32991		control genes or below threshold
RASGRP4		NM_170604.1	NM_170604.1:1625	Endogenous	mRNA	Hs	100	4.47116	4.39	4.71	4.3	4.73	4.13	4.6	4.31	4.5	4.14	4.26	4.59	4.25	4.33894		threshold is <20 counts or 4.321928 log2
XCR1		NM_005283.2	NM_005283.2:700	Endogenous	mRNA	Hs	100	4.60073	4.31	5.26	4.57	4.05	4.85	4.66	4.8	4.43	4.39	4.2	4.41	3.96	4.35761
TLR7		NM_016562.3	NM_016562.3:3098	Endogenous	mRNA	Hs	100	4.64901	4.31	4.47	5.15	4.59	4.33	5.12	4.58	4.12	4.84	4.26	3.76	4.75	4.36834
KIR3DL1/2		NM_001322168.1	NM_001322168.1:466	Endogenous	mRNA	Hs	100	4.63121	4.22	3.47	3.98	4.98	5.23	6.5	3.9	3.62	3.47	4.8	4.99	6.47	4.43328
IL19		NM_013371.3	NM_013371.3:1030	Endogenous	mRNA	Hs	100	4.44074	3.68	4.65	4.63	4.49	4.51	4.78	4.63	4.56	4.23	4.13	4.9	4.32	4.45403
FAM30A		NR_026800.2	NR_026800.2:1682	Endogenous	mRNA	Hs	100	4.65156	4.54	4.59	5.03	4.26	4.51	5.03	4.31	4.43	4.84	3.92	4.41	4.96	4.46501
RAB31		NM_006868.3	NM_006868.3:317	Endogenous	mRNA	Hs	100	4.81928	4.47	4.33	5.51	5.32	4.39	5.03	4.16	4.43	5.47	4.13	4.04	4.79	4.47739
CXCL14		NM_004887.4	NM_004887.4:574	Endogenous	mRNA	Hs	100	4.68448	4.22	5.22	4.89	4.32	4.56	4.98	4.99	4.56	4.39	4.53	3.65	4.92	4.48381
ACKR4		NM_016557.2	NM_016557.2:854	Endogenous	mRNA	Hs	100	4.41837	4.97	4.76	3.89	3.82	4.81	4.4	4.31	4.84	4.47	4.43	4.59	4.38	4.50008
HLX		NM_021958.2	NM_021958.2:1190	Endogenous	mRNA	Hs	100	4.33159	3.92	4.33	4.57	4.49	4.39	4.32	4.24	4.74	4.23	4.53	4.76	4.55	4.50333
MKNK1		NM_001135553.4	NM_001135553.4:1307	Endogenous	mRNA	Hs	100	4.60476	4.54	4.18	4.89	4.26	4.71	5.12	4.31	4.62	4.84	4.67	4.34	4.44	4.53272
AIF1		NM_032955.1	NM_032955.1:185	Endogenous	mRNA	Hs	100	4.98501	4.47	5.47	5.27	4.9	4.93	4.93	4.94	5.17	5.23	4	4.47	3.96	4.59865
ITGAX		NM_000887.4	NM_000887.4:872	Endogenous	mRNA	Hs	100	4.96335	4.54	5.01	5.03	5.09	4.89	5.25	4.99	4.5	4.6	4.43	4.59	4.55	4.60663
NT5E		NM_002526.2	NM_002526.2:1214	Endogenous	mRNA	Hs	100	4.59325	4.22	5.01	4.44	4.54	4.61	4.78	4.51	4.74	4.67	4.53	4.65	4.55	4.60757
PLAT		NM_000930.3	NM_000930.3:1340	Endogenous	mRNA	Hs	100	4.91396	5.13	4.92	4.79	5.22	4.85	4.6	5.16	4.94	4.39	5.17	4.47	3.7	4.60759
LRRK2		NM_198578.3	NM_198578.3:2372	Endogenous	mRNA	Hs	100	4.87465	4.13	4.47	6.03	5.19	4.39	5.29	4.75	4.56	5.54	4.67	3.65	4.7	4.61119
ITGAE		NM_002208.4	NM_002208.4:903	Endogenous	mRNA	Hs	100	4.74721	4.47	4.82	4.63	4.32	5.85	4.54	3.99	4.74	4.67	4.48	5.27	4.75	4.6342
CD86		NM_175862.4	NM_175862.4:590	Endogenous	mRNA	Hs	100	5.01271	5.22	4.71	5.63	5.29	4.71	4.6	4.58	3.74	5	4.84	4.59	5.35	4.65536
CXCL10		NM_001565.3	NM_001565.3:122	Endogenous	mRNA	Hs	100	4.9635	6.33	3.92	5.76	5.66	4.89	3.78	5.55	3.94	5.5	4.37	4.86	4.04	4.66597
CDH1		NM_004360.2	NM_004360.2:535	Endogenous	mRNA	Hs	100	4.75047	4.61	4.76	4.51	4.73	4.98	4.93	4.45	4.5	4.79	4.2	5.41	4.88	4.68953
BLK		NM_001715.2	NM_001715.2:990	Endogenous	mRNA	Hs	100	4.75229	4.8	4.96	4.98	4.38	4.76	4.66	4.58	5.21	4.84	4.48	5.23	3.96	4.69538
NCF1		NM_000265.4	NM_000265.4:374	Endogenous	mRNA	Hs	100	5.07043	4.68	4.71	5.94	5.09	4.98	5.12	4.8	3.74	5.5	4.96	4.27	5.15	4.69929
CD19		NM_001178098.1	NM_001178098.1:1085	Endogenous	mRNA	Hs	100	5.00514	5.13	3.92	5.91	5.26	5.05	4.98	4.63	3.21	5.93	4.72	5.37	5.15	4.75128
CCL4/L1/L2		NM_002984.2	NM_002984.2:201	Endogenous	mRNA	Hs	100	5.2818	4.54	4.26	6.03	5.35	6.85	5.08	4.63	3.94	4.31	4.67	6.61	4.75	4.75293
FCRL2		NM_001159488.1	NM_001159488.1:132	Endogenous	mRNA	Hs	100	5.00788	4.92	3.71	6.17	4.94	5.09	5.57	4.69	3.36	5.76	4.72	5.2	5.38	4.78384
IL1R1		NM_000877.3	NM_000877.3:582	Endogenous	mRNA	Hs	100	4.83089	4.68	5.3	4.37	5.22	5.2	4.32	4.75	4.79	4.6	5.56	5.08	4.12	4.79664
NCR3		NM_147130.2	NM_147130.2:655	Endogenous	mRNA	Hs	100	5.06945	3.92	5.5	5.44	5.05	5.09	5.63	4.51	4.99	5	4.88	4.95	4.55	4.80892
IL20RB		NM_144717.3	NM_144717.3:362	Endogenous	mRNA	Hs	100	4.38819	4.8	4.01	4.07	4.54	4.2	4.78	4.9	4.56	5	4.63	4.9	5.19	4.85862
CCL17		NM_002987.2	NM_002987.2:229	Endogenous	mRNA	Hs	100	5.07805	6.5	4.26	5.11	5.92	4.45	4.6	5.63	3.84	5	5.61	4.65	5.04	4.92163
KIR2DL3		NM_014511.3	NM_014511.3:592	Endogenous	mRNA	Hs	100	5.31374	4.47	5.1	5.15	5.76	5.09	6.54	4.31	4.62	5.1	5.26	4.59	6	4.95002
SELENOS		NM_203472.1	NM_203472.1:466	Endogenous	mRNA	Hs	100	5.12196	5.08	5.05	4.94	5.09	5.51	5.08	4.8	5.39	4.95	4.72	4.76	5.15	4.95601
FASLG		NM_000639.1	NM_000639.1:625	Endogenous	mRNA	Hs	100	4.97606	4.86	4.71	4.94	5.41	5.64	4.4	5.12	4.68	5.19	5.23	5.44	4.19	4.9564
CCR7		NM_001838.3	NM_001838.3:995	Endogenous	mRNA	Hs	100	4.95731	5.03	4.76	4.57	4.64	5.87	4.98	4.08	5.12	5.14	5.46	5.65	4.49	4.95903
NOX1		NM_007052.4	NM_007052.4:455	Endogenous	mRNA	Hs	100	5.39952	5.13	5.74	5.3	5.38	5.16	5.72	4.24	4.74	5.35	5.23	4.95	5.41	4.96936
FBXO6		NM_018438.5	NM_018438.5:420	Endogenous	mRNA	Hs	100	5.07995	4.31	4.96	5.11	5.32	5.59	5.29	5.2	4.68	5.23	4.88	4.99	4.88	4.97296
TPSAB1/B2		NM_003294.3	NM_003294.3:579	Endogenous	mRNA	Hs	100	5.27384	4.31	5.37	5.63	4.94	6.78	4.93	4.16	4.74	5.39	4.26	6.69	5.19	5.00507
OAS3		NM_006187.3	NM_006187.3:2354	Endogenous	mRNA	Hs	100	5.21575	4.54	5.33	5.54	5.43	5.61	4.93	3.99	5.17	5.31	5.03	5.5	5.35	5.03084
HMOX1		NM_002133.2	NM_002133.2:781	Endogenous	mRNA	Hs	100	5.2893	5.03	5.89	5.15	5.09	5.33	5.29	4.9	4.89	5.54	5.13	5.41	4.79	5.10243
CR1		NM_000573.3	NM_000573.3:4465	Endogenous	mRNA	Hs	100	5.00131	3.03	4.92	6.41	5.09	5.85	5.5	4.45	4.43	5.93	5.17	5.12	5.77	5.11241
PTGER2		NM_000956.3	NM_000956.3:995	Endogenous	mRNA	Hs	100	5.26961	5.47	5.79	4.84	4.94	5.48	5.16	4.94	5.32	5.19	4.76	5.76	4.79	5.11519
LAMP3		NM_014398.3	NM_014398.3:878	Endogenous	mRNA	Hs	100	5.34262	4.54	5.18	5.41	5.54	6.11	5.4	5.31	5.08	4.84	5.1	5.73	4.84	5.14117
FOXP3		NM_014009.3	NM_014009.3:1230	Endogenous	mRNA	Hs	100	5.00582	4.03	5.4	5.19	4.73	5.61	5.25	5.08	5.39	5.39	4.67	5.53	5.12	5.1887
CCL20		NM_001130046.1	NM_001130046.1:144	Endogenous	mRNA	Hs	100	5.60932	6.13	5.68	5.03	5.84	5.64	5.4	5.66	5.5	5.54	5.13	5.23	4.38	5.22152
HLA-DQB1		NM_002123.3	NM_002123.3:384	Endogenous	mRNA	Hs	100	5.7402	4.31	7.17	4.23	7.76	4.61	7.65	3.8	7.46	4.05	7.33	3.53	7.52	5.30696
WIPI1		NM_017983.5	NM_017983.5:1325	Endogenous	mRNA	Hs	100	5.67975	5.58	6.3	5.11	5.64	5.45	6.08	4.51	5.76	5	5.35	5.59	5.79	5.31295
CSF1		NM_000757.4	NM_000757.4:823	Endogenous	mRNA	Hs	100	5.41849	4.68	5.92	5.68	5.41	5.91	5.03	4.8	5.76	5.54	5.26	5.37	5.25	5.32168
C5		NM_001735.2	NM_001735.2:466	Endogenous	mRNA	Hs	100	5.27511	5.17	5.18	4.79	5.29	5.61	5.66	5.48	5.46	4.95	5.2	5.56	5.58	5.3668
CD80		NM_005191.3	NM_005191.3:674	Endogenous	mRNA	Hs	100	5.65699	5.54	5.4	5.91	6.11	5.36	5.66	5.58	5.25	5.35	5.82	5.2	5.04	5.36724
PYCARD		NM_013258.3	NM_013258.3:714	Endogenous	mRNA	Hs	100	5.45413	4.8	5.74	5.57	5.46	5.61	5.6	5.2	5.32	5.47	5.07	5.7	5.63	5.39364
FCGRT		XM_011526628.1	XM_011526628.1:205	Endogenous	mRNA	Hs	100	5.31231	5.5	5.44	5.68	5.43	5.16	4.72	5.12	5.62	5.64	5.74	5.23	5.12	5.4054
XCL1/2		NM_002995.2	NM_002995.2:266	Endogenous	mRNA	Hs	100	5.65569	4.92	5.53	6.13	6.22	7.17	4.4	4.45	4.74	6.14	5.72	7.08	4.79	5.41184
DDAH2		NM_013974.1	NM_013974.1:672	Endogenous	mRNA	Hs	100	5.54943	5.03	5.76	5.87	5.51	5.74	5.43	5.16	5.53	5.95	5.35	5.34	5.47	5.4613
PECAM1		NM_000442.3	NM_000442.3:1365	Endogenous	mRNA	Hs	100	5.95812	4.13	6.62	6.27	6.19	7.05	5.98	2.58	6.87	6.45	5.72	7.25	6.1	5.5403
GZMA		NM_006144.2	NM_006144.2:155	Endogenous	mRNA	Hs	100	6.09053	4.97	6.8	6.41	5.84	7.88	5.12	4.51	6.71	6.39	3.92	7.81	4.92	5.5469
ISG15		NM_005101.3	NM_005101.3:456	Endogenous	mRNA	Hs	100	5.71568	4.8	5.82	5.57	6.05	5.76	6.43	5.16	5.89	5.23	6.1	5.31	5.77	5.56516
RSAD2		NM_080657.4	NM_080657.4:1037	Endogenous	mRNA	Hs	100	5.68762	4.92	5.5	5.79	5.29	6.83	5.98	4.9	5.46	5.54	5.56	6.27	5.82	5.57649
VSIR		NM_022153.1	NM_022153.1:185	Endogenous	mRNA	Hs	100	5.68991	6.33	5.18	5.54	5.73	5.96	5.47	5.77	5.17	5.23	6.08	6.12	5.52	5.63586
CCL22		NM_002990.4	NM_002990.4:169	Endogenous	mRNA	Hs	100	6.17507	6.8	5.68	5.89	6.99	5.85	5.96	6.1	4.21	5.9	6.37	5.56	5.98	5.6372
TRIM56		NM_030961.3	NM_030961.3:2029	Endogenous	mRNA	Hs	100	5.76322	4.97	5.5	5.84	5.84	6.18	6.36	5.92	5.12	5.31	5.8	5.86	5.98	5.65525
RUNX3		NM_001031680.2	NM_001031680.2:720	Endogenous	mRNA	Hs	100	5.54445	5.26	4.82	5.87	6	6.15	5.29	5.45	5.94	5.79	6.1	5.7	5.15	5.67953
NOD2		NM_001293557.1	NM_001293557.1:1120	Endogenous	mRNA	Hs	100	5.50915	5.74	5.5	5.41	4.73	6.18	5.6	5.97	5.59	5.6	5.43	6.29	5.29	5.68521
PANX1		NM_015368.3	NM_015368.3:610	Endogenous	mRNA	Hs	100	5.76427	5.8	6.01	5.84	5.94	5.09	5.96	6.1	5.62	5.54	5.96	5.27	5.77	5.70341
ULK2		NM_014683.2	NM_014683.2:2340	Endogenous	mRNA	Hs	100	5.34331	5.08	5.89	5.44	5.05	5.53	5.12	5.8	5.79	5.76	5.72	5.44	5.73	5.70532
KLRK1		NM_007360.1	NM_007360.1:760	Endogenous	mRNA	Hs	100	5.84085	4.54	5.92	6.29	5.88	7.02	5.69	4.75	5.92	6.41	5.23	6.96	5.41	5.73276
NCR1		NM_004829.5	NM_004829.5:602	Endogenous	mRNA	Hs	100	6.1212	5.92	5.94	6.44	6	5.66	6.84	5.08	5.53	6.03	6.1	5.27	6.82	5.77615
CXCR3		NM_001504.1	NM_001504.1:80	Endogenous	mRNA	Hs	100	5.76137	4.97	5.99	5.63	6.04	6.74	5.36	5.45	6.23	5.73	5.58	6.47	5.35	5.78747
SPIB		NM_003121.4	NM_003121.4:28	Endogenous	mRNA	Hs	100	6.13464	6.22	5.65	6.68	6.39	5.64	6.3	5.82	5.25	6.64	5.76	5.37	6.02	5.79261
TLR9		NM_017442.2	NM_017442.2:985	Endogenous	mRNA	Hs	100	5.9205	5.77	5.99	6.07	5.78	5.89	6.03	5.85	5.79	5.64	5.78	5.81	6.06	5.82034
GBP1		NM_002053.2	NM_002053.2:1685	Endogenous	mRNA	Hs	100	6.1332	5.47	5.99	5.98	5.62	7.95	6.08	5.08	5.76	6.05	4.96	7.71	5.82	5.83333
PIK3R3		NM_001114172.1	NM_001114172.1:759	Endogenous	mRNA	Hs	100	6.06929	5.71	6.71	5.94	6.54	5.81	5.78	5.87	6.38	5.9	6.21	5.31	5.49	5.84806
LIF		NM_002309.4	NM_002309.4:601	Endogenous	mRNA	Hs	100	5.85746	6.73	5.79	5.68	6	5.56	5.47	6.66	5.76	5.6	6.24	5.65	5.29	5.84964
IL12RB1		NM_005535.1	NM_005535.1:448	Endogenous	mRNA	Hs	100	5.86898	5.61	5.79	5.74	5.98	6.15	5.96	5.55	5.74	6	5.94	6.2	5.7	5.85106
TXK		NM_003328.1	NM_003328.1:800	Endogenous	mRNA	Hs	100	5.9033	5.17	5.84	5.94	5.73	6.91	5.96	5.03	5.99	5.95	5.92	6.55	5.84	5.86248
ADORA2A		NM_000675.5	NM_000675.5:951	Endogenous	mRNA	Hs	100	5.60356	5.74	5.87	5.63	4.94	5.59	5.91	5.58	6.27	5.64	5.65	6.08	6	5.86427
IL7		NM_001199886.1	NM_001199886.1:652	Endogenous	mRNA	Hs	100	5.94583	6.1	5.84	6.44	5.88	5.45	6.01	5.9	5.94	6.43	5.76	5.44	5.86	5.88114
LAT2		NM_014146.3	NM_014146.3:454	Endogenous	mRNA	Hs	100	6.04708	6.33	5.5	6.68	5.98	5.85	6.01	5.94	5.17	6.54	6.15	5.81	6.06	5.93011
CSF2RB		NM_000395.2	NM_000395.2:1285	Endogenous	mRNA	Hs	100	6.21515	6.45	5.53	6.43	6.11	6.56	6.27	6.1	5.32	6.19	5.88	6.12	6.15	5.95191
PRF1		NM_001083116.1	NM_001083116.1:631	Endogenous	mRNA	Hs	100	5.84364	5.58	5.94	5.6	6.05	6	5.91	6.1	6.17	5.67	5.9	6.06	5.88	5.96097
SYK		NM_003177.5	NM_003177.5:808	Endogenous	mRNA	Hs	100	6.3461	6.86	5.26	7.18	6.58	6.2	6.18	6.24	4.79	6.91	5.94	5.9	6.44	5.99911
ITGB7		NM_000889.1	NM_000889.1:1278	Endogenous	mRNA	Hs	100	6.18803	5.92	5.76	6.15	6	6.71	6.65	5.51	6.04	6.19	5.26	6.91	6.24	6.00143
IL18R1		NM_003855.3	NM_003855.3:822	Endogenous	mRNA	Hs	100	6.03622	6.28	5.82	6.36	6.57	6.36	4.98	5.97	5.56	6.5	6.83	5.99	5.41	6.0233
ICOSLG		NM_015259.5	NM_015259.5:642	Endogenous	mRNA	Hs	100	6.20636	5.74	5.56	6.89	6.33	6.11	6.72	5.12	5.68	6.35	6.3	6.31	6.66	6.04699
PAK1		NM_002576.5	NM_002576.5:1010	Endogenous	mRNA	Hs	100	6.37467	6.35	5.99	6.6	6.65	6.34	6.34	6.16	6.04	6.23	5.78	6.29	6.22	6.11757
GUCY1A1		NM_001130682.1	NM_001130682.1:995	Endogenous	mRNA	Hs	100	5.9112	5.8	6.24	5.41	5.8	5.87	6.4	6.24	6.1	6.1	5.96	6.21	6.24	6.14084
IL2		NM_000586.2	NM_000586.2:300	Endogenous	mRNA	Hs	100	6.38346	6.63	6.72	6.76	6.47	6.43	5.4	6.51	6.25	6.87	6.52	5.88	5.25	6.19014
SCARB2		NM_005506.2	NM_005506.2:1825	Endogenous	mRNA	Hs	100	6.32447	6.31	6.7	6.47	6.33	6	6.16	6.4	6.25	6.1	6.03	6.39	6.2	6.22682
CYSTM1		NM_032412.4	NM_032412.4:299	Endogenous	mRNA	Hs	100	6.34811	6.71	6.56	6.34	6.16	6.16	6.18	6.01	6.36	6.48	6.07	6.23	6.25	6.23128
HERC5		NM_016323.2	NM_016323.2:935	Endogenous	mRNA	Hs	100	6.35929	5.77	5.96	6.78	5.62	7.39	6.83	5.85	5.99	6.65	5.58	7.14	6.41	6.24836
HLA-DOB		NM_002120.3	NM_002120.3:230	Endogenous	mRNA	Hs	100	6.43999	5.97	6.24	7.57	7.03	5.64	6.38	5.75	6.46	7.14	7.14	4.86	6.55	6.26175
RNF114		NM_018683.4	NM_018683.4:82	Endogenous	mRNA	Hs	100	6.19686	6.61	6.26	5.98	5.84	6.23	6.29	6.26	6.34	6.31	6.3	6.37	6.12	6.28281
PELI2		NM_021255.2	NM_021255.2:546	Endogenous	mRNA	Hs	100	6.20154	6.39	6.05	5.91	5.78	6.41	6.72	6.29	6.27	6.03	6.29	6.41	6.59	6.3111
ALOX5		NM_000698.2	NM_000698.2:735	Endogenous	mRNA	Hs	100	6.53365	6.15	5.68	7.65	6.42	6.45	7.03	5.72	5.68	7.43	6.23	6.21	7.09	6.36053
PTGER4		NM_000958.2	NM_000958.2:976	Endogenous	mRNA	Hs	100	6.55112	6.73	6.71	6.46	6.16	6.45	6.82	6.7	6.39	6.29	6.24	6.42	6.3	6.38824
IFIT2		NM_001547.4	NM_001547.4:1040	Endogenous	mRNA	Hs	100	6.69573	6.2	6.98	6.74	6.5	7	6.79	6.14	6.3	6.39	6.36	6.53	6.66	6.39454
RNF135		NM_032322.3	NM_032322.3:1368	Endogenous	mRNA	Hs	100	6.43546	6.79	6.28	6.51	6.02	6.57	6.47	6.65	6.21	6.79	5.92	6.61	6.35	6.41475
CD8B		NM_172099.2	NM_172099.2:439	Endogenous	mRNA	Hs	100	6.58787	7.31	6.24	5.57	6.77	6.77	7.02	7.25	5.39	5.14	6.89	7.23	6.99	6.4188
CTSL		NM_001912.4	NM_001912.4:1072	Endogenous	mRNA	Hs	100	6.67022	6.82	7.34	7.37	6.77	6.23	5.66	6.58	6.88	7.1	6.94	5.81	5.44	6.42739
TGFB3		NM_003239.2	NM_003239.2:1485	Endogenous	mRNA	Hs	100	6.29066	6.13	6.37	6.37	5.92	6.3	6.68	6.16	6.51	6.8	6.4	6.42	6.41	6.44724
CASP1		NM_033294.3	NM_033294.3:701	Endogenous	mRNA	Hs	100	6.63503	6	6.87	6.94	6.26	7.09	6.72	6.03	6.51	6.27	6.51	7.07	6.36	6.45066
IL11RA		NM_147162.1	NM_147162.1:400	Endogenous	mRNA	Hs	100	6.23407	5.95	6.42	5.87	5.92	6.7	6.6	6.22	6.74	6.23	6.36	6.74	6.48	6.4581
DHX58		NM_024119.2	NM_024119.2:847	Endogenous	mRNA	Hs	100	6.53868	5.74	6.89	6.68	6.16	6.89	6.97	5.69	6.84	6.67	6.24	6.79	6.65	6.46688
IL10		NM_000572.2	NM_000572.2:230	Endogenous	mRNA	Hs	100	6.3415	6.33	7.29	6.78	6.11	6.53	5.21	6.35	6.87	6.98	6.15	7.19	5.49	6.47829
MAFB		NM_005461.4	NM_005461.4:1231	Endogenous	mRNA	Hs	100	6.52002	7.04	6.64	5.84	6.04	6.48	7.19	6.85	6.87	5.95	5.9	7.13	6.41	6.50121
HLA-DMB		NM_002118.4	NM_002118.4:374	Endogenous	mRNA	Hs	100	6.76705	7.28	5.71	7.54	7.07	6.42	6.75	6.61	5.62	7.1	6.83	6.32	6.69	6.51068
PLEK		NM_002664.2	NM_002664.2:300	Endogenous	mRNA	Hs	100	6.69619	6.85	6.1	7.36	6.64	6.74	6.55	6.2	5.92	7.38	6.52	6.77	6.89	6.59636
NEO1		NM_002499.2	NM_002499.2:2430	Endogenous	mRNA	Hs	100	6.61626	6.88	6.12	5.98	6.93	6.79	7.08	7.05	6.41	5.82	6.94	6.77	6.76	6.61166
RPS6KB1		NM_003161.2	NM_003161.2:106	Endogenous	mRNA	Hs	100	6.49417	6.61	6.42	6.15	6.29	6.72	6.8	6.53	6.65	6.83	6.66	6.55	6.7	6.65259
CXCR6		NM_006564.1	NM_006564.1:983	Endogenous	mRNA	Hs	100	6.55446	5.95	7.37	7.03	6.24	7.01	5.88	5.87	7.33	7.04	6.24	7.4	6.22	6.65662
TBX21		NM_013351.1	NM_013351.1:890	Endogenous	mRNA	Hs	100	6.83398	6.65	6.96	6.43	6.89	7.2	6.9	6.63	6.62	6.31	6.77	7.08	6.66	6.67446
NCF4		NM_000631.4	NM_000631.4:210	Endogenous	mRNA	Hs	100	6.72599	7	6.08	6.52	6.21	7.37	7.29	6.7	6.41	6.41	6.13	7.33	7.2	6.68264
CD40		NM_001250.4	NM_001250.4:196	Endogenous	mRNA	Hs	100	6.80168	6.97	5.92	7.73	6.95	6.39	6.99	6.63	6.17	7.27	7.01	6.41	6.71	6.69019
DDIT3		NM_001195054.1	NM_001195054.1:450	Endogenous	mRNA	Hs	100	6.68921	6.97	6.62	6.52	6.46	6.71	6.87	6.81	6.67	6.6	6.51	6.65	6.95	6.6968
IRF3		NM_001571.5	NM_001571.5:1303	Endogenous	mRNA	Hs	100	6.66499	6.52	6.83	6.71	6.43	6.68	6.83	6.62	6.88	6.71	6.48	6.87	6.63	6.69683
IL1RAP		NM_002182.2	NM_002182.2:460	Endogenous	mRNA	Hs	100	6.74297	6.26	7.09	6.96	6.54	6.48	7.18	6.2	6.89	6.87	6.53	6.65	7.08	6.69714
ACSL3		NM_203372.1	NM_203372.1:1219	Endogenous	mRNA	Hs	100	6.86784	6.71	6.95	6.96	6.86	6.87	6.86	6.5	6.64	6.71	6.81	6.79	6.83	6.71233
HAVCR2		NM_032782.3	NM_032782.3:955	Endogenous	mRNA	Hs	100	6.65904	6.97	6.9	6.46	6.42	7.31	5.98	6.75	6.58	6.55	6.58	7.5	6.38	6.71398
TIMP2		NM_003255.4	NM_003255.4:794	Endogenous	mRNA	Hs	100	6.90207	6.49	7.04	7.07	6.6	6.69	7.58	5.97	6.67	7.12	6.85	6.47	7.5	6.74589
IFI35		NM_005533.3	NM_005533.3:415	Endogenous	mRNA	Hs	100	6.85545	6.74	6.75	6.8	7.13	7.24	6.5	6.77	6.79	6.7	7.08	7.01	6.66	6.83324
OAS1		NM_001032409.1	NM_001032409.1:805	Endogenous	mRNA	Hs	100	6.92889	6.35	7.39	7.25	6.45	7.77	6.49	6.68	7.51	7.19	6.37	7.31	6.08	6.83677
IRAK1		NM_001569.3	NM_001569.3:1036	Endogenous	mRNA	Hs	100	6.95031	6.89	7.09	6.87	6.9	7.18	6.78	6.77	6.86	6.65	6.88	7.22	6.7	6.8442
PDCD1		NM_005018.2	NM_005018.2:310	Endogenous	mRNA	Hs	100	6.8191	7.14	6.93	6.39	6.71	6.99	6.78	7.23	6.78	6.47	6.84	7.1	6.76	6.85892
TNFRSF10B		NM_003842.3	NM_003842.3:565	Endogenous	mRNA	Hs	100	6.87289	6.74	6.92	6.92	6.46	7.14	7.08	6.73	6.99	6.87	6.72	6.87	6.98	6.85917
UBE2L6		NM_004223.4	NM_004223.4:472	Endogenous	mRNA	Hs	100	6.7935	6.61	6.62	6.46	7.05	7.18	6.87	6.62	6.94	6.48	7.08	7.4	6.76	6.87333
PIK3R5		NM_014308.3	NM_014308.3:2395	Endogenous	mRNA	Hs	100	6.84327	6.03	7.01	7.22	6.49	7.45	6.96	6.26	7.27	7.24	6.49	7.27	6.83	6.88136
TCL1A		NM_001098725.1	NM_001098725.1:370	Endogenous	mRNA	Hs	100	7.24411	7.49	5.79	8.97	7.51	6.88	7.19	6.93	5.36	8.51	6.85	7.13	6.94	6.89172
GPX7		NM_015696.5	NM_015696.5:375	Endogenous	mRNA	Hs	100	6.96162	6.92	7.15	6.79	6.99	6.77	7.16	7.03	7	7.05	6.87	6.73	6.73	6.90036
FOS		NM_005252.3	NM_005252.3:554	Endogenous	mRNA	Hs	100	6.74082	8.18	6.16	6.78	6.95	5.42	7.29	8.24	6.28	7.16	7.51	5.62	7.27	6.96015
ATG10		NM_001131028.1	NM_001131028.1:985	Endogenous	mRNA	Hs	100	6.86306	7.18	7.15	6.41	6.73	6.98	6.76	7.33	7.13	6.6	6.67	7.06	7.28	7.00594
MSRA		NM_001135670.2	NM_001135670.2:472	Endogenous	mRNA	Hs	100	7.12256	7.18	7.11	7.16	6.9	7.21	7.18	6.92	6.99	7.25	7.12	6.81	7.19	7.04498
TNFSF4		NM_003326.2	NM_003326.2:545	Endogenous	mRNA	Hs	100	7.04427	7.65	6.71	7.09	7.45	6.88	6.55	7.53	6.83	7.03	7.47	6.89	6.6	7.05032
IFITM3		NM_021034.2	NM_021034.2:477	Endogenous	mRNA	Hs	100	7.02233	7.25	6.83	7.23	6.92	7.72	6.27	7.51	6.8	7.45	6.59	7.68	6.48	7.06894
TRIM25		NM_005082.4	NM_005082.4:480	Endogenous	mRNA	Hs	100	6.81631	7.27	6.71	6.64	6.88	6.84	6.58	7.37	6.74	6.9	7.06	7.43	6.94	7.06895
GSTM4		NM_000850.4	NM_000850.4:60	Endogenous	mRNA	Hs	100	6.83	6.79	8.21	7.93	7.3	7.71	4.08	6.9	8.33	8.1	7.13	7.61	5	7.08333
CARD16		NM_001017534.1	NM_001017534.1:507	Endogenous	mRNA	Hs	100	7.15599	6.5	7.3	7.22	6.84	7.55	7.59	6.45	7.05	6.91	6.85	7.68	7.66	7.08627
PLCG2		NM_002661.2	NM_002661.2:525	Endogenous	mRNA	Hs	100	7.45992	7.86	6.22	8.25	7.73	7.41	7.46	7.01	6.19	7.71	7.28	7.35	7.2	7.10726
IL23A		NM_016584.2	NM_016584.2:411	Endogenous	mRNA	Hs	100	6.98818	6.52	7.33	6.78	7.09	7.1	7.14	6.76	7.41	7.06	7.08	7.17	7.25	7.11885
CD22		NM_001771.2	NM_001771.2:2515	Endogenous	mRNA	Hs	100	7.31832	7.77	5.74	8.34	7.6	7.16	7.59	7.12	5.89	8.05	7.35	7.08	7.43	7.12224
MYD88		NM_002468.4	NM_002468.4:349	Endogenous	mRNA	Hs	100	7.12966	7.13	7.13	7.22	7.21	7.05	7.04	7.05	7.38	7.09	6.91	7.27	7.07	7.12668
GCA		NM_012198.3	NM_012198.3:525	Endogenous	mRNA	Hs	100	7.16561	7.77	7.11	7.6	6.8	6.28	7.55	7.7	7.19	7.48	6.7	6.2	7.63	7.12884
LIMK2		NM_001031801.1	NM_001031801.1:1590	Endogenous	mRNA	Hs	100	7.17195	7	7.1	7.25	7.05	7.22	7.42	7.08	6.94	7.14	7.14	7.21	7.32	7.13739
CCL28		NM_148672.2	NM_148672.2:236	Endogenous	mRNA	Hs	100	6.92085	7.14	6.88	7.2	6.35	6.96	7.03	7.13	7.55	7.4	6.37	7.07	7.37	7.13755
RIPK2		NM_003821.5	NM_003821.5:1695	Endogenous	mRNA	Hs	100	7.31463	7.21	7.45	7.34	7.27	7.3	7.32	6.84	7.39	7.3	7.13	7	7.35	7.16555
MAVS		NM_001206491.1	NM_001206491.1:1036	Endogenous	mRNA	Hs	100	7.16792	7	7.2	6.98	7.06	7.34	7.44	7.11	7.5	6.71	7.27	7.14	7.36	7.17729
LITAF		NM_004862.3	NM_004862.3:483	Endogenous	mRNA	Hs	100	7.23744	7.09	7.23	7.15	7.45	7.22	7.29	7.25	7.11	6.91	7.35	7.33	7.2	7.1901
NDUFS8		XM_005274015.1	XM_005274015.1:436	Endogenous	mRNA	Hs	100	7.14891	7.16	7.3	7	7.21	7.26	6.97	7.1	7.06	7.13	7.32	7.45	7.16	7.20204
PRKCD		NM_006254.3	NM_006254.3:2165	Endogenous	mRNA	Hs	100	7.41468	7.49	7.44	7.42	7.49	7.32	7.33	7.23	7.04	7.06	7.58	7.26	7.3	7.24281
EIF2AK2		NM_002759.1	NM_002759.1:1760	Endogenous	mRNA	Hs	100	7.40168	7.11	7.14	7.52	7.47	7.75	7.44	6.93	7.07	7.53	7.18	7.44	7.37	7.25023
F5		NM_000130.2	NM_000130.2:5810	Endogenous	mRNA	Hs	100	7.47695	7.59	7.78	7.3	8.14	7.72	6.45	7.41	7.44	6.99	8.03	7.54	6.25	7.25503
TMEM140		NM_018295.3	NM_018295.3:377	Endogenous	mRNA	Hs	100	7.26695	7.14	7.56	6.91	7.24	7.44	7.33	7.15	7.17	7.12	7.26	7.61	7.32	7.26981
MME		NM_001354644.1	NM_001354644.1:520	Endogenous	mRNA	Hs	100	7.28506	6.73	7.93	8	5.9	7.86	7.55	6.89	7.94	7.8	5.92	7.64	7.71	7.27948
CD79B		NM_001039933.1	NM_001039933.1:615	Endogenous	mRNA	Hs	100	7.40233	7.18	7.25	8.03	7.51	7.14	7.34	6.96	7.38	7.63	7.27	7.07	7.46	7.29145
CGAS		NM_138441.2	NM_138441.2:1185	Endogenous	mRNA	Hs	100	7.45092	7.74	7.26	7.68	7.63	7.52	6.91	7.61	6.97	7.5	7.49	7.26	7.01	7.30246
XAF1		NM_199139.2	NM_199139.2:978	Endogenous	mRNA	Hs	100	7.28558	6.49	7.3	7.1	6.96	8.35	7.65	6.65	7.19	7.27	7.03	7.91	7.86	7.30477
ADGRE5		NM_078481.3	NM_078481.3:1974	Endogenous	mRNA	Hs	100	7.21668	7.28	6.95	7.08	7.29	7.4	7.31	7.22	7.17	7.23	7.31	7.71	7.25	7.31281
TLR6		NM_006068.4	NM_006068.4:1280	Endogenous	mRNA	Hs	100	7.32354	6.22	7.3	8.27	7.67	6.93	7.73	6.38	7.47	8.24	7.65	6.53	7.84	7.3197
P2RX7		NM_002562.5	NM_002562.5:780	Endogenous	mRNA	Hs	100	7.39728	7.3	7.63	7.07	7.49	7.29	7.62	7.4	7.61	6.79	7.61	7.31	7.61	7.38236
IL10RB		NM_000628.4	NM_000628.4:760	Endogenous	mRNA	Hs	100	7.40374	7.38	7.45	7.3	7.33	7.15	7.83	7.3	7.42	7.42	7.31	7.27	7.61	7.38745
PRDM1		NM_182907.1	NM_182907.1:310	Endogenous	mRNA	Hs	100	7.46451	8.05	7.75	7.52	7.99	7.59	6.08	7.91	7.44	7.5	7.76	7.46	6.44	7.40258
SMAD5		NM_005903.5	NM_005903.5:1044	Endogenous	mRNA	Hs	100	7.47034	7.99	7.28	7.1	7.33	7.01	8.19	7.77	7.14	7.01	7.08	7.22	8.29	7.40447
TRIM5		NM_033092.2	NM_033092.2:800	Endogenous	mRNA	Hs	100	7.34515	6.82	7.28	7.6	7.57	7.34	7.49	7.05	7.45	7.33	7.78	7.58	7.26	7.40467
MLKL		NM_001142497.1	NM_001142497.1:672	Endogenous	mRNA	Hs	100	7.27098	7.05	7.39	7.61	6.93	7.18	7.49	6.97	7.71	7.71	7.34	7.27	7.46	7.40546
ENTPD1		NM_001098175.1	NM_001098175.1:795	Endogenous	mRNA	Hs	100	7.6318	6.03	6.87	8.85	8.31	8.5	7.63	5.38	6.94	8.34	8.02	8.64	7.82	7.43362
CD79A		NM_001783.3	NM_001783.3:695	Endogenous	mRNA	Hs	100	7.70306	7.92	6.78	8.33	7.96	7.28	8.06	7.49	6.78	8.04	7.8	7.04	7.86	7.4876
PIK3CB		NM_006219.1	NM_006219.1:2945	Endogenous	mRNA	Hs	100	7.44962	7.17	7.52	7.39	7.33	7.63	7.67	7.15	7.83	7.45	7.37	7.51	7.65	7.49029
HLA-DRB		NM_022555.3	NM_022555.3:698	Endogenous	mRNA	Hs	100	7.63067	8.36	6.59	8.49	8.03	7.21	7.29	7.92	6.58	8.14	7.79	7.18	7.59	7.51473
HMGB1		NM_002128.4	NM_002128.4:208	Endogenous	mRNA	Hs	100	7.67825	7.69	7.74	7.7	7.63	7.66	7.65	7.63	7.47	7.63	7.52	7.51	7.67	7.5713
CCR5		NM_000579.3	NM_000579.3:366	Endogenous	mRNA	Hs	100	7.40438	7.51	8.27	7.32	7.04	8.61	5.98	7.48	8.36	7.55	7.14	8.63	6.49	7.57416
BCL2L1		NM_001191.3	NM_001191.3:996	Endogenous	mRNA	Hs	100	7.7278	7.9	7.34	7.53	8.27	7.72	7.64	7.63	6.96	7.55	8.43	7.64	7.51	7.60805
MX1		NM_001144925.2	NM_001144925.2:1369	Endogenous	mRNA	Hs	100	7.79497	6.28	8.06	8.32	7.6	8.6	8.15	6.5	7.67	8.16	7.5	7.98	8.07	7.6247
LAG3		NM_002286.5	NM_002286.5:1735	Endogenous	mRNA	Hs	100	7.50266	9.34	6.94	6.98	7.07	8.41	6.63	9.44	6.72	7.04	7.14	8.77	7.03	7.62537
ALPK1		NM_025144.2	NM_025144.2:2975	Endogenous	mRNA	Hs	100	7.57354	7.69	7.75	8	6.82	7.95	7.3	7.89	7.75	8.03	7.01	7.88	7.31	7.63618
TAP2		NM_000544.3	NM_000544.3:909	Endogenous	mRNA	Hs	100	7.77648	7.39	7.98	7.43	7.79	8.15	7.95	7.32	7.82	7.52	7.77	8.21	7.29	7.64841
BCL3		NM_005178.2	NM_005178.2:450	Endogenous	mRNA	Hs	100	7.5002	7.77	7.38	7.23	7.69	7.68	7.27	7.98	7.34	7.49	7.93	7.79	7.43	7.65591
IL17RA		NM_014339.6	NM_014339.6:482	Endogenous	mRNA	Hs	100	7.52191	7.4	7.53	7.47	7.1	7.98	7.68	7.45	7.84	7.58	7.35	7.94	7.84	7.66351
TNFRSF1A		NM_001065.2	NM_001065.2:515	Endogenous	mRNA	Hs	100	7.60203	7.35	7.66	7.33	7.41	8.03	7.86	7.37	7.77	7.51	7.46	8.1	7.81	7.66597
NOTCH1		NM_017617.3	NM_017617.3:2999	Endogenous	mRNA	Hs	100	7.63321	7.59	7.65	7.58	7.63	7.64	7.71	7.66	7.84	7.75	7.63	7.55	7.58	7.66769
PARP9		NM_001146102.1	NM_001146102.1:905	Endogenous	mRNA	Hs	100	7.68408	7.49	7.56	7.57	7.71	8.44	7.38	7.56	7.36	7.67	7.73	8.28	7.47	7.67281
ARRB2		NM_001257328.1	NM_001257328.1:394	Endogenous	mRNA	Hs	100	7.59561	7.25	7.82	7.63	7.3	7.97	7.63	7.1	8.02	7.85	7.43	7.91	7.79	7.67658
IRF7		NM_001572.3	NM_001572.3:1583	Endogenous	mRNA	Hs	100	7.61755	7.47	7.65	7.61	7.1	8	7.91	7.66	7.87	7.58	7.17	7.93	7.89	7.67875
PXN		NM_001080855.3	NM_001080855.3:1430	Endogenous	mRNA	Hs	100	7.67055	7.28	7.91	7.63	7.41	7.83	7.99	7.43	7.72	7.73	7.44	8	7.91	7.70201
RAB5C		NM_001252039.1	NM_001252039.1:477	Endogenous	mRNA	Hs	100	7.7642	7.74	7.86	7.64	7.83	7.61	7.91	7.75	7.71	7.7	7.78	7.67	7.87	7.74639
ATG4A		NM_052936.5	NM_052936.5:1103	Endogenous	mRNA	Hs	100	7.85107	7.83	7.89	7.85	7.85	7.68	8.01	7.54	7.75	7.79	7.91	7.76	8.02	7.79358
TGFB1		NM_000660.3	NM_000660.3:1260	Endogenous	mRNA	Hs	100	7.82979	7.69	7.73	7.85	7.84	8.19	7.69	7.66	7.7	7.91	7.61	8.32	7.63	7.80108
EPHX2		NM_001979.5	NM_001979.5:1430	Endogenous	mRNA	Hs	100	7.68483	7.39	7.85	7.6	7.43	8.02	7.84	7.49	7.95	7.82	7.53	8.05	8.04	7.80999
DDX58		NM_014314.3	NM_014314.3:2130	Endogenous	mRNA	Hs	100	7.95457	7.61	8.17	7.99	7.68	8.29	8.01	7.39	7.92	7.78	7.83	8.15	8.02	7.84465
HLA-DPB1		NM_002121.5	NM_002121.5:800	Endogenous	mRNA	Hs	100	8.12228	8.25	7.78	9.02	8.9	7.41	7.52	7.96	7.5	8.44	8.26	7.43	7.59	7.85395
IFI44		NM_006417.4	NM_006417.4:589	Endogenous	mRNA	Hs	100	8.06081	7.68	8.12	8.21	7.27	9.01	8.18	7.49	7.78	8.09	7.46	8.38	8.04	7.86638
SOCS3		NM_003955.4	NM_003955.4:614	Endogenous	mRNA	Hs	100	7.8493	8.05	7.9	7.82	7.89	8.21	7.26	8.17	7.75	7.86	8.05	8.5	7.14	7.90029
IL12RB2		NM_001559.2	NM_001559.2:1315	Endogenous	mRNA	Hs	100	7.84524	8.57	8.16	7.79	8.09	8.04	6.58	8.69	7.93	7.88	8.27	7.91	7	7.92988
HLA-DMA		NM_006120.3	NM_006120.3:396	Endogenous	mRNA	Hs	100	8.19933	8.47	8.29	8.34	8.41	7.91	7.8	8.26	7.75	7.87	7.99	7.87	7.86	7.93171
CTSZ		NM_001336.3	NM_001336.3:739	Endogenous	mRNA	Hs	100	8.0582	8.26	7.87	8.31	8.07	7.93	7.92	8.09	7.47	8.18	8.15	7.86	7.91	7.93956
CRK		NM_016823.4	NM_016823.4:455	Endogenous	mRNA	Hs	100	7.95363	7.73	8.04	7.89	7.84	8.07	8.16	7.69	7.98	7.96	7.95	8.15	7.99	7.95217
TRAF2		NM_021138.3	NM_021138.3:1325	Endogenous	mRNA	Hs	100	7.98278	8.08	7.62	7.98	8.17	8.15	7.91	8.11	7.8	7.67	8.11	8.02	8.12	7.96973
IL4R		NM_000418.3	NM_000418.3:1014	Endogenous	mRNA	Hs	100	7.79222	7.97	7.44	7.74	8.21	8.05	7.38	7.95	7.76	7.82	8.64	8.25	7.56	7.98891
LYN		NM_002350.3	NM_002350.3:870	Endogenous	mRNA	Hs	100	8.21641	8.54	7.31	8.75	8.37	7.88	8.54	7.9	7.38	8.24	8.2	7.82	8.44	7.98906
TNFSF13B		NM_001145645.2	NM_001145645.2:587	Endogenous	mRNA	Hs	100	7.97194	7.59	7.87	7.59	7.7	8.5	8.65	7.72	7.82	7.51	8.07	8.34	8.6	8.00142
TBXAS1		NM_001061.4	NM_001061.4:357	Endogenous	mRNA	Hs	100	8.06515	8.38	8.14	8.87	7.78	7.13	8.2	8.11	8.06	8.77	8.01	7.08	8.13	8.01097
NEU1		NM_000434.4	NM_000434.4:808	Endogenous	mRNA	Hs	100	8.15892	8.42	8.19	8.19	8.07	8.01	8.08	8.14	8.18	7.9	8.17	7.89	7.97	8.0407
IL27RA		NM_004843.3	NM_004843.3:1640	Endogenous	mRNA	Hs	100	7.98746	7.59	7.94	8.06	8.03	8.24	8.08	7.75	7.99	8.06	8.05	8.27	8.15	8.04341
KDM6B		NM_001080424.1	NM_001080424.1:4865	Endogenous	mRNA	Hs	100	8.03326	8.25	7.86	7.81	7.98	8.09	8.22	8.34	7.94	7.81	8.01	8.23	8	8.05304
CD274		NM_014143.3	NM_014143.3:501	Endogenous	mRNA	Hs	100	8.05042	7.82	8.29	8.15	7.58	8.34	8.15	7.78	8.37	8.03	7.72	8.37	8.08	8.05432
MAP2K7		NM_145185.2	NM_145185.2:495	Endogenous	mRNA	Hs	100	8.02051	7.99	8.04	7.85	7.97	7.98	8.3	7.96	8.14	8	8.15	8.06	8.17	8.07961
HLA-DPA1		NM_033554.3	NM_033554.3:305	Endogenous	mRNA	Hs	100	8.54112	9.07	8.07	9.27	8.77	7.87	8.29	8.29	7.61	8.67	8.46	7.61	8.27	8.14148
MT2A		NM_005953.5	NM_005953.5:3	Endogenous	mRNA	Hs	100	8.21853	8.3	8.53	8.3	8.56	8.19	7.48	8.14	8.66	8.22	8.18	8.18	7.53	8.1449
RELA		NM_021975.4	NM_021975.4:207	Endogenous	mRNA	Hs	100	8.15027	8.1	7.91	8.11	8.11	8.36	8.32	7.97	8.14	8.38	7.99	8.31	8.32	8.18338
PRCP		NM_005040.2	NM_005040.2:776	Endogenous	mRNA	Hs	100	8.22328	8.41	8.3	8.35	8.29	7.94	8.06	8.4	8.27	8.2	8.08	7.86	8.33	8.18803
RIPK3		NM_006871.3	NM_006871.3:1174	Endogenous	mRNA	Hs	100	8.1544	8	8.21	8.16	8.05	8.24	8.27	8.01	8.4	8.28	8.06	8.12	8.33	8.19873
GNS		NM_002076.3	NM_002076.3:1340	Endogenous	mRNA	Hs	100	8.39026	8.24	8.59	8.53	8.24	8.24	8.51	8.18	8.39	8.32	8.1	8.12	8.39	8.24911
AKT1		NM_001014432.1	NM_001014432.1:1275	Endogenous	mRNA	Hs	100	8.27136	8.33	8.24	8.17	8.35	8.2	8.34	8.32	8.38	8.12	8.15	8.24	8.29	8.24949
VEGFA		NM_001025366.1	NM_001025366.1:1325	Endogenous	mRNA	Hs	100	7.33915	9.27	8.69	8.95	5.51	6.95	5.66	9.38	9.71	9.33	6.61	7.53	7.48	8.25468
BECN1		NM_003766.4	NM_003766.4:259	Endogenous	mRNA	Hs	100	8.41987	8.49	8.46	8.4	8.42	8.41	8.34	8.16	8.39	8.27	8.3	8.38	8.29	8.29798
MTOR		NM_004958.3	NM_004958.3:1865	Endogenous	mRNA	Hs	100	8.1586	7.86	8.1	8.08	8.02	8.39	8.52	8.17	8.29	8.31	8.24	8.3	8.5	8.30106
IKBKG		NM_003639.2	NM_003639.2:470	Endogenous	mRNA	Hs	100	8.22477	8.27	8.3	8.21	8.18	8.12	8.27	8.18	8.42	8.38	8.38	8.25	8.27	8.31289
CDK4		NM_000075.3	NM_000075.3:1098	Endogenous	mRNA	Hs	100	8.47021	8.58	8.34	8.52	8.74	8.29	8.36	8.37	7.95	8.42	8.62	8.34	8.26	8.32421
NLRC5		NM_032206.4	NM_032206.4:860	Endogenous	mRNA	Hs	100	8.22374	8.1	8.24	7.88	7.89	8.78	8.49	8.04	8.24	8.06	8.33	8.75	8.58	8.32932
ULK1		NM_003565.1	NM_003565.1:465	Endogenous	mRNA	Hs	100	8.3242	8.3	8.35	8.29	8.13	8.36	8.52	8.33	8.38	8.28	8.24	8.32	8.49	8.33962
NFKB1		NM_003998.2	NM_003998.2:1675	Endogenous	mRNA	Hs	100	8.43416	8.49	8.26	8.31	8.62	8.47	8.46	8.47	7.97	8.43	8.49	8.5	8.36	8.36791
LGALS3		NM_001177388.1	NM_001177388.1:495	Endogenous	mRNA	Hs	100	8.43064	9.14	8.39	8.34	8.9	8.15	7.74	8.75	8.2	8.16	8.86	8.22	8.07	8.37109
RNF31		NM_017999.4	NM_017999.4:2500	Endogenous	mRNA	Hs	100	8.38773	8.28	8.39	8.28	8.34	8.54	8.5	8.35	8.22	8.23	8.42	8.56	8.58	8.39212
TOLLIP		NM_019009.2	NM_019009.2:1320	Endogenous	mRNA	Hs	100	8.48264	8.28	8.58	8.54	8.46	8.44	8.6	8.45	8.42	8.43	8.23	8.31	8.54	8.39607
RAC2		NM_002872.4	NM_002872.4:341	Endogenous	mRNA	Hs	100	8.333	8.38	8.29	8.3	8.21	8.43	8.39	8.63	8.47	8.56	8.19	8.53	8.41	8.46381
ACSL1		NM_001995.4	NM_001995.4:1990	Endogenous	mRNA	Hs	100	8.52711	8.25	8.57	8.74	8.52	8.54	8.55	8.12	8.62	8.84	8.39	8.39	8.46	8.46711
BCL2		NM_000657.2	NM_000657.2:947	Endogenous	mRNA	Hs	100	8.27244	8.85	8.15	8.28	8.39	8.2	7.8	9.01	8.55	8.41	8.51	8.41	8.01	8.47827
TNFRSF18		NM_148901.1	NM_148901.1:302	Endogenous	mRNA	Hs	100	8.51976	9.21	8.1	7.98	9.23	8.54	8.15	9.2	8.03	7.96	9.24	8.65	8.1	8.51331
IFIH1		NM_022168.3	NM_022168.3:1056	Endogenous	mRNA	Hs	100	8.6213	8.66	8.31	8.69	8.45	8.79	8.84	8.4	8.41	8.51	8.46	8.62	8.69	8.51433
MAPK8		NM_002750.2	NM_002750.2:945	Endogenous	mRNA	Hs	100	8.66121	8.49	8.77	8.65	8.64	8.73	8.69	8.39	8.49	8.67	8.36	8.6	8.59	8.51591
MAP3K5		NM_005923.3	NM_005923.3:2415	Endogenous	mRNA	Hs	100	8.52945	8.35	8.87	8.54	8.26	8.61	8.56	8.41	8.89	8.51	8.21	8.6	8.53	8.52255
SOCS1		NM_003745.1	NM_003745.1:506	Endogenous	mRNA	Hs	100	8.38497	8.67	8.2	7.97	8.57	8.48	8.44	8.72	8.3	8.07	8.75	8.76	8.64	8.53589
CEBPB		NM_005194.2	NM_005194.2:1420	Endogenous	mRNA	Hs	100	8.61901	8.15	8.65	8.91	8.39	8.85	8.79	8.07	8.56	8.79	8.41	8.8	8.71	8.55274
TYK2		NM_003331.4	NM_003331.4:1980	Endogenous	mRNA	Hs	100	8.50976	8.55	8.38	8.29	8.38	8.66	8.81	8.5	8.5	8.36	8.6	8.7	8.7	8.55914
CD45RA		NM_002838.4	NM_002838.4:258	Endogenous	mRNA	Hs	100	8.79774	7.85	8.57	9.06	8.28	9.07	10.13	7.21	8.57	8.91	7.94	8.98	10.19	8.58376
DIABLO		NM_138930.3	NM_138930.3:856	Endogenous	mRNA	Hs	100	8.63618	8.8	8.58	8.64	8.58	8.52	8.7	8.62	8.72	8.56	8.56	8.49	8.61	8.59304
TAB1		NM_153497.2	NM_153497.2:614	Endogenous	mRNA	Hs	100	8.54928	8.34	8.61	8.55	8.5	8.61	8.69	8.33	8.68	8.53	8.65	8.71	8.77	8.61043
GBA		NM_001005742.2	NM_001005742.2:1695	Endogenous	mRNA	Hs	100	8.62284	8.51	8.53	8.75	8.66	8.57	8.72	8.39	8.75	8.83	8.47	8.58	8.69	8.61695
RELB		NM_006509.3	NM_006509.3:960	Endogenous	mRNA	Hs	100	8.70991	8.89	8.36	8.62	9.08	8.83	8.5	8.81	8.21	8.52	9.02	8.72	8.47	8.62106
STAT2		NM_005419.3	NM_005419.3:1390	Endogenous	mRNA	Hs	100	8.57703	8.5	8.58	8.34	8.53	8.72	8.8	8.44	8.73	8.61	8.62	8.74	8.61	8.62443
GLB1		NM_000404.2	NM_000404.2:955	Endogenous	mRNA	Hs	100	8.55571	8.94	8.62	8.65	8.42	8.27	8.45	9.07	8.81	8.69	8.45	8.22	8.64	8.64253
CHUK		NM_001320928.1	NM_001320928.1:1634	Endogenous	mRNA	Hs	100	8.84203	8.43	8.87	8.92	8.7	9.02	9.13	8.16	8.81	8.68	8.56	8.98	8.83	8.66595
TNFSF10		NM_003810.2	NM_003810.2:115	Endogenous	mRNA	Hs	100	8.65801	8.29	8.86	8.88	8.19	8.9	8.86	8.17	9	8.93	8.13	9	8.84	8.66996
TNF		NM_000594.2	NM_000594.2:383	Endogenous	mRNA	Hs	100	8.84677	8.98	8.44	8.84	9.22	8.9	8.72	8.81	8.12	8.93	9.13	8.66	8.44	8.67532
JAK2		NM_004972.3	NM_004972.3:1464	Endogenous	mRNA	Hs	100	8.72525	8.3	9	9	8.52	8.54	9.02	8.34	8.91	9.05	8.61	8.32	8.99	8.69821
MAP2K2		NM_030662.3	NM_030662.3:839	Endogenous	mRNA	Hs	100	8.69776	8.8	8.59	8.74	8.72	8.54	8.8	8.78	8.72	8.73	8.66	8.66	8.65	8.69987
TRIM22		NM_006074.4	NM_006074.4:938	Endogenous	mRNA	Hs	100	8.6646	8.44	8.64	8.7	8.43	8.87	8.92	8.53	8.64	8.76	8.45	8.83	9.05	8.70774
MS4A1		NM_152866.2	NM_152866.2:620	Endogenous	mRNA	Hs	100	9.13631	9.25	7.31	10.82	9.71	8.32	9.84	8.39	7.37	10.23	8.93	8.05	9.71	8.72627
ATP6V0D1		NM_004691.4	NM_004691.4:970	Endogenous	mRNA	Hs	100	8.81113	8.71	9	8.72	8.79	8.79	8.86	8.74	8.58	8.83	8.8	8.78	8.74	8.74463
MYC		NM_002467.3	NM_002467.3:1610	Endogenous	mRNA	Hs	100	8.79072	8.76	8.38	8.77	9.12	9.55	8.23	8.66	8.34	8.81	8.99	9.5	8.26	8.75025
CARD17		NM_001007232.1	NM_001007232.1:143	Endogenous	mRNA	Hs	100	8.85146	8.37	8.92	9.06	8.69	9.34	8.76	8.27	8.8	8.84	8.74	9.28	8.65	8.75829
GBP4		NM_052941.4	NM_052941.4:812	Endogenous	mRNA	Hs	100	8.97654	9.04	8.79	8.37	9.3	9.59	8.82	8.92	8.14	8.26	9.31	9.4	8.64	8.76517
HLA-DQA		NM_002122.3	NM_002122.3:382	Endogenous	mRNA	Hs	100	9.16297	9.65	7.97	9.94	9.91	8.51	9.18	9.1	7.61	9.47	9.34	8.04	9.23	8.7686
PSTPIP1		NM_001321135.1	NM_001321135.1:848	Endogenous	mRNA	Hs	100	8.67447	8.68	8.76	8.65	8.49	8.68	8.79	8.7	8.69	8.74	8.71	8.84	9	8.77931
IL6R		NM_000565.2	NM_000565.2:993	Endogenous	mRNA	Hs	100	8.69457	8.8	8.68	8.53	8.39	8.96	8.82	8.73	8.87	8.66	8.54	8.82	9.09	8.7833
PTPN6		NM_002831.5	NM_002831.5:1734	Endogenous	mRNA	Hs	100	8.73338	8.59	8.52	9.2	8.6	8.6	8.91	8.65	8.6	9.22	8.7	8.65	8.94	8.79062
IL21R		NM_181079.4	NM_181079.4:1250	Endogenous	mRNA	Hs	100	8.80868	9.46	8.51	8.73	9.19	8.58	8.43	9.54	8.31	8.57	9.16	8.62	8.62	8.79373
DTX3L		NM_138287.3	NM_138287.3:2185	Endogenous	mRNA	Hs	100	8.90026	8.55	8.66	9.04	8.97	9.44	8.77	8.49	8.51	8.98	8.84	9.31	8.74	8.8072
PTPN4		NM_002830.3	NM_002830.3:2476	Endogenous	mRNA	Hs	100	8.78341	8.22	9.2	8.78	8.5	8.98	9.06	8.42	8.92	8.88	8.58	9.04	9.07	8.81506
MAPK13		NM_002754.3	NM_002754.3:1050	Endogenous	mRNA	Hs	100	8.65425	8.7	8.83	8.99	8.51	8.4	8.51	8.8	9.14	9.13	8.6	8.56	8.73	8.82364
ACSL4		NM_004458.2	NM_004458.2:385	Endogenous	mRNA	Hs	100	8.89488	8.95	8.92	8.95	8.85	8.84	8.86	8.96	8.82	8.84	8.86	8.82	8.67	8.82792
SOD2		NM_000636.2	NM_000636.2:201	Endogenous	mRNA	Hs	100	8.88344	8.7	8.85	8.83	8.73	9.02	9.18	8.72	8.72	8.77	8.76	9.01	9	8.82912
HCST		NM_001007469.1	NM_001007469.1:118	Endogenous	mRNA	Hs	100	8.80259	8.93	9.09	8.69	8.97	8.65	8.5	8.96	8.98	8.7	8.98	8.87	8.61	8.8488
SMAD3		NM_005902.3	NM_005902.3:1490	Endogenous	mRNA	Hs	100	8.75984	8.61	8.75	8.63	8.71	8.72	9.15	8.55	9.05	8.77	8.96	8.62	9.16	8.84886
TLR1		NM_003263.3	NM_003263.3:545	Endogenous	mRNA	Hs	100	8.76012	8.44	9	9.12	8.74	8.74	8.54	8.39	9.1	9.18	8.84	8.83	8.82	8.85635
TRAF6		NM_145803.2	NM_145803.2:745	Endogenous	mRNA	Hs	100	8.81255	8.75	8.92	8.86	8.58	8.89	8.88	8.63	8.99	8.83	8.75	8.98	9.05	8.87042
ACVR1		NM_001105.2	NM_001105.2:1665	Endogenous	mRNA	Hs	100	8.95929	8.63	9.26	9	8.88	8.85	9.15	8.53	8.96	8.9	8.75	9.12	9.14	8.89746
CD38		NM_001775.2	NM_001775.2:280	Endogenous	mRNA	Hs	100	8.79392	9.18	9.29	8.73	8.29	9.39	7.98	9.2	9.48	8.82	8.51	9.37	8.13	8.90507
IKBKE		NM_001193321.1	NM_001193321.1:2108	Endogenous	mRNA	Hs	100	8.78189	8.65	8.78	8.99	8.35	8.92	9.02	8.68	8.98	9.21	8.46	8.97	9.18	8.9093
MAP2K3		NM_145109.1	NM_145109.1:370	Endogenous	mRNA	Hs	100	8.88131	9.03	8.79	8.52	9.07	9.01	8.88	9.06	8.9	8.7	9.31	8.84	8.82	8.93617
GSK3B		NM_002093.2	NM_002093.2:925	Endogenous	mRNA	Hs	100	8.93775	8.84	8.97	8.92	8.8	8.99	9.11	8.88	9.09	8.93	8.91	8.77	9.1	8.94591
APP		NM_000484.3	NM_000484.3:1725	Endogenous	mRNA	Hs	100	9.04385	9	9.12	9.73	8.66	8.81	8.98	8.75	9.12	9.66	8.51	8.86	8.86	8.95288
APEX1		NM_001641.2	NM_001641.2:727	Endogenous	mRNA	Hs	100	9.07907	9.16	8.73	9.35	9.15	9.24	8.86	9.1	8.45	9.32	9.03	9.06	8.79	8.95406
VAMP3		NM_004781.4	NM_004781.4:248	Endogenous	mRNA	Hs	100	9.03461	8.89	9.45	9.33	8.53	8.87	9.17	8.88	9.28	9.26	8.47	8.93	9	8.96585
TAB2		NM_015093.3	NM_015093.3:1377	Endogenous	mRNA	Hs	100	8.83071	8.73	9.03	8.88	8.62	8.9	8.83	8.84	8.95	8.98	8.96	9.05	9.04	8.96973
GATA3		NM_001002295.1	NM_001002295.1:1691	Endogenous	mRNA	Hs	100	8.95625	8.53	9.03	8.83	8.88	9.13	9.36	8.66	9.1	9.03	8.91	8.99	9.27	8.9914
PLEKHA1		NM_001001974.1	NM_001001974.1:205	Endogenous	mRNA	Hs	100	9.0482	8.3	9.29	9.27	8.58	9.34	9.58	8.32	9.4	9.19	8.46	9.36	9.54	9.0322
AKT2		NM_001626.4	NM_001626.4:699	Endogenous	mRNA	Hs	100	8.9796	8.93	8.99	8.9	8.89	9.13	9.04	8.93	9.1	8.98	8.96	9.06	9.17	9.03294
JUNB		NM_002229.2	NM_002229.2:1155	Endogenous	mRNA	Hs	100	9.02577	9.65	8.89	8.85	8.98	8.86	8.95	9.59	8.88	8.69	9.19	9.02	8.98	9.05402
VRK3		NM_016440.3	NM_016440.3:820	Endogenous	mRNA	Hs	100	9.0476	8.91	9.12	8.94	8.96	9.16	9.2	8.9	9.19	9	8.99	9.04	9.24	9.05923
ERN1		NM_001433.2	NM_001433.2:435	Endogenous	mRNA	Hs	100	9.02006	8.3	9.28	8.97	8.62	9.59	9.43	8.32	9.62	9.01	8.59	9.54	9.37	9.06186
MAP3K8		NM_001244134.1	NM_001244134.1:493	Endogenous	mRNA	Hs	100	8.96691	9.2	8.62	8.89	9.5	8.86	8.76	9.37	8.5	9.07	9.67	9.02	8.84	9.07072
TRIM21		NM_003141.3	NM_003141.3:1190	Endogenous	mRNA	Hs	100	9.14471	9	9.15	9.15	9.15	9.24	9.18	8.93	9.09	9.06	9.11	9.36	8.95	9.08225
APOBEC3G		NM_021822.2	NM_021822.2:761	Endogenous	mRNA	Hs	100	9.10047	9.48	8.29	9.29	9.39	9.31	8.9	9.44	8.36	9.16	9.41	9.25	9.05	9.10421
STAT6		NM_003153.3	NM_003153.3:2030	Endogenous	mRNA	Hs	100	8.98721	9.05	8.85	8.75	9.03	9.15	9.1	9.02	9.21	8.94	9.09	9.17	9.2	9.10446
IRF9		NM_006084.4	NM_006084.4:723	Endogenous	mRNA	Hs	100	9.16869	9.06	9.02	9.02	9.26	9.45	9.21	9.19	8.79	9	9.31	9.28	9.08	9.10657
MAP3K1		NM_005921.1	NM_005921.1:2525	Endogenous	mRNA	Hs	100	9.16471	8.68	9.41	9.35	8.81	9.28	9.49	8.7	9.44	9.27	8.79	9.16	9.32	9.10916
ACOX1		NM_001185039.1	NM_001185039.1:1094	Endogenous	mRNA	Hs	100	9.16268	9.13	9.11	9.27	9.04	9.08	9.35	9.03	9.16	9.19	9.01	9.09	9.29	9.12782
PELI1		NM_020651.3	NM_020651.3:1550	Endogenous	mRNA	Hs	100	9.0667	8.93	9.09	9	8.89	9.42	9.08	9.01	9.19	9.02	9.02	9.24	9.3	9.12924
MVP		NM_017458.2	NM_017458.2:700	Endogenous	mRNA	Hs	100	9.08571	9.16	8.96	8.94	9.01	9.32	9.13	9.22	8.98	9.11	9.05	9.3	9.14	9.13273
TBK1		NM_013254.2	NM_013254.2:1610	Endogenous	mRNA	Hs	100	9.17452	9.23	9.25	9.26	9.13	8.99	9.19	9.15	9.06	9.24	9.2	8.98	9.2	9.13788
ITGB2		NM_001127491.1	NM_001127491.1:1205	Endogenous	mRNA	Hs	100	8.99258	9	9.13	9.02	8.78	8.93	9.1	9.38	9.31	9.21	8.83	9.17	8.98	9.14471
IL21		NM_021803.2	NM_021803.2:65	Endogenous	mRNA	Hs	100	9.31206	10.39	9.02	8.87	9.28	9.54	8.86	10.34	8.39	8.7	9.28	9.47	8.89	9.15729
PSMB10		NM_002801.2	NM_002801.2:221	Endogenous	mRNA	Hs	100	9.17962	9.1	9.09	9.16	9.34	9.22	9.17	9.09	9.19	9.01	9.24	9.3	9.13	9.1595
PIK3CG		NM_002649.2	NM_002649.2:2125	Endogenous	mRNA	Hs	100	9.116	9.02	9.26	9.24	9.02	8.99	9.17	9.06	9.36	9.4	9.01	9	9.16	9.16359
ATG13		NM_001142673.1	NM_001142673.1:1255	Endogenous	mRNA	Hs	100	9.11791	9.04	9.11	8.98	9.14	9.23	9.21	9.06	9.15	9.21	9.16	9.21	9.27	9.17643
TCIRG1		NM_006053.2	NM_006053.2:1470	Endogenous	mRNA	Hs	100	9.05109	9.2	8.97	8.98	8.93	9.17	9.06	9.26	9.11	9.24	9.15	9.21	9.17	9.18985
EGLN1		NM_022051.2	NM_022051.2:3782	Endogenous	mRNA	Hs	100	8.94382	9.44	9.13	9.2	8.55	8.56	8.82	9.47	9.44	9.51	8.76	8.97	9.02	9.1904
AP1M1		NM_001130524.1	NM_001130524.1:1025	Endogenous	mRNA	Hs	100	9.24652	9.2	9.28	9.26	9.17	9.33	9.24	9.16	9.15	9.29	9.14	9.32	9.21	9.2114
STING1		NM_198282.1	NM_198282.1:725	Endogenous	mRNA	Hs	100	9.25805	9.32	9.31	9.54	9.23	9.26	8.9	9.24	9.21	9.42	9.23	9.21	8.97	9.2124
IL2RA		NM_000417.2	NM_000417.2:414	Endogenous	mRNA	Hs	100	9.118	9.3	9.76	9.74	9.54	8.78	7.76	9.28	9.59	9.69	9.67	9.04	8.11	9.21265
GBP5		NM_052942.3	NM_052942.3:1955	Endogenous	mRNA	Hs	100	9.49552	9.69	9.62	8.65	9.95	10.04	9.1	9.58	9.13	8.37	9.69	9.77	8.96	9.23665
TNFRSF4		NM_003327.3	NM_003327.3:445	Endogenous	mRNA	Hs	100	9.09671	9.69	8.77	8.91	9.39	9.15	8.71	9.59	8.93	9.01	9.71	9.37	8.85	9.23739
TAP1		NM_000593.5	NM_000593.5:2075	Endogenous	mRNA	Hs	100	9.28306	9.42	9.09	9.01	9.28	9.57	9.34	9.36	9.11	8.96	9.3	9.58	9.13	9.23784
RNASEL		NM_021133.3	NM_021133.3:1094	Endogenous	mRNA	Hs	100	9.1879	8.89	9.4	9.24	8.96	9.28	9.37	9.06	9.5	9.26	9.03	9.29	9.35	9.2469
BCR		NM_004327.3	NM_004327.3:2375	Endogenous	mRNA	Hs	100	9.22892	8.89	9.09	9.13	9.26	9.49	9.53	8.9	9.1	9.15	9.25	9.46	9.65	9.24845
EIF2AK3		NM_004836.5	NM_004836.5:938	Endogenous	mRNA	Hs	100	9.23905	9.32	9.34	9.22	8.96	9.27	9.33	9.2	9.28	9.37	9.02	9.26	9.47	9.26561
GLA		NM_000169.2	NM_000169.2:980	Endogenous	mRNA	Hs	100	9.40469	9.53	9.37	9.49	9.37	9.33	9.34	9.33	9.32	9.38	9.31	9.23	9.18	9.29143
THOP1		NM_003249.3	NM_003249.3:620	Endogenous	mRNA	Hs	100	9.3757	9.67	9	9.39	9.6	9.36	9.25	9.62	9.07	9.34	9.5	9.45	9.09	9.34275
NPC2		NM_006432.3	NM_006432.3:193	Endogenous	mRNA	Hs	100	9.51274	9.68	9.79	9.49	9.46	9.13	9.54	9.66	9.65	9.25	9.15	9.12	9.39	9.36745
ITPR3		NM_002224.2	NM_002224.2:3130	Endogenous	mRNA	Hs	100	9.24678	9.14	9.3	9.15	8.84	9.52	9.55	9.27	9.45	9.35	9.07	9.63	9.48	9.37334
IRAK4		NM_001114182.1	NM_001114182.1:933	Endogenous	mRNA	Hs	100	9.31514	9.12	9.5	9.31	9.08	9.51	9.38	9.11	9.73	9.43	9.16	9.42	9.45	9.38109
NFAT5		NM_173214.1	NM_173214.1:3290	Endogenous	mRNA	Hs	100	9.29079	9.32	9.29	9.1	9.17	9.48	9.39	9.54	9.46	9.23	9.29	9.41	9.42	9.3911
PIK3R4		NM_014602.1	NM_014602.1:3620	Endogenous	mRNA	Hs	100	9.48613	9.33	9.54	9.63	9.39	9.55	9.48	9.31	9.39	9.56	9.31	9.45	9.39	9.40127
RBCK1		NM_006462.4	NM_006462.4:736	Endogenous	mRNA	Hs	100	9.31621	9.3	9.28	9.2	9.25	9.39	9.48	9.35	9.46	9.26	9.44	9.42	9.51	9.40632
SIGIRR		NM_001135053.1	NM_001135053.1:1382	Endogenous	mRNA	Hs	100	9.316	9.14	9.43	9.19	9.03	9.57	9.55	9.13	9.74	9.37	9.03	9.67	9.58	9.41618
PRKCA		NM_002737.2	NM_002737.2:680	Endogenous	mRNA	Hs	100	9.46678	8.96	9.69	9.49	9.06	9.73	9.91	8.82	9.66	9.49	8.99	9.79	9.87	9.4282
FURIN		NM_002569.3	NM_002569.3:414	Endogenous	mRNA	Hs	100	9.4693	9.84	9.16	9.31	9.7	9.15	9.68	9.95	9.07	9.34	9.52	9.25	9.63	9.45577
LANCL1		NM_006055.1	NM_006055.1:1085	Endogenous	mRNA	Hs	100	9.53592	9.54	9.67	9.67	9.35	9.42	9.57	9.41	9.62	9.47	9.38	9.38	9.5	9.45963
ATG12		NM_004707.3	NM_004707.3:634	Endogenous	mRNA	Hs	100	9.43634	9.43	9.46	9.32	9.37	9.47	9.57	9.44	9.6	9.49	9.35	9.37	9.54	9.46458
TIFA		NM_052864.2	NM_052864.2:2711	Endogenous	mRNA	Hs	100	9.4525	9.4	9.52	9.44	9.38	9.29	9.69	9.43	9.71	9.52	9.3	9.23	9.62	9.46683
ATP6AP2		NM_005765.2	NM_005765.2:419	Endogenous	mRNA	Hs	100	9.55243	9.38	9.72	9.66	9.56	9.38	9.62	9.42	9.66	9.48	9.45	9.44	9.42	9.47797
NRAS		NM_002524.4	NM_002524.4:651	Endogenous	mRNA	Hs	100	9.55956	9.63	9.51	9.64	9.61	9.59	9.38	9.52	9.52	9.59	9.45	9.49	9.36	9.48807
ATG7		NM_001136031.2	NM_001136031.2:406	Endogenous	mRNA	Hs	100	9.39075	9.48	9.37	9.5	9.15	9.53	9.32	9.39	9.6	9.6	9.4	9.64	9.49	9.51948
SELL		NM_000655.4	NM_000655.4:1103	Endogenous	mRNA	Hs	100	9.66719	8.26	10.13	10.49	9.72	10.81	8.85	7.78	10.11	10.33	9.63	10.78	8.88	9.52975
ADAR		NM_001025107.1	NM_001025107.1:3530	Endogenous	mRNA	Hs	100	9.54996	9.21	9.55	9.53	9.56	9.81	9.65	9.42	9.53	9.45	9.56	9.62	9.66	9.53962
OS9		NM_001017956.2	NM_001017956.2:1230	Endogenous	mRNA	Hs	100	9.56109	9.46	9.69	9.59	9.42	9.52	9.69	9.46	9.68	9.55	9.44	9.54	9.58	9.54134
GADD45B		NM_015675.2	NM_015675.2:365	Endogenous	mRNA	Hs	100	9.64498	9.72	9.44	9.45	9.54	9.83	9.9	9.56	9.31	9.35	9.39	10.06	9.62	9.54501
MAPKAPK2		NM_004759.3	NM_004759.3:710	Endogenous	mRNA	Hs	100	9.54767	9.38	9.49	9.6	9.59	9.49	9.74	9.38	9.48	9.65	9.5	9.51	9.79	9.55075
CARD11		NM_032415.2	NM_032415.2:1075	Endogenous	mRNA	Hs	100	9.47445	9.59	9.49	9.49	9.27	9.55	9.46	9.61	9.64	9.61	9.39	9.55	9.61	9.56796
BATF		NM_006399.3	NM_006399.3:293	Endogenous	mRNA	Hs	100	9.4671	10.12	9.22	9.27	9.88	9.34	9.02	10.23	9.11	9.43	10.01	9.49	9.19	9.56798
KRAS		NM_033360.2	NM_033360.2:267	Endogenous	mRNA	Hs	100	9.5679	9.49	9.59	9.55	9.52	9.5	9.76	9.48	9.58	9.6	9.45	9.68	9.71	9.58286
IL10RA		NM_001558.2	NM_001558.2:150	Endogenous	mRNA	Hs	100	9.51941	8.88	9.68	9.5	9.32	10.08	9.7	8.8	9.86	9.76	9.37	10.07	9.7	9.58426
BST2		NM_004335.3	NM_004335.3:395	Endogenous	mRNA	Hs	100	9.65603	9.72	9.7	9.76	9.89	9.66	9.22	9.6	9.65	9.8	9.73	9.65	9.22	9.60652
FOXO1		NM_002015.3	NM_002015.3:1526	Endogenous	mRNA	Hs	100	9.58702	9.3	9.78	9.66	9.47	9.64	9.68	9.43	9.8	9.72	9.43	9.57	9.74	9.61386
OAS2		NM_016817.2	NM_016817.2:319	Endogenous	mRNA	Hs	100	9.6924	9.35	9.95	9.45	9.3	10.14	10	9.14	9.95	9.54	9.32	9.9	9.87	9.61496
RHOG		NM_001665.3	NM_001665.3:575	Endogenous	mRNA	Hs	100	9.67152	9.58	9.65	9.69	9.69	9.66	9.76	9.52	9.63	9.59	9.6	9.73	9.67	9.62311
IKBKB		NM_001556.1	NM_001556.1:1995	Endogenous	mRNA	Hs	100	9.4656	9.36	9.34	9.3	9.51	9.63	9.66	9.62	9.53	9.46	9.74	9.68	9.72	9.62447
AHR		NM_001621.4	NM_001621.4:1818	Endogenous	mRNA	Hs	100	9.80191	10.26	9.89	9.73	9.79	9.43	9.73	10.07	9.7	9.52	9.6	9.33	9.63	9.63909
SUGT1		NM_001130912.1	NM_001130912.1:1180	Endogenous	mRNA	Hs	100	9.66986	9.68	9.76	9.64	9.59	9.66	9.69	9.62	9.78	9.6	9.52	9.59	9.73	9.6396
JAML		NM_153206.2	NM_153206.2:620	Endogenous	mRNA	Hs	100	9.54126	8.68	9.28	10.63	8.79	10.63	9.43	8.83	9.75	10.68	8.65	10.66	9.49	9.64412
STAT4		NM_003151.2	NM_003151.2:789	Endogenous	mRNA	Hs	100	9.79216	10.07	9.83	9.66	10	9.85	9.36	9.97	9.46	9.48	9.92	9.87	9.24	9.65271
JUN		NM_002228.3	NM_002228.3:1952	Endogenous	mRNA	Hs	100	9.61535	10.34	9.29	9.51	9.38	9.26	9.96	10.14	9.44	9.45	9.65	9.4	9.94	9.66601
WAS		NM_000377.2	NM_000377.2:90	Endogenous	mRNA	Hs	100	9.64122	9.3	9.76	9.62	9.5	9.76	9.92	9.4	9.78	9.79	9.54	9.8	9.81	9.68535
DNAJC10		NM_018981.2	NM_018981.2:1129	Endogenous	mRNA	Hs	100	9.85025	9.62	10.09	9.98	9.78	9.69	9.95	9.45	9.71	9.85	9.71	9.73	9.79	9.70585
PSMB9		NM_002800.4	NM_002800.4:455	Endogenous	mRNA	Hs	100	9.78048	10.16	9.91	9.67	9.58	9.92	9.46	10.06	9.79	9.61	9.57	9.9	9.43	9.72435
PDHB		NM_000925.3	NM_000925.3:555	Endogenous	mRNA	Hs	100	9.85463	9.77	9.98	9.95	9.85	9.75	9.83	9.65	9.83	9.72	9.68	9.83	9.81	9.75306
RPS6KA1		NM_002953.3	NM_002953.3:2000	Endogenous	mRNA	Hs	100	9.74752	9.86	9.58	9.91	9.82	9.6	9.72	9.92	9.67	9.84	9.88	9.71	9.58	9.7659
IFNGR2		NM_005534.3	NM_005534.3:1165	Endogenous	mRNA	Hs	100	9.8394	9.71	10.06	10.36	9.72	9.17	10.06	9.58	9.98	10.27	9.75	9.22	9.94	9.78434
TXN		NM_003329.2	NM_003329.2:55	Endogenous	mRNA	Hs	100	10.0011	10.48	9.58	10.17	10.42	9.89	9.51	10.11	9.4	9.97	10.01	9.86	9.47	9.79954
LAMP2		NM_002294.2	NM_002294.2:380	Endogenous	mRNA	Hs	100	9.7999	9.75	9.85	9.85	9.83	9.76	9.76	9.72	9.95	9.81	9.74	9.72	9.89	9.8046
SMAD4		NM_005359.3	NM_005359.3:1370	Endogenous	mRNA	Hs	100	9.81351	9.57	10.01	9.86	9.6	9.88	9.97	9.63	10.13	9.87	9.66	9.77	9.9	9.82524
TRIM33		NM_015906.3	NM_015906.3:3260	Endogenous	mRNA	Hs	100	9.80504	9.59	9.94	9.85	9.55	9.87	10.04	9.53	10.06	9.96	9.61	9.85	10	9.83298
IRF4		NM_001195286.1	NM_001195286.1:1365	Endogenous	mRNA	Hs	100	9.8927	10.77	9.52	9.6	10.33	9.87	9.34	10.68	9.31	9.55	10.44	9.84	9.38	9.85304
IRF1		NM_002198.1	NM_002198.1:510	Endogenous	mRNA	Hs	100	9.81731	9.76	9.33	9.67	9.98	10.28	9.91	9.77	9.43	9.65	10.09	10.3	10.09	9.88384
RIPK1		NM_003804.3	NM_003804.3:710	Endogenous	mRNA	Hs	100	9.93042	9.62	10.06	9.96	9.86	10.07	10.02	9.64	9.96	10	9.88	9.91	9.97	9.8926
ATP6V1B2		NM_001693.3	NM_001693.3:405	Endogenous	mRNA	Hs	100	9.98815	9.97	10.06	10.04	9.94	9.89	10.03	9.84	10.03	9.94	9.82	9.9	9.87	9.89975
SLC2A3		NM_006931.2	NM_006931.2:538	Endogenous	mRNA	Hs	100	10.018	10.79	10.21	10.69	9.18	9.74	9.6	10.51	9.86	10.73	9.27	9.75	9.65	9.94906
IFITM2		NM_006435.2	NM_006435.2:390	Endogenous	mRNA	Hs	100	9.80691	10.17	9.65	10.11	9.82	10.19	8.96	10.23	9.87	10.33	9.76	10.29	9.27	9.95114
CD3G		NM_000073.2	NM_000073.2:404	Endogenous	mRNA	Hs	100	9.98531	9.7	9.95	10.08	9.88	10.13	10.18	9.76	9.89	10.07	9.85	10.06	10.19	9.9689
ATG3		NM_022488.3	NM_022488.3:593	Endogenous	mRNA	Hs	100	10.0479	10.08	10.16	10.12	9.99	9.87	10.07	9.85	10.12	10.12	9.88	9.84	10.02	9.97094
RASGRP1		NM_001128602.1	NM_001128602.1:649	Endogenous	mRNA	Hs	100	9.99254	9.57	10.25	10.12	9.87	10.08	10.08	9.48	10.23	10.29	9.85	10.18	9.98	9.99775
MAP3K7		NM_145333.1	NM_145333.1:670	Endogenous	mRNA	Hs	100	10.0341	9.84	10.21	10.09	9.87	10.06	10.14	10	10.19	10.05	9.9	10.05	10.06	10.0413
HLA-DRA		NM_019111.3	NM_019111.3:335	Endogenous	mRNA	Hs	100	10.3417	11.09	8.59	11.53	11.05	9.72	10.37	10.5	8.56	10.96	10.55	9.51	10.38	10.0427
CBL		NM_005188.3	NM_005188.3:1080	Endogenous	mRNA	Hs	100	10.0631	9.89	10.16	10.24	9.76	10.02	10.32	9.91	10.13	10.18	9.83	9.98	10.25	10.0455
AP1G1		NM_001030007.1	NM_001030007.1:2630	Endogenous	mRNA	Hs	100	10.0833	10.07	10.13	10.06	10.04	10.07	10.13	10.02	10.06	10.07	10.04	10.07	10.11	10.0616
TRAF3		NM_145725.2	NM_145725.2:720	Endogenous	mRNA	Hs	100	10.0111	9.93	9.86	10.18	9.94	10.09	10.07	9.98	10	10.2	10.06	10.1	10.18	10.0863
SAMHD1		NM_015474.2	NM_015474.2:640	Endogenous	mRNA	Hs	100	10.0701	9.22	10.49	10.07	9.75	10.83	10.14	9.09	10.51	10.09	9.81	10.95	10.19	10.0899
AP1S2		NM_003916.4	NM_003916.4:362	Endogenous	mRNA	Hs	100	10.118	10.26	10.37	10.28	9.83	9.91	10.07	10.15	10.13	10.36	9.78	10.03	10.11	10.0919
PSEN1		NM_000021.2	NM_000021.2:900	Endogenous	mRNA	Hs	100	10.0662	9.94	10.08	10.12	9.98	10.04	10.24	10.07	10.13	10.13	10	10.05	10.22	10.0998
NFE2L2		NM_006164.3	NM_006164.3:995	Endogenous	mRNA	Hs	100	10.2079	10.11	10.31	10.21	10.12	10.16	10.34	10.11	10.05	10.13	10.07	10.17	10.07	10.0999
CD40LG		NM_000074.2	NM_000074.2:398	Endogenous	mRNA	Hs	100	10.1828	9.81	10.38	10.45	9.95	9.99	10.54	9.81	10.16	10.39	9.91	9.91	10.48	10.1068
GK		NM_000167.3	NM_000167.3:1505	Endogenous	mRNA	Hs	100	10.0265	10.3	10.39	10.03	9.94	9.93	9.59	10.43	10.33	10.11	10.22	9.84	9.73	10.1068
MAP2K4		NM_003010.2	NM_003010.2:771	Endogenous	mRNA	Hs	100	10.1304	10.17	10.3	10.16	9.86	10	10.3	10.02	10.29	10.18	9.89	10.03	10.29	10.1156
CREBBP		NM_004380.2	NM_004380.2:1301	Endogenous	mRNA	Hs	100	10.0749	9.83	10.11	10.05	9.89	10.19	10.39	9.88	10.25	10.06	10.05	10.19	10.34	10.1272
KPNB1		NM_002265.4	NM_002265.4:2580	Endogenous	mRNA	Hs	100	10.2281	10.17	10.12	10.23	10.22	10.33	10.3	10.1	10.01	10.05	10.21	10.26	10.16	10.1313
APBB1IP		NM_019043.3	NM_019043.3:370	Endogenous	mRNA	Hs	100	10.0579	10	10.19	10.01	9.92	10.06	10.17	10	10.32	10.07	10.07	10.13	10.26	10.141
CCNC		NM_005190.3	NM_005190.3:744	Endogenous	mRNA	Hs	100	10.2235	10.34	10.38	10.42	10.21	9.96	10.04	10.17	10.3	10.25	10.03	10.03	10.09	10.1445
CASP3		NM_004346.3	NM_004346.3:875	Endogenous	mRNA	Hs	100	10.2291	10.31	10.46	10.27	10.11	10.16	10.07	10.17	10.34	10.18	10.06	10.32	9.92	10.164
NAMPT		NM_005746.3	NM_005746.3:1318	Endogenous	mRNA	Hs	100	10.285	10.34	10.49	10.57	10.66	10.12	9.57	10.12	10.34	10.5	10.48	10.17	9.45	10.1703
TPP1		NM_000391.3	NM_000391.3:746	Endogenous	mRNA	Hs	100	9.94771	10.04	10.25	9.72	9.94	9.64	10.11	10.3	10.59	10.09	10.21	9.64	10.23	10.1726
PIK3C3		NM_002647.2	NM_002647.2:1140	Endogenous	mRNA	Hs	100	10.1078	10.11	10.23	10.18	9.89	10.09	10.15	10.09	10.3	10.28	10	10.17	10.22	10.1761
PRKCSH		NM_002743.2	NM_002743.2:417	Endogenous	mRNA	Hs	100	10.126	10.27	10.12	10.04	9.97	10.06	10.3	10.14	10.27	10.2	10.06	10.11	10.28	10.1763
DERL1		NM_024295.6	NM_024295.6:441	Endogenous	mRNA	Hs	100	10.1945	10.16	10.28	10.31	10.19	10	10.23	10.25	10.19	10.24	10.21	10.03	10.15	10.1781
MAPK9		NM_001135044.1	NM_001135044.1:268	Endogenous	mRNA	Hs	100	10.204	10.09	10.45	10.24	10.01	10.16	10.28	10.01	10.37	10.23	10.08	10.03	10.37	10.1806
UBE2N		NM_003348.4	NM_003348.4:357	Endogenous	mRNA	Hs	100	10.2595	10.21	10.31	10.39	10.34	10.1	10.21	10.12	10.18	10.31	10.21	10.11	10.17	10.1831
NFKB2		NM_002502.2	NM_002502.2:825	Endogenous	mRNA	Hs	100	10.1418	10.5	9.75	10.17	10.33	10.23	9.89	10.46	9.77	10.17	10.45	10.32	9.95	10.1834
DNAJA2		NM_005880.3	NM_005880.3:370	Endogenous	mRNA	Hs	100	10.2597	10.34	10.26	10.36	10.17	10.14	10.29	10.15	10.2	10.2	10.19	10.24	10.16	10.19
CD6		NM_001254751.1	NM_001254751.1:1722	Endogenous	mRNA	Hs	100	10.114	10.38	9.52	10.42	9.28	10.74	10.43	10.39	9.65	10.5	9.44	10.83	10.46	10.1995
CCR4		NM_005508.4	NM_005508.4:672	Endogenous	mRNA	Hs	100	10.2552	10.5	11.14	10.75	10.08	9.55	9.61	10.41	11	10.64	10.17	9.51	9.57	10.2023
LEF1		NM_016269.3	NM_016269.3:1165	Endogenous	mRNA	Hs	100	10.2664	9.89	10.25	10.58	9.94	10.5	10.46	9.81	10.18	10.58	9.86	10.55	10.29	10.2072
BCL6		NM_001134738.1	NM_001134738.1:340	Endogenous	mRNA	Hs	100	10.1838	10.7	10.27	10.04	10.06	10.06	9.99	10.74	10.03	10.02	10.22	10.1	10.18	10.2121
CTSA		NM_001127695.1	NM_001127695.1:1540	Endogenous	mRNA	Hs	100	10.2283	9.89	10.48	10.33	10.34	10.16	10.18	10.02	10.38	10.34	10.24	10.17	10.22	10.2277
BNIP3		NM_004052.2	NM_004052.2:584	Endogenous	mRNA	Hs	100	9.59253	11.03	9.66	10.7	8.56	8.92	8.95	10.99	10.8	11.19	9.16	9.82	9.69	10.247
RB1CC1		NM_001083617.1	NM_001083617.1:1860	Endogenous	mRNA	Hs	100	10.3333	10.19	10.58	10.42	10.03	10.29	10.5	10.08	10.45	10.37	10.1	10.16	10.33	10.2474
SEM1		NM_006304.1	NM_006304.1:116	Endogenous	mRNA	Hs	100	10.3047	10.44	10.33	10.24	10.33	10.19	10.3	10.31	10.25	10.27	10.27	10.19	10.26	10.2583
RAF1		NM_002880.3	NM_002880.3:1536	Endogenous	mRNA	Hs	100	10.2495	10.18	10.33	10.29	10.08	10.25	10.37	10.13	10.32	10.27	10.15	10.36	10.39	10.2695
C1QBP		NM_001212.3	NM_001212.3:745	Endogenous	mRNA	Hs	100	10.4141	10.61	10.27	10.48	10.76	10.32	10.06	10.36	10.12	10.41	10.47	10.36	9.94	10.275
SP100		NM_001206704.1	NM_001206704.1:1495	Endogenous	mRNA	Hs	100	10.2359	10.06	10.29	10.22	10.13	10.45	10.27	10.04	10.41	10.35	10.2	10.42	10.38	10.2991
TNFRSF9		NM_001561.5	NM_001561.5:567	Endogenous	mRNA	Hs	100	10.539	10.81	10.28	10.38	10.91	10.91	9.98	10.63	9.99	10.21	10.9	10.92	9.39	10.3254
SP1		NM_138473.2	NM_138473.2:833	Endogenous	mRNA	Hs	100	10.3305	10.22	10.38	10.24	10.12	10.43	10.6	10.19	10.4	10.27	10.21	10.44	10.46	10.3278
RBPJ		NM_015874.3	NM_015874.3:850	Endogenous	mRNA	Hs	100	10.2924	10.78	10.29	10.18	10.33	10.12	10.07	10.77	10.4	10.29	10.31	10.19	10.08	10.3378
CD2		NM_001767.3	NM_001767.3:687	Endogenous	mRNA	Hs	100	10.3016	10.38	10.28	10.31	10.25	10.3	10.29	10.48	10.37	10.25	10.21	10.41	10.35	10.3446
NAE1		NM_001018159.1	NM_001018159.1:848	Endogenous	mRNA	Hs	100	10.4457	10.34	10.65	10.61	10.38	10.43	10.27	10.16	10.57	10.35	10.3	10.4	10.3	10.3459
ATF6		NM_007348.2	NM_007348.2:110	Endogenous	mRNA	Hs	100	10.304	10.15	10.5	10.45	10.13	10.38	10.22	10.17	10.57	10.49	10.25	10.39	10.27	10.3557
PIK3CA		NM_006218.2	NM_006218.2:2445	Endogenous	mRNA	Hs	100	10.4718	10.25	10.73	10.59	10.24	10.45	10.58	10.22	10.55	10.46	10.16	10.4	10.48	10.3774
NFATC1		NM_172389.1	NM_172389.1:1984	Endogenous	mRNA	Hs	100	10.2639	10.66	10.29	9.97	10.03	10.47	10.18	10.75	10.37	10.11	10.22	10.62	10.21	10.3774
LTA4H		NM_001256643.1	NM_001256643.1:1140	Endogenous	mRNA	Hs	100	10.5249	10.64	10.68	10.75	10.46	10.46	10.17	10.5	10.41	10.52	10.41	10.4	10.11	10.3908
CD45RB		ENST00000367367.1	ENST00000367367.1:131	Endogenous	mRNA	Hs	100	10.4637	10.42	11.04	10.8	10.02	10.47	10.07	10.29	10.94	10.62	10.03	10.45	10.1	10.4004
DDOST		NM_005216.4	NM_005216.4:1255	Endogenous	mRNA	Hs	100	10.4114	10.56	10.38	10.38	10.45	10.32	10.38	10.55	10.37	10.36	10.4	10.34	10.52	10.423
IFITM1		NM_003641.3	NM_003641.3:230	Endogenous	mRNA	Hs	100	10.375	10.26	10.57	10.43	10.31	10.98	9.74	10.3	10.59	10.48	10.24	11.05	9.94	10.4277
EVL		NM_016337.2	NM_016337.2:888	Endogenous	mRNA	Hs	100	10.3195	10.01	10.52	10.42	10.05	10.41	10.52	10.13	10.67	10.52	10.18	10.46	10.66	10.4345
STAT5A		NM_003152.3	NM_003152.3:2523	Endogenous	mRNA	Hs	100	10.4776	10.27	10.37	10.59	10.51	10.62	10.51	10.25	10.36	10.65	10.53	10.61	10.41	10.4674
TRAM1		NM_014294.5	NM_014294.5:1231	Endogenous	mRNA	Hs	100	10.6266	10.63	10.83	10.76	10.24	10.62	10.69	10.46	10.64	10.53	10.17	10.55	10.58	10.4872
APOL6		NM_030641.3	NM_030641.3:422	Endogenous	mRNA	Hs	100	10.5714	10.05	10.44	10.48	10.64	11.17	10.68	10	10.37	10.55	10.57	11.05	10.47	10.4971
KLRB1		NM_002258.2	NM_002258.2:85	Endogenous	mRNA	Hs	100	10.5834	10.82	11.71	11.09	9.67	10.09	10.25	10.75	11.53	10.85	9.65	10.15	10.19	10.5028
CD3E		NM_000733.3	NM_000733.3:260	Endogenous	mRNA	Hs	100	10.4938	10.58	10.66	10.18	10.41	10.58	10.56	10.63	10.56	10.27	10.54	10.41	10.65	10.5092
TGFBR2		NM_001024847.1	NM_001024847.1:1760	Endogenous	mRNA	Hs	100	10.5182	9.92	10.71	10.83	10.27	10.62	10.79	9.88	10.71	10.79	10.29	10.64	10.82	10.5162
STRAP		NM_007178.3	NM_007178.3:630	Endogenous	mRNA	Hs	100	10.6047	10.6	10.58	10.46	10.68	10.7	10.61	10.53	10.39	10.51	10.71	10.45	10.55	10.5229
MIF		NM_002415.1	NM_002415.1:319	Endogenous	mRNA	Hs	100	10.21	11.22	10.25	10.64	10.04	9.83	9.38	11.21	10.93	10.79	10.21	10.18	9.89	10.5245
CAP1		NM_001105530.1	NM_001105530.1:428	Endogenous	mRNA	Hs	100	10.6679	10.56	10.71	10.85	10.65	10.56	10.68	10.43	10.57	10.64	10.56	10.62	10.6	10.5698
PRKCQ		NM_006257.2	NM_006257.2:1325	Endogenous	mRNA	Hs	100	10.4843	10.26	10.51	10.43	10.24	10.57	10.91	10.23	10.74	10.62	10.29	10.59	10.99	10.5735
HLA-C		NM_002117.4	NM_002117.4:895	Endogenous	mRNA	Hs	100	10.5334	11.06	9.51	10.52	10.38	10.58	11.24	11.13	9.66	10.41	10.47	10.65	11.21	10.5756
MDFIC		NM_199072.2	NM_199072.2:730	Endogenous	mRNA	Hs	100	10.6544	10.52	10.8	10.74	10.64	10.51	10.72	10.43	10.69	10.72	10.66	10.46	10.61	10.5944
NFATC3		NM_004555.2	NM_004555.2:2190	Endogenous	mRNA	Hs	100	10.5666	10.44	10.78	10.67	10.22	10.71	10.59	10.39	10.84	10.73	10.27	10.74	10.65	10.6014
TNFRSF25		NM_001039664.1	NM_001039664.1:151	Endogenous	mRNA	Hs	100	10.5186	10.64	10.28	10.5	10.37	10.53	10.8	10.68	10.5	10.74	10.56	10.67	10.81	10.6595
NGLY1		NM_001145293.1	NM_001145293.1:1872	Endogenous	mRNA	Hs	100	10.6375	10.61	10.79	10.81	10.42	10.56	10.64	10.64	11.01	10.78	10.49	10.64	10.66	10.7021
LAMP1		NM_005561.3	NM_005561.3:730	Endogenous	mRNA	Hs	100	10.7444	10.56	10.86	10.67	10.7	10.84	10.84	10.56	10.77	10.67	10.68	10.86	10.82	10.7262
JAK3		NM_000215.2	NM_000215.2:1715	Endogenous	mRNA	Hs	100	10.6214	10.59	10.59	10.55	10.6	10.78	10.62	10.68	10.75	10.66	10.82	10.82	10.68	10.7348
CASP4		NM_001225.3	NM_001225.3:88	Endogenous	mRNA	Hs	100	10.779	10.72	10.94	10.99	10.54	10.74	10.75	10.67	10.89	10.96	10.56	10.73	10.67	10.7458
NLRP1		NM_033004.2	NM_033004.2:2135	Endogenous	mRNA	Hs	100	10.5904	10.26	10.85	10.63	10.27	10.89	10.66	10.43	11.11	10.77	10.44	10.96	10.81	10.7504
CUL1		NM_003592.2	NM_003592.2:1487	Endogenous	mRNA	Hs	100	10.7946	10.96	10.89	10.79	10.71	10.71	10.71	10.88	10.81	10.73	10.76	10.67	10.69	10.7564
CTSS		NM_004079.3	NM_004079.3:685	Endogenous	mRNA	Hs	100	10.8292	10.59	10.93	10.94	10.83	10.75	10.94	10.56	10.85	10.92	10.71	10.66	10.85	10.7576
REL		NM_002908.3	NM_002908.3:2067	Endogenous	mRNA	Hs	100	10.7363	10.97	10.42	10.55	10.92	10.92	10.65	10.94	10.48	10.64	11.18	10.82	10.58	10.7707
CD27		NM_001242.4	NM_001242.4:330	Endogenous	mRNA	Hs	100	10.6927	10.85	11.04	10.6	10.32	10.68	10.68	10.98	11.13	10.73	10.32	10.82	10.71	10.7787
PTK2B		NM_004103.3	NM_004103.3:735	Endogenous	mRNA	Hs	100	10.6831	10.66	10.67	10.65	10.61	10.69	10.82	10.69	10.89	10.8	10.77	10.72	10.96	10.8046
MAPK1		NM_138957.2	NM_138957.2:430	Endogenous	mRNA	Hs	100	10.8695	10.74	10.89	10.88	10.78	10.87	11.06	10.67	10.88	10.96	10.72	10.83	10.96	10.8361
LCK		NM_005356.2	NM_005356.2:1260	Endogenous	mRNA	Hs	100	10.7991	10.6	10.94	10.78	10.68	10.78	11.02	10.67	10.98	10.92	10.69	10.86	11.03	10.8575
CD69		NM_001781.1	NM_001781.1:460	Endogenous	mRNA	Hs	100	11.0375	11.2	11.14	11.38	10.92	10.95	10.65	11.16	10.74	11.14	10.86	10.89	10.47	10.8741
PIK3CD		NM_005026.3	NM_005026.3:2978	Endogenous	mRNA	Hs	100	10.8226	10.66	10.84	10.84	10.67	10.98	10.95	10.71	10.98	10.89	10.74	11	10.95	10.8777
CBFB		NM_001755.2	NM_001755.2:262	Endogenous	mRNA	Hs	100	10.876	10.79	10.97	11.02	10.69	10.83	10.96	10.63	10.96	11.01	10.79	10.96	10.96	10.8842
MAP3K3		NM_002401.3	NM_002401.3:470	Endogenous	mRNA	Hs	100	10.8533	10.6	11.07	10.92	10.58	10.98	10.98	10.56	11.19	10.95	10.65	10.95	11.06	10.8911
CFLAR		NM_001127183.1	NM_001127183.1:653	Endogenous	mRNA	Hs	100	10.7561	10.85	10.77	10.58	10.67	10.93	10.74	11.02	10.91	10.8	10.88	10.88	10.88	10.8948
MCL1		NM_021960.5	NM_021960.5:644	Endogenous	mRNA	Hs	100	10.8446	10.97	10.79	10.73	10.76	10.89	10.93	10.96	10.91	10.92	10.74	11.02	10.88	10.9047
ATF2		NM_001256091.1	NM_001256091.1:668	Endogenous	mRNA	Hs	100	10.9177	10.87	11.01	10.99	10.72	10.85	11.07	10.84	11.01	11.03	10.77	10.96	11.02	10.9379
PARP1		NM_001618.3	NM_001618.3:3016	Endogenous	mRNA	Hs	100	11.0472	11.09	11.27	11	10.97	10.78	11.18	10.9	11.07	10.91	10.89	10.78	11.1	10.9411
MAPK14		NM_001315.2	NM_001315.2:792	Endogenous	mRNA	Hs	100	10.9354	10.72	11.1	11.05	10.71	10.92	11.12	10.79	11.21	11.06	10.74	10.89	11.11	10.9653
SOD1		NM_000454.4	NM_000454.4:245	Endogenous	mRNA	Hs	100	11.0741	11.28	11.13	11.09	11.15	10.92	10.88	11.21	11	10.83	11.06	10.94	10.81	10.9741
CD84		NM_001184879.1	NM_001184879.1:1015	Endogenous	mRNA	Hs	100	10.9188	10.83	10.84	10.91	10.72	10.98	11.24	11	10.91	11	10.86	10.92	11.31	10.999
XBP1		NM_001079539.1	NM_001079539.1:935	Endogenous	mRNA	Hs	100	11.003	10.95	11.09	10.94	11.01	10.9	11.13	10.85	11.13	10.87	10.97	11	11.23	11.0075
STT3B		XM_011533465.1	XM_011533465.1:1495	Endogenous	mRNA	Hs	100	11.1692	11.07	11.39	11.29	11.08	11	11.19	10.86	11.19	11.15	10.97	10.97	11.1	11.0394
CASP8		NM_001080124.1	NM_001080124.1:890	Endogenous	mRNA	Hs	100	11.0065	10.76	11.3	11.08	10.76	11.16	10.99	10.65	11.42	11.2	10.74	11.22	11.03	11.04
AIM2		NM_004833.1	NM_004833.1:870	Endogenous	mRNA	Hs	100	10.9133	10.57	11.26	11.05	10.61	10.81	11.2	10.73	11.48	11.28	10.76	10.83	11.19	11.0413
FAS		NM_000043.4	NM_000043.4:1089	Endogenous	mRNA	Hs	100	11.0649	11.4	11.18	10.86	11.16	10.9	10.9	11.41	11.13	10.95	11.27	10.93	10.96	11.1069
ALOX5AP		NM_001629.2	NM_001629.2:367	Endogenous	mRNA	Hs	100	11.1776	10.91	11.1	11.41	11.28	10.89	11.49	10.87	11.09	11.32	11.23	10.94	11.46	11.1497
IL2RB		NM_000878.3	NM_000878.3:350	Endogenous	mRNA	Hs	100	11.1136	11.36	10.88	10.92	11.23	11.04	11.26	11.46	10.96	10.99	11.23	11.18	11.19	11.1671
TRAT1		NM_001317747.1	NM_001317747.1:238	Endogenous	mRNA	Hs	100	11.2867	10.83	11.75	11.91	10.79	11.07	11.42	10.77	11.54	11.74	10.64	11.06	11.31	11.1697
IFNAR1		NM_000629.2	NM_000629.2:782	Endogenous	mRNA	Hs	100	11.1951	11.21	11.38	11.28	10.82	11.14	11.35	11.18	11.31	11.28	10.89	11.09	11.32	11.1773
RPS6KA3		NM_004586.2	NM_004586.2:277	Endogenous	mRNA	Hs	100	11.1767	10.87	11.26	11.33	10.95	11.34	11.32	10.89	11.34	11.39	10.97	11.28	11.29	11.1917
CD59		NM_001127227.1	NM_001127227.1:264	Endogenous	mRNA	Hs	100	11.3274	11.68	10.95	11.49	11.41	11.09	11.36	11.57	10.6	11.38	11.24	11.1	11.29	11.1925
RAB7A		NM_004637.5	NM_004637.5:277	Endogenous	mRNA	Hs	100	11.2349	11.22	11.25	11.2	11.27	11.19	11.28	11.17	11.16	11.18	11.22	11.18	11.28	11.1983
PLCG1		NM_002660.2	NM_002660.2:2290	Endogenous	mRNA	Hs	100	11.0033	11.33	10.92	10.95	10.69	11.03	11.11	11.46	11.19	11.17	11	11.21	11.21	11.2059
CD247		NM_198053.2	NM_198053.2:329	Endogenous	mRNA	Hs	100	11.0656	11.24	11.26	10.9	10.9	10.97	11.13	11.37	11.49	11.1	10.94	11.14	11.23	11.2102
SSR1		NM_003144.5	NM_003144.5:792	Endogenous	mRNA	Hs	100	11.3391	11.24	11.57	11.51	11.2	11.23	11.29	11.14	11.36	11.33	11.1	11.18	11.21	11.2196
CD4		NM_000616.4	NM_000616.4:975	Endogenous	mRNA	Hs	100	11.1337	11.09	11.54	11.23	10.67	11.09	11.2	11.24	11.57	11.47	10.81	11.12	11.16	11.2256
TLN1		NM_006289.3	NM_006289.3:1460	Endogenous	mRNA	Hs	100	11.2499	11.25	11.2	11.3	11.2	11.2	11.35	11.17	11.33	11.26	11.19	11.26	11.35	11.2598
STAT5B		NM_012448.3	NM_012448.3:200	Endogenous	mRNA	Hs	100	11.1522	11.16	11.21	11.15	10.83	11.32	11.25	11.18	11.44	11.35	10.94	11.37	11.29	11.2605
AKT3		NM_005465.4	NM_005465.4:287	Endogenous	mRNA	Hs	100	11.2059	10.78	11.25	11.22	10.97	11.27	11.77	10.81	11.43	11.35	11.07	11.22	11.8	11.2758
PSAP		NM_001042465.2	NM_001042465.2:310	Endogenous	mRNA	Hs	100	11.3978	11.34	11.32	11.53	11.49	11.23	11.48	11.26	11.27	11.58	11.44	11.21	11.41	11.361
CXCR5		NM_001716.4	NM_001716.4:723	Endogenous	mRNA	Hs	100	11.3557	11.49	11.31	11.17	11.23	11.34	11.6	11.6	11.55	11.33	11.27	11.41	11.68	11.4724
PSMB8		NM_004159.4	NM_004159.4:1215	Endogenous	mRNA	Hs	100	11.6196	11.66	11.61	11.61	11.65	11.75	11.44	11.67	11.51	11.41	11.51	11.7	11.41	11.5344
NFATC2		NM_012340.3	NM_012340.3:1815	Endogenous	mRNA	Hs	100	11.4611	11.5	11.37	11.41	11.34	11.45	11.7	11.56	11.38	11.51	11.47	11.54	11.76	11.5361
LAT		NM_001014987.1	NM_001014987.1:843	Endogenous	mRNA	Hs	100	11.4872	11.02	11.69	11.47	11.45	11.48	11.83	11.16	11.84	11.63	11.47	11.45	11.82	11.5593
CD28		NM_001243077.1	NM_001243077.1:438	Endogenous	mRNA	Hs	100	11.5265	11.51	11.72	11.59	11.1	11.65	11.6	11.66	11.74	11.7	11.2	11.62	11.68	11.5985
CD44		NM_001001392.1	NM_001001392.1:429	Endogenous	mRNA	Hs	100	11.5286	11.45	11.43	11.27	11.66	11.54	11.83	11.54	11.57	11.45	11.81	11.55	11.83	11.6241
CD81		NM_004356.3	NM_004356.3:735	Endogenous	mRNA	Hs	100	11.7326	11.98	11.56	11.73	11.78	11.72	11.63	11.93	11.53	11.62	11.66	11.79	11.6	11.6876
ICAM3		NM_002162.3	NM_002162.3:1225	Endogenous	mRNA	Hs	100	11.7077	11.63	11.76	11.89	11.59	11.57	11.81	11.66	11.81	11.84	11.56	11.61	11.76	11.7062
TANK		NM_004180.2	NM_004180.2:158	Endogenous	mRNA	Hs	100	11.7748	11.75	11.83	11.86	11.74	11.67	11.8	11.71	11.77	11.82	11.79	11.63	11.8	11.7532
ICOS		NM_012092.3	NM_012092.3:549	Endogenous	mRNA	Hs	100	11.7487	11.71	12.04	11.93	11.56	11.65	11.61	11.76	12.08	11.86	11.68	11.61	11.64	11.7706
ITK		NM_005546.3	NM_005546.3:1019	Endogenous	mRNA	Hs	100	11.8708	11.36	12.14	12.01	11.71	11.72	12.31	11.3	12.05	11.88	11.58	11.73	12.16	11.7798
YWHAQ		NM_006826.3	NM_006826.3:558	Endogenous	mRNA	Hs	100	11.9701	12.24	11.82	12.05	12.18	11.74	11.8	12.05	11.56	11.84	12.03	11.8	11.69	11.8271
LTB		NM_002341.1	NM_002341.1:330	Endogenous	mRNA	Hs	100	11.7062	11.54	11.7	11.84	11.63	11.73	11.8	11.65	11.94	11.97	11.76	11.82	11.91	11.8411
ZAP70		NM_001079.3	NM_001079.3:1175	Endogenous	mRNA	Hs	100	11.751	11.82	11.68	11.62	11.61	11.92	11.86	11.89	11.86	11.73	11.73	11.97	11.92	11.8496
TXNIP		NM_006472.4	NM_006472.4:876	Endogenous	mRNA	Hs	100	11.9505	11.84	12.47	12.46	11.42	11.79	11.76	11.82	12.47	12.29	11.21	11.82	11.8	11.8948
IFNAR2		NM_000874.3	NM_000874.3:631	Endogenous	mRNA	Hs	100	11.8476	11.79	12.04	11.77	11.74	11.72	12.03	11.84	12.21	11.89	11.94	11.79	12.18	11.9739
LCP2		NM_005565.4	NM_005565.4:360	Endogenous	mRNA	Hs	100	11.9755	11.83	12.11	12.11	11.68	12.01	12.12	11.84	12.19	12.15	11.72	12.01	12.1	12.0005
GBP2		NM_004120.3	NM_004120.3:780	Endogenous	mRNA	Hs	100	12.0216	12.38	12.08	11.72	11.99	12.11	11.86	12.35	11.94	11.73	12.05	12.11	11.89	12.0101
TCF7		NM_201633.2	NM_201633.2:519	Endogenous	mRNA	Hs	100	11.9546	11.65	11.99	11.99	11.74	12.02	12.35	11.68	12.1	12.09	11.81	11.99	12.43	12.0143
TIGIT		NM_173799.3	NM_173799.3:712	Endogenous	mRNA	Hs	100	11.9763	11.71	11.98	11.78	12.07	11.93	12.4	11.81	11.97	11.97	12.11	11.93	12.35	12.0221
STAT3		NM_003150.3	NM_003150.3:2060	Endogenous	mRNA	Hs	100	11.9906	12.51	11.85	12	12.04	11.86	11.7	12.51	11.84	12.07	12.11	11.98	11.74	12.0392
RACK1		NM_006098.4	NM_006098.4:375	Endogenous	mRNA	Hs	100	12.1035	12.23	12.33	12.28	11.99	11.79	12.01	12.16	12.21	12.17	11.95	11.89	12.09	12.0777
CBLB		NM_170662.3	NM_170662.3:1286	Endogenous	mRNA	Hs	100	11.984	12.14	12.22	11.92	11.75	12	11.88	12.26	12.25	12.09	12.04	11.91	11.93	12.0792
ETS1		NM_005238.3	NM_005238.3:1305	Endogenous	mRNA	Hs	100	12.0556	11.63	12.15	12.1	11.99	11.99	12.49	11.74	12.12	12.21	12.02	12.01	12.48	12.0946
HSP90AB1		NM_007355.3	NM_007355.3:1530	Endogenous	mRNA	Hs	100	12.2408	12.5	12.05	12.2	12.63	12.17	11.91	12.27	11.79	12.03	12.48	12.23	11.79	12.0957
IL2RG		NM_000206.1	NM_000206.1:595	Endogenous	mRNA	Hs	100	11.9553	12.29	11.83	11.95	11.91	12.05	11.71	12.44	12.09	12.26	12.01	12.07	11.82	12.1134
JAK1		NM_002227.1	NM_002227.1:285	Endogenous	mRNA	Hs	100	12.097	11.89	12.28	12.14	11.85	12.09	12.34	11.93	12.26	12.2	11.96	12.1	12.26	12.1176
CTLA4		NM_005214.3	NM_005214.3:405	Endogenous	mRNA	Hs	100	12.1799	12.74	12.33	12.13	12.06	12.02	11.82	12.7	12.18	12.11	12.13	12.05	11.84	12.1656
EIF3F		NM_003754.2	NM_003754.2:1015	Endogenous	mRNA	Hs	100	12.2393	12.17	12.38	12.44	12.14	12.06	12.25	12.1	12.29	12.36	12.12	12.14	12.23	12.2063
HSP90B1		NM_003299.2	NM_003299.2:1445	Endogenous	mRNA	Hs	100	12.4474	12.67	12.47	12.55	12.3	12.2	12.5	12.42	12.25	12.41	12.14	12.22	12.39	12.3045
IL16		NM_004513.4	NM_004513.4:1262	Endogenous	mRNA	Hs	100	12.3083	12.13	12.4	12.5	12.02	12.21	12.6	12.15	12.48	12.48	12	12.26	12.52	12.3135
UBA52		NM_003333.3	NM_003333.3:288	Endogenous	mRNA	Hs	100	12.3713	12.39	12.48	12.49	12.3	12.24	12.33	12.36	12.49	12.44	12.18	12.34	12.27	12.3462
CD3D		NM_000732.4	NM_000732.4:127	Endogenous	mRNA	Hs	100	12.4493	12.43	12.58	12.63	12.34	12.26	12.46	12.42	12.42	12.5	12.27	12.33	12.43	12.3948
MAF		NM_001031804.2	NM_001031804.2:1834	Endogenous	mRNA	Hs	100	12.388	12.82	12.47	12.07	12.34	12.33	12.31	12.84	12.39	12.2	12.41	12.4	12.29	12.4201
PFKFB3		NM_004566.3	NM_004566.3:965	Endogenous	mRNA	Hs	100	12.2801	12.36	12.49	12.32	12.11	11.95	12.46	12.41	12.79	12.53	12.27	12.01	12.57	12.4276
SH2D1A		NM_002351.4	NM_002351.4:495	Endogenous	mRNA	Hs	100	12.5349	13.05	12.7	12.61	12.45	12.23	12.19	12.97	12.49	12.53	12.4	12.25	11.99	12.4348
IFI16		NM_001206567.1	NM_001206567.1:2351	Endogenous	mRNA	Hs	100	12.5294	12.32	12.82	12.8	12.32	12.25	12.68	12.34	12.72	12.66	12.2	12.24	12.59	12.4566
ATF4		NM_001675.2	NM_001675.2:1151	Endogenous	mRNA	Hs	100	12.5483	12.49	12.61	12.56	12.51	12.6	12.52	12.43	12.59	12.54	12.51	12.57	12.44	12.5132
CALM1		NM_006888.4	NM_006888.4:299	Endogenous	mRNA	Hs	100	12.5552	12.28	12.84	12.71	12.37	12.52	12.62	12.26	12.76	12.72	12.31	12.6	12.6	12.5402
FYN		NM_002037.3	NM_002037.3:765	Endogenous	mRNA	Hs	100	12.5398	12.49	12.66	12.58	12.41	12.52	12.58	12.5	12.75	12.68	12.5	12.57	12.56	12.593
CXCR4		NM_001008540.1	NM_001008540.1:1060	Endogenous	mRNA	Hs	100	12.6984	12.62	12.82	12.6	12.86	12.35	12.95	12.5	12.76	12.56	12.74	12.44	12.91	12.6506
LCP1		NM_002298.4	NM_002298.4:1705	Endogenous	mRNA	Hs	100	12.8276	12.92	12.75	13.04	12.9	12.74	12.62	12.76	12.61	12.9	12.69	12.78	12.59	12.7212
HSP90AA1		NM_001017963.2	NM_001017963.2:1655	Endogenous	mRNA	Hs	100	13.1261	13.24	13.2	13.23	13.17	12.95	12.97	12.92	12.87	13	12.91	13.04	12.77	12.918
STAT1		NM_139266.1	NM_139266.1:455	Endogenous	mRNA	Hs	100	13.121	13.2	12.59	12.56	13.3	13.82	13.3	13.07	12.31	12.57	13.2	13.57	13.17	12.9748
LDHB		NM_001174097.1	NM_001174097.1:586	Endogenous	mRNA	Hs	100	13.1874	12.99	13.34	13.41	13	13.2	13.19	12.8	13.09	13.21	12.77	13.2	13.06	13.0205
HLA-A		NM_002116.5	NM_002116.5:1000	Endogenous	mRNA	Hs	100	13.1603	13.1	13.3	13.18	13.22	12.79	13.38	13.1	13.36	13.16	13.22	12.83	13.38	13.1737
ITGAL		NM_002209.2	NM_002209.2:1113	Endogenous	mRNA	Hs	100	13.0886	12.98	13.31	12.89	12.94	13.03	13.39	13.1	13.49	13.04	13.07	13.03	13.38	13.1838
IL7R		NM_002185.3	NM_002185.3:201	Endogenous	mRNA	Hs	100	13.3895	11.89	13.8	13.46	12.87	13.8	14.69	11.78	13.75	13.33	12.57	13.74	14.52	13.2514
ATM		NM_000051.3	NM_000051.3:393	Endogenous	mRNA	Hs	100	13.3518	13.02	13.73	13.53	12.91	13.5	13.44	13.02	13.71	13.54	12.99	13.54	13.43	13.3689
HLA-B		NM_005514.6	NM_005514.6:937	Endogenous	mRNA	Hs	100	13.4633	13.48	13.37	13.23	13.63	13.24	13.84	13.49	13.4	13.2	13.61	13.24	13.85	13.4632
IL32		NM_004221.4	NM_004221.4:358	Endogenous	mRNA	Hs	100	13.4747	13.82	13.4	13.26	13.74	13.21	13.43	13.89	13.47	13.25	13.66	13.38	13.6	13.5401
PTPRC		NM_080921.3	NM_080921.3:99	Endogenous	mRNA	Hs	100	13.5618	13.37	13.78	13.77	13.26	13.47	13.73	13.35	13.73	13.76	13.34	13.55	13.72	13.5739
CXCL13		NM_006419.2	NM_006419.2:210	Endogenous	mRNA	Hs	100	13.7446	15.24	12.93	12.97	14.39	13.66	13.42	15.2	12.64	12.9	14.32	13.83	13.45	13.6966
PPIA		NM_021130.3	NM_021130.3:315	Endogenous	mRNA	Hs	100	13.799	13.97	13.74	13.91	13.98	13.57	13.63	13.87	13.66	13.76	13.83	13.7	13.61	13.738
HLA-E		NM_005516.5	NM_005516.5:579	Endogenous	mRNA	Hs	100	13.806	13.64	14.02	13.78	13.63	13.91	13.86	13.68	13.98	13.8	13.68	13.79	13.87	13.7996
IL6ST		NM_002184.2	NM_002184.2:2505	Endogenous	mRNA	Hs	100	14.0125	13.8	14.6	14.32	13.9	13.57	13.91	13.79	14.59	14.37	13.96	13.61	13.82	14.0191
CD45R0		NM_080921.3	NM_080921.3:258	Endogenous	mRNA	Hs	100	14.4093	14.36	14.46	14.6	14.28	14.2	14.56	14.26	14.25	14.49	14.24	14.31	14.47	14.3363
DDX5		NM_004396.3	NM_004396.3:814	Endogenous	mRNA	Hs	100	14.8379	14.64	14.89	14.99	14.8	14.81	14.9	14.58	14.74	14.89	14.8	14.81	14.83	14.7747
IL11		NM_000641.3	NM_000641.3:449	Endogenous	mRNA	Hs	93.75	#NUM!	2.22	1.59	2.3	2.32	0	2.4	2.58	3.21	1.73	1.67	2.53	1.79	2.18345
FCGR1A/B		NM_000566.3	NM_000566.3:738	Endogenous	mRNA	Hs	100	3.4214	3.03	4.1	3.3	2.9	3.39	3.98	3.58	1.04	2.47	2.26	2.76	2.79	2.33009
MS4A2		NM_000139.3	NM_000139.3:661	Endogenous	mRNA	Hs	100	3.57809	4.03	3.71	3.79	4.05	3.81	2.4	0.99	3.21	2.95	2	3.53	3.25	2.4478
IL1RN		NM_000577.4	NM_000577.4:174	Endogenous	mRNA	Hs	100	3.11795	2.54	3.01	3.44	3.54	3.71	2.66	3.16	3.36	2.47	3.26	0.95	2.79	2.46913
GUCY1B1		NM_000857.2	NM_000857.2:1878	Endogenous	mRNA	Hs	100	3.15036	3.68	3.18	1.98	3.19	3.89	3.4	1.58	3.04	3.14	1.67	3.53	3.49	2.60193
IL33		NM_001199640.1	NM_001199640.1:419	Endogenous	mRNA	Hs	100	3.04293	2.54	3.18	3.3	3.19	3.51	2.66	2.8	2.62	3.14	3	2.27	2.12	2.63216
FCGR2A		NM_021642.3	NM_021642.3:60	Endogenous	mRNA	Hs	100	3.14887	2.54	3.18	3.15	3.32	3.26	3.54	3.16	3.04	2.95	3.13	2.76	1.38	2.63908
IL9		NM_000590.1	NM_000590.1:300	Endogenous	mRNA	Hs	100	3.09253	2.22	3.33	3.68	3.32	2.98	3.25	3.16	2.62	2.73	2.67	2.76	2.12	2.65859
DEFB103A/B		NM_001081551.4	NM_001081551.4:8	Endogenous	mRNA	Hs	100	3.29118	4.03	2.82	3.57	3.43	2.81	3.25	2.58	2.84	3.14	2.26	1.95	3.6	2.67333
GZMB		NM_004131.4	NM_004131.4:621	Endogenous	mRNA	Hs	100	3.2369	3.22	3.59	3.44	2.73	3.26	3.25	2.8	3.04	2.14	3	2.27	3.12	2.69955
CCL16		NM_004590.3	NM_004590.3:104	Endogenous	mRNA	Hs	100	3.44609	3.03	3.18	4.07	3.64	3.61	3.25	2.31	2.36	3.47	2.48	2.95	2.96	2.72523
IFNB1		NM_002176.2	NM_002176.2:92	Endogenous	mRNA	Hs	100	3.4349	2.8	3.82	3.57	3.05	3.39	4.16	3.31	2.84	2.47	3.48	1.95	2.6	2.72524
CSF3		NM_000759.3	NM_000759.3:600	Endogenous	mRNA	Hs	100	3.31243	2.8	3.33	3.15	3.73	3.71	3.25	3.8	1.04	3.31	3	3.27	3.25	2.73338
IL17C		NM_013278.4	NM_013278.4:405	Endogenous	mRNA	Hs	97.92	#NUM!	2.22	3.18	3.57	0	3.81	3.66	3.45	2.04	3.31	2.26	2.27	3.49	2.73342
CD244		NM_001166663.1	NM_001166663.1:1037	Endogenous	mRNA	Hs	100	3.20991	4.22	3.01	3.44	3.32	2.13	3.54	2.8	1.62	2.47	3.37	3.76	2.96	2.73682
CRP		NM_000567.2	NM_000567.2:108	Endogenous	mRNA	Hs	100	3.38166	3.92	3.33	3.98	2.32	3.39	3.66	2.31	2.84	2.95	2.84	2.76	2.79	2.74008
SIGLEC5		NM_003830.3	NM_003830.3:1405	Endogenous	mRNA	Hs	100	3.49465	3.54	3.01	3.89	2.9	3.39	4.47	3.16	2.04	2.14	3.76	2.95	2.79	2.74404
RGMA		NM_001166283.1	NM_001166283.1:1074	Endogenous	mRNA	Hs	100	3.33246	3.22	3.01	3.68	3.64	2.98	3.54	2.58	2.36	3.31	2.67	2.95	2.79	2.76089
PIK3R6		NM_001010855.3	NM_001010855.3:1112	Endogenous	mRNA	Hs	97.92	#NUM!	1.22	2.59	2.57	2.9	0	2.4	3.45	1.62	3.31	2.26	3.41	3.25	2.78175
IL37		NM_014439.3	NM_014439.3:336	Endogenous	mRNA	Hs	100	3.08568	2.22	3.47	3.44	2.73	3.26	3.66	1.99	3.21	2.95	3.37	2.27	3.38	2.80517
CCL19		NM_006274.2	NM_006274.2:185	Endogenous	mRNA	Hs	100	3.33668	3.03	3.18	3.79	3.43	3.39	3.25	3.45	3.36	2.47	3.26	1.95	2.79	2.82457
IRAK3		NM_007199.1	NM_007199.1:1735	Endogenous	mRNA	Hs	100	3.53769	3.68	3.59	3.44	3.19	3.13	4.32	1.58	3.74	3.31	2.48	3.12	3.7	2.87096
IL22RA1		NM_021258.3	NM_021258.3:1456	Endogenous	mRNA	Hs	100	3.28803	3.22	3.47	3.3	2.54	3.39	3.98	3.16	2.36	3.31	2.48	2.95	3.12	2.87393
CCL27		NM_006664.2	NM_006664.2:130	Endogenous	mRNA	Hs	100	3.16797	3.22	2.59	2.79	3.19	3.51	3.88	2.99	3.36	1.73	2.67	3.65	3.38	2.88157
TMPRSS2		NM_005656.3	NM_005656.3:591	Endogenous	mRNA	Hs	100	3.06712	2.8	2.82	2.79	3.43	3.39	3.25	3.45	3.21	3.14	3.13	2.53	2.12	2.89096
BDKRB2		NM_000623.3	NM_000623.3:199	Endogenous	mRNA	Hs	100	3.31823	3.39	3.33	3.68	2.9	3.13	3.54	3.58	2.04	2.95	2.84	2.95	3.25	2.8933
SELE		NM_000450.2	NM_000450.2:1505	Endogenous	mRNA	Hs	100	3.04496	3.22	3.33	2.3	3.82	2.39	3.54	3.16	2.62	3.31	3.26	2.76	2.38	2.89348
CCL13		NM_005408.2	NM_005408.2:129	Endogenous	mRNA	Hs	100	3.60818	3.03	4.18	3.44	3.43	3.71	3.98	2.8	3.21	3.47	2.84	3.27	2.12	2.91541
AGT		NM_000029.3	NM_000029.3:827	Endogenous	mRNA	Hs	100	3.59811	3.54	4.1	3.57	3.32	3.71	3.4	3.58	2.62	3.31	2.26	3.27	2.79	2.9357
IL25		NM_022789.2	NM_022789.2:1027	Endogenous	mRNA	Hs	100	3.14177	3.03	3.92	2.57	2.73	3.26	3.54	3.31	2.36	3.31	3.26	2.95	2.6	2.94056
HCK		NM_002110.2	NM_002110.2:260	Endogenous	mRNA	Hs	100	3.34409	2.54	3.01	4.07	3.19	3.98	3.54	2.31	3.04	3.73	2.67	3.65	2.6	2.95344
IL1B		NM_000576.2	NM_000576.2:560	Endogenous	mRNA	Hs	100	3.10825	3.68	3.59	2.57	3.19	3.13	2.66	3.16	2.36	3.14	2.26	3.86	3.38	2.97297
IFI27		NM_005532.3	NM_005532.3:390	Endogenous	mRNA	Hs	100	3.04905	2.22	2.33	3.89	2.9	4.05	3.4	2.31	3.21	4.14	2.84	3.41	2.6	3.02943
CCR10		NM_016602.2	NM_016602.2:843	Endogenous	mRNA	Hs	100	3.16564	3.68	3.33	3.44	3.54	2.81	2.4	3.16	3.04	2.73	2.84	3.41	3.12	3.04199
ACKR2		NM_001296.5	NM_001296.5:741	Endogenous	mRNA	Hs	100	3.40764	3.03	3.47	3.68	3.05	3.51	3.78	3.58	2.84	3.31	2.67	3.53	2.6	3.0623
ALPL		NM_000478.4	NM_000478.4:988	Endogenous	mRNA	Hs	100	3.45764	3.03	3.59	3.89	3.54	3.51	3.25	2.31	3.36	3.6	2.84	3.53	2.96	3.06507
NFATC4		NM_001136022.2	NM_001136022.2:2296	Endogenous	mRNA	Hs	100	3.87713	3.54	4.59	3.79	3.64	3.39	4.47	4.08	3.04	3.6	3.13	1.53	3.88	3.06538
IL1F10		NM_032556.6	NM_032556.6:444	Endogenous	mRNA	Hs	100	3.68385	3.54	3.82	4.15	3.05	3.51	4.16	1.99	4.04	4.05	2.67	2.95	3.38	3.08785
TLR5		NM_003268.5	NM_003268.5:2570	Endogenous	mRNA	Hs	100	3.22202	2.8	3.82	3.98	2.54	3.89	2.66	2.58	3.04	3.73	2.84	3.53	2.96	3.08862
CCL7		NM_006273.2	NM_006273.2:120	Endogenous	mRNA	Hs	100	3.1741	2.8	3.82	3.3	3.73	2.39	3.25	3.8	4.04	2.73	2.48	3.27	2.6	3.09778
DEFA4		NM_001925.1	NM_001925.1:210	Endogenous	mRNA	Hs	100	3.41532	3.39	3.71	2.79	3.64	3.51	3.54	2.58	3.5	3.31	3.37	2.53	3.49	3.1011
IL15RA		NM_002189.3	NM_002189.3:709	Endogenous	mRNA	Hs	100	3.29656	3.03	3.33	3.79	3.32	3.51	2.88	3.58	3.21	3.14	3.84	3.12	2.12	3.11666
CXCL17		NM_198477.3	NM_198477.3:169	Endogenous	mRNA	Hs	100	3.66867	2.54	4.18	3.79	3.54	3.89	4.4	3.16	2.62	3.31	3.37	2.76	3.7	3.13155
TLR3		NM_003265.2	NM_003265.2:772	Endogenous	mRNA	Hs	100	3.47572	2.22	4.01	4.23	3.32	3.39	4.16	1.99	3.74	4.14	2.84	2.76	3.96	3.13888
VCAM1		NM_001078.3	NM_001078.3:1021	Endogenous	mRNA	Hs	100	3.0905	2.8	3.33	3.68	3.05	3.13	2.66	3.45	2.84	3.6	3.37	3.53	2.38	3.16158
CXCL1		NM_001511.3	NM_001511.3:270	Endogenous	mRNA	Hs	100	3.26767	2.54	4.26	3.57	2.54	3.39	3.66	3.69	3.21	3.84	3.58	2.27	2.79	3.17855
CXCL3		NM_002090.2	NM_002090.2:540	Endogenous	mRNA	Hs	100	3.32573	3.8	3.33	4.15	3.43	3.13	2.4	2.8	3.04	4.47	2.48	3.53	3.12	3.18263
CCL2		NM_002982.3	NM_002982.3:250	Endogenous	mRNA	Hs	100	3.60329	3.54	4.01	3.98	3.19	3.13	3.88	3.45	3.04	3.14	2.48	3.95	3.25	3.18732
IL1RAPL2		NM_017416.1	NM_017416.1:1800	Endogenous	mRNA	Hs	100	3.14354	3.54	3.01	3.57	2.9	2.39	3.66	3.45	3.62	4.23	3.37	2.27	2.6	3.18847
IL3		NM_000588.3	NM_000588.3:79	Endogenous	mRNA	Hs	100	3.15491	2.54	3.59	3.3	3.43	2.81	3.4	2.99	3.62	3.14	2.48	3.76	3.38	3.19873
IL22RA2		NM_181309.1	NM_181309.1:290	Endogenous	mRNA	Hs	100	3.34149	2.8	2.33	3.79	3.73	3.89	3.88	3.99	2.62	3.14	2.84	2.76	4.25	3.20974
IL9R		NM_176786.2	NM_176786.2:453	Endogenous	mRNA	Hs	100	3.19283	3.22	3.59	2.98	3.19	3.13	3.08	2.8	3.36	2.95	3.13	3.12	4.04	3.21046
HDC		NM_002112.3	NM_002112.3:1170	Endogenous	mRNA	Hs	100	3.51591	3.54	3.18	3.15	4.05	3.39	3.88	2.31	4.04	2.95	2.84	4.34	3.25	3.21429
TGFB2		NM_003238.2	NM_003238.2:1125	Endogenous	mRNA	Hs	100	3.58581	3.03	4.47	3.68	3.32	3.51	3.66	3.16	3.04	3.6	2.26	3.95	3.6	3.21844
IL17A		NM_002190.2	NM_002190.2:240	Endogenous	mRNA	Hs	100	4.2498	4.54	3.33	4.74	4.73	4.26	4.08	3.45	2.04	4.05	2.84	4.04	3.6	3.24951
LTF		NM_002343.2	NM_002343.2:590	Endogenous	mRNA	Hs	100	3.36697	2.54	3.59	3.57	3.54	3.89	3.25	3.69	2.84	3.73	3.37	2.76	3.25	3.25147
IL36A		NM_014440.1	NM_014440.1:45	Endogenous	mRNA	Hs	100	3.49666	2.22	4.18	3.68	3.64	3.89	3.78	2.99	3.74	3.47	3.13	3.76	2.6	3.25409
ITGAM		NM_000632.3	NM_000632.3:1400	Endogenous	mRNA	Hs	100	3.33253	4.13	3.18	2.57	3.43	3.13	3.78	2.99	3.84	3.31	3.58	3.41	2.6	3.26267
IFNA4/7/10/17/21		NM_021268.2	NM_021268.2:291	Endogenous	mRNA	Hs	100	3.33749	4.54	3.33	2.79	3.43	2.61	3.66	3.31	3.84	3.31	2.67	3.12	3.49	3.27024
ALOX15		NM_001140.3	NM_001140.3:1910	Endogenous	mRNA	Hs	100	3.38122	3.03	3.82	3.79	3.73	2.81	3.25	3.45	3.5	3.31	3.13	3.53	2.79	3.27421
MS4A7		NM_206939.1	NM_206939.1:716	Endogenous	mRNA	Hs	100	3.06146	1.22	3.59	4.74	3.43	2.98	3.88	1.99	3.21	4.23	4	3.27	3.49	3.27483
PLAUR		NM_001005376.2	NM_001005376.2:538	Endogenous	mRNA	Hs	100	3.48286	3.92	4.01	3.44	3.32	2.39	4.16	3.58	3.04	3.14	3.48	3.12	3.38	3.2839
ALOX12		NM_000697.2	NM_000697.2:1065	Endogenous	mRNA	Hs	100	3.71615	3.54	3.92	3.57	3.54	3.61	4.16	2.58	3.74	3.14	3.92	3.53	3.12	3.30704
CCR1		NM_001295.2	NM_001295.2:195	Endogenous	mRNA	Hs	100	3.47237	3.54	3.33	3.57	4.05	2.81	3.66	3.69	3.5	3.95	3	2.53	3.38	3.30731
IL20		NM_018724.3	NM_018724.3:292	Endogenous	mRNA	Hs	100	3.27741	3.03	3.01	3.57	3.32	2.81	4.08	3.16	3.5	3.47	3.13	3.12	3.7	3.33937
CCL26		NM_006072.4	NM_006072.4:184	Endogenous	mRNA	Hs	100	3.55339	3.68	4.18	2.79	3.19	3.89	3.78	3.31	3.21	2.73	3.48	3.95	3.6	3.35863
IL4		NM_172348.1	NM_172348.1:535	Endogenous	mRNA	Hs	100	3.90829	4.03	3.82	2.79	4.49	4.2	4.4	3.31	3.84	3.84	3.37	2.53	3.49	3.3652
CCL1		NM_002981.2	NM_002981.2:195	Endogenous	mRNA	Hs	100	3.71739	3.03	3.71	3.79	4.19	3.81	3.88	3.45	3.36	3.95	3	3.12	3.49	3.38176
CASP5		NM_004347.1	NM_004347.1:580	Endogenous	mRNA	Hs	100	3.41278	3.39	3.33	3.15	3.43	3.81	3.4	4.08	3.21	3.47	3.48	2.95	3.25	3.38946
IFNK		NM_020124.2	NM_020124.2:310	Endogenous	mRNA	Hs	100	3.09383	2.54	3.59	3.44	2.9	3.13	3.08	3.69	3.74	3.47	3.26	3.27	3.12	3.41736
IL27		NM_145659.3	NM_145659.3:143	Endogenous	mRNA	Hs	100	3.30885	3.8	3.59	3.68	2.9	3.13	2.88	3.31	4.04	3.95	3	3.41	2.96	3.41976
TNFSF18		NM_005092.2	NM_005092.2:175	Endogenous	mRNA	Hs	100	3.63057	3.8	4.1	3.44	3.43	3.13	3.98	2.58	3.5	3.73	3.58	3.27	4.12	3.42863
IL1RL1		NM_016232.4	NM_016232.4:700	Endogenous	mRNA	Hs	100	3.65782	3.03	4.01	3.44	3.98	3.13	4.6	3.58	3.62	4.14	3.58	3.27	2.6	3.43162
CXCL9		NM_002416.1	NM_002416.1:87	Endogenous	mRNA	Hs	100	4.15905	3.54	3.82	4.79	3.98	4.2	4.78	3.45	3.36	4.84	2.48	3.65	3.25	3.43773
IL17RB		NM_018725.3	NM_018725.3:225	Endogenous	mRNA	Hs	100	3.56641	3.39	3.59	2.98	4.38	3.81	3.4	4.16	2.84	4.23	3.67	2.53	3.6	3.44461
GZMH		NM_033423.4	NM_033423.4:717	Endogenous	mRNA	Hs	100	3.19239	2.8	2.33	3.98	3.19	3.61	3.54	3.9	2.84	3.84	2.84	3.65	3.79	3.44477
IFNA6		NM_021002.2	NM_021002.2:342	Endogenous	mRNA	Hs	100	3.11992	2.54	3.33	2.57	3.32	3.61	3.54	3.31	3.5	3.6	3.48	3.41	3.38	3.44541
CCL18		NM_002988.3	NM_002988.3:232	Endogenous	mRNA	Hs	100	4.0258	3.68	3.59	4.37	3.82	4.85	3.98	3.31	3.21	3.47	2.67	4.53	3.79	3.45132
S100A12		NM_005621.1	NM_005621.1:260	Endogenous	mRNA	Hs	100	3.65529	3.68	3.47	3.44	3.64	3.51	4.25	2.8	3.84	3.6	3	3.86	3.79	3.45427
CD8A		NM_001768.6	NM_001768.6:1085	Endogenous	mRNA	Hs	100	3.29906	3.54	2.59	3.44	3.19	3.39	3.78	4.24	3.21	3.84	3.48	2.95	3.25	3.46935
CCL21		NM_002989.2	NM_002989.2:180	Endogenous	mRNA	Hs	100	3.20747	3.22	3.92	2.79	3.43	3.13	2.88	3.69	3.21	3.14	3.48	3.76	3.6	3.47207
IFNW1		NM_002177.1	NM_002177.1:994	Endogenous	mRNA	Hs	100	3.8042	3.92	3.47	4.15	3.73	3.71	3.88	3.45	3.5	3.6	3.13	3.65	3.6	3.48381
IL18RAP		NM_003853.3	NM_003853.3:1154	Endogenous	mRNA	Hs	100	3.41192	3.92	2.82	3.68	3.73	3.61	2.88	4.16	3.36	3.95	4.32	4.2	1.79	3.48553
IL17RD		NM_017563.5	NM_017563.5:1680	Endogenous	mRNA	Hs	100	3.67785	3.92	3.92	3.57	3.43	3.39	3.88	3.16	3.5	3.47	3.58	3.76	3.49	3.4887
CSF1R		NM_005211.3	NM_005211.3:1230	Endogenous	mRNA	Hs	100	3.58922	3.39	3.47	3.68	3.19	3.89	3.98	3.31	3.36	3.73	3.58	3.41	3.6	3.49518
CD276		NM_001024736.1	NM_001024736.1:1162	Endogenous	mRNA	Hs	100	3.21338	4.03	2.82	3.44	3.32	2.61	3.25	3.99	3.74	3.84	3.84	2.53	3.38	3.51364
LTC4S		NM_145867.1	NM_145867.1:212	Endogenous	mRNA	Hs	100	3.51263	3.22	3.47	3.68	3.19	3.51	4.08	4.69	3.62	3.31	3.26	2.95	3.49	3.51503
IL36RN		NM_012275.3	NM_012275.3:284	Endogenous	mRNA	Hs	100	3.9316	3.03	4.26	4.44	3.9	4.05	4.08	3.16	3.5	3.47	3.76	3.65	3.6	3.51813
FCAR		NM_133278.2	NM_133278.2:750	Endogenous	mRNA	Hs	100	3.5785	3.22	3.82	3.68	3.82	3.13	3.88	3.45	3.5	3.47	4.13	3.53	3.12	3.52113
FCGR3A/B		NM_000569.6	NM_000569.6:873	Endogenous	mRNA	Hs	100	3.81615	3.39	3.82	4.15	3.82	3.98	3.78	3.16	3.84	3.47	3.76	3.86	3.12	3.52138
CCL14		NM_032963.4	NM_032963.4:243	Endogenous	mRNA	Hs	100	3.92841	3.54	3.82	3.98	3.73	3.98	4.6	3.58	3.21	4.05	3.13	3.76	3.49	3.5229
FGR		NM_001042747.1	NM_001042747.1:890	Endogenous	mRNA	Hs	100	4.12323	4.47	3.92	4.44	4.05	3.61	4.32	2.8	3.04	3.84	3.92	3.41	4.38	3.52354
C3AR1		NM_004054.2	NM_004054.2:415	Endogenous	mRNA	Hs	100	3.6666	4.22	3.71	4.15	3.32	2.98	3.78	3.58	3.74	4.23	3.26	3.53	2.96	3.52828
TRIM6		NM_058166.4	NM_058166.4:1294	Endogenous	mRNA	Hs	100	4.21814	4.13	4.26	3.89	4.26	4.2	4.6	3.58	4.04	3.73	2.84	3.12	4.12	3.54044
IL15		NM_000585.4	NM_000585.4:715	Endogenous	mRNA	Hs	100	3.69041	3.8	3.47	4.3	2.73	4.61	3.54	3.58	3.36	4.47	3	3.76	3.25	3.54095
LILRA6		NM_024318.3	NM_024318.3:1255	Endogenous	mRNA	Hs	100	3.88593	3.54	4.4	3.68	3.98	3.89	3.88	3.99	3.5	3.95	3.26	3.95	2.79	3.54413
IFNA5		NM_002169.2	NM_002169.2:367	Endogenous	mRNA	Hs	100	3.55324	3.68	3.71	3.15	2.9	3.61	4.47	3.45	3.62	3.73	3.84	3.41	3.25	3.54433
PLG		NM_000301.3	NM_000301.3:123	Endogenous	mRNA	Hs	100	3.35257	3.8	3.71	2.98	3.19	3.26	3.25	3.8	3.84	4.23	2.67	3.27	3.7	3.54775
CXCL8		NM_000584.3	NM_000584.3:221	Endogenous	mRNA	Hs	100	3.90499	4.03	3.59	3.89	4.64	3.71	3.66	3.58	3.62	4.39	3.48	3.41	2.96	3.54906
C3		NM_000064.2	NM_000064.2:4396	Endogenous	mRNA	Hs	100	3.32487	3.54	3.82	3.57	2.54	3.39	3.25	3.58	3.74	3.95	3.26	3.76	3.12	3.55619
IL22		NM_020525.4	NM_020525.4:319	Endogenous	mRNA	Hs	100	3.39204	4.13	2.01	3.57	4.38	3.81	3.08	3.45	3.74	4.05	3.58	3.12	3.49	3.56042
LCN2		NM_005564.3	NM_005564.3:551	Endogenous	mRNA	Hs	100	3.93842	3.39	3.92	4.57	3.64	3.39	4.98	3.8	3.5	3.47	3.48	3.27	3.88	3.5606
HK3		NM_002115.1	NM_002115.1:495	Endogenous	mRNA	Hs	100	3.83773	3.54	4.26	4.23	3.43	3.51	4.16	3.31	3.74	3.84	2.84	4.12	3.7	3.56649
LILRB2		NM_001278405.1	NM_001278405.1:256	Endogenous	mRNA	Hs	100	3.74482	3.22	3.47	4.07	3.82	4.2	3.78	3.58	3.74	3.47	3.67	3.12	3.96	3.58041
IL36B		NM_014438.5	NM_014438.5:261	Endogenous	mRNA	Hs	100	3.92914	2.54	4.53	4.07	3.98	4.13	4.78	4.08	3.84	2.73	3.48	3.41	4.19	3.58606
CX3CR1		NM_001337.3	NM_001337.3:1040	Endogenous	mRNA	Hs	100	3.88442	3.22	4.4	3.89	3.43	4.13	4.4	3.45	3.74	3.6	3.76	3.65	3.38	3.59389
CSF2RA		NM_006140.3	NM_006140.3:660	Endogenous	mRNA	Hs	100	3.66333	2.8	4.1	3.15	3.82	4.05	4.32	3.45	3.21	4.31	4.37	3.27	3.25	3.61093
CPA3		NM_001870.2	NM_001870.2:220	Endogenous	mRNA	Hs	100	3.24323	3.68	3.18	2.98	3.82	4.2	2.08	3.45	3.21	4.14	3.26	4.12	3.7	3.6275
C5AR1		NM_001736.3	NM_001736.3:104	Endogenous	mRNA	Hs	100	4.00927	4.03	4.18	3.98	3.9	3.61	4.4	4.38	3.36	4.14	3	3.41	3.7	3.63481
TLR4		NM_003266.3	NM_003266.3:2535	Endogenous	mRNA	Hs	100	3.83321	3.92	4.26	3.68	3.19	3.89	4.16	3.8	4.04	4.23	2	4.27	4.19	3.6394
CX3CL1		NM_002996.4	NM_002996.4:1080	Endogenous	mRNA	Hs	100	3.36809	3.8	3.59	2.98	2.9	3.81	3.25	3.99	3.04	3.84	3.76	4.12	3.25	3.64495
CCL8		NM_005623.2	NM_005623.2:497	Endogenous	mRNA	Hs	100	3.44143	3.92	3.59	2.98	3.32	3.26	3.66	3.69	4.04	3.31	3.76	3.27	3.96	3.65969
HAMP		NM_021175.2	NM_021175.2:190	Endogenous	mRNA	Hs	100	3.85613	3.8	4.26	4.23	2.9	3.98	4.16	3.45	3.21	4.14	3.58	4.04	3.7	3.67253
IL23R		NM_144701.2	NM_144701.2:1800	Endogenous	mRNA	Hs	100	3.67885	3.22	3.18	4.15	3.98	4.51	3.25	4.08	3.21	3.84	3.58	4.04	3.38	3.67378
IL31RA		NM_139017.3	NM_139017.3:1180	Endogenous	mRNA	Hs	100	4.17759	4.03	4.71	4.44	3.32	4.13	4.6	3.69	3.62	4.23	3.13	3.86	3.79	3.70517
IL17RE		NM_153483.1	NM_153483.1:760	Endogenous	mRNA	Hs	100	3.78079	3.54	3.01	5.3	2.73	4.76	3.98	3.16	3.84	4.95	3.58	4.34	2.79	3.70908
PDCD1LG2		NM_025239.3	NM_025239.3:642	Endogenous	mRNA	Hs	100	3.1696	2.8	3.01	2.3	3.73	3.71	3.78	3.45	4.12	3.6	4	3.65	3.49	3.70993
CCRL2		NM_001130910.1	NM_001130910.1:266	Endogenous	mRNA	Hs	100	3.94682	3.54	4.33	4.44	3.43	3.81	4.25	3.16	3.94	4.84	3	3.95	3.88	3.74769
PTGS2		NM_000963.1	NM_000963.1:495	Endogenous	mRNA	Hs	100	3.7553	4.61	3.59	3.79	3.9	2.81	4.08	3.99	3.84	4.14	3	3.76	3.88	3.74893
FPR2		NM_001005738.1	NM_001005738.1:620	Endogenous	mRNA	Hs	100	4.01969	3.68	3.92	3.98	4.13	3.98	4.47	3.99	4.04	4.05	3.48	3.27	3.79	3.75776
IL3RA		NM_002183.2	NM_002183.2:745	Endogenous	mRNA	Hs	100	3.96918	4.22	4.01	4.68	3.43	3.71	3.88	3.8	3.84	3.84	3.67	3.41	4.04	3.76162
MRC1		NM_002438.3	NM_002438.3:940	Endogenous	mRNA	Hs	100	3.81487	4.22	4.01	3.3	3.64	3.81	3.98	3.45	4.36	4.54	3.48	3.53	3.38	3.76217
CCR3		NM_001837.2	NM_001837.2:980	Endogenous	mRNA	Hs	100	3.95741	3.8	4.33	4.37	4.13	3.98	3.25	3.8	3.5	3.73	3.37	4.12	4.32	3.79253
SIRPA		NM_001040022.1	NM_001040022.1:1573	Endogenous	mRNA	Hs	100	4.37189	4.03	4.59	4.84	4.26	3.98	4.6	3.69	3.21	4.67	3.92	3.95	3.49	3.79542
HPGD		NM_000860.5	NM_000860.5:549	Endogenous	mRNA	Hs	100	4.05734	4.03	4.33	3.79	3.19	5.45	3.88	2.99	4.21	3.95	3.26	5.31	3.49	3.79852
FCRL4		NM_031282.2	NM_031282.2:1548	Endogenous	mRNA	Hs	100	4.3409	4.54	3.47	5.03	5.13	3.81	4.32	4.45	2.84	4.23	4.43	3.76	3.38	3.79975
NTNG2		NM_032536.1	NM_032536.1:1240	Endogenous	mRNA	Hs	100	3.94528	3.8	4.1	4.23	4.13	3.26	4.25	3.8	4.5	3.31	3.67	3.53	4.19	3.81282
PLAU		NM_002658.2	NM_002658.2:793	Endogenous	mRNA	Hs	100	3.95429	3.39	4.18	3.89	3.73	3.89	4.78	3.99	3.5	4.31	3.67	3.76	3.7	3.81296
CCR2		NM_001123041.2	NM_001123041.2:743	Endogenous	mRNA	Hs	100	3.81181	3.8	4.33	3.89	2.54	5.33	3.54	3.9	3.74	4.14	2.67	5.16	3.7	3.81402
CCR6		NM_031409.3	NM_031409.3:940	Endogenous	mRNA	Hs	100	3.7474	2.8	3.92	4.07	3.54	3.98	4.4	3.99	4.04	3.95	3.92	3.27	3.79	3.81713
IFI6		NM_002038.3	NM_002038.3:410	Endogenous	mRNA	Hs	100	4.40353	3.54	4.47	4.98	4.38	4.89	4.32	3.45	4.36	4.54	3.48	4.41	2.96	3.81896
TNFSF9		NM_003811.3	NM_003811.3:239	Endogenous	mRNA	Hs	100	3.96574	4.54	4.01	3.3	4.38	3.81	3.88	3.16	4.12	4.47	3.37	3.65	4.38	3.82573
CXCR2		NM_001557.3	NM_001557.3:409	Endogenous	mRNA	Hs	100	4.11217	3.39	4.53	3.89	4.38	4.2	4.4	3.99	4.21	3.47	3.84	3.41	4.12	3.82761
SORT1		NM_002959.5	NM_002959.5:380	Endogenous	mRNA	Hs	100	4.04045	4.54	4.47	3.98	4.05	3.26	4.08	3.99	3.21	3.84	3.37	4.04	4.7	3.82813
CXCL2		NM_002089.4	NM_002089.4:284	Endogenous	mRNA	Hs	100	3.82658	3.8	3.82	4.23	3.05	3.81	4.4	3.69	3.84	3.73	4	4.12	3.7	3.8433
EBI3		NM_005755.2	NM_005755.2:494	Endogenous	mRNA	Hs	100	3.94908	4.47	3.33	3.57	4.38	4.2	3.88	3.16	4.12	4.31	3.76	3.86	4.04	3.85659
CSF2		NM_000758.3	NM_000758.3:111	Endogenous	mRNA	Hs	100	4.0536	3.68	4.26	2.98	5.13	4.45	4.16	3.69	3.94	4.6	3.76	4.12	3.25	3.87146
GNLY		NM_006433.2	NM_006433.2:305	Endogenous	mRNA	Hs	100	4.28658	4.61	3.01	4.3	4.82	5.42	3.98	3.45	3.84	4.14	3.67	4.99	3.38	3.87679
CCL3/L1/L3		NM_002983.3	NM_002983.3:198	Endogenous	mRNA	Hs	100	4.60081	4.22	4.33	5.03	4.73	5.05	4.32	3.58	3.5	4.54	3.26	4.41	4.19	3.88281
DYSF		NM_003494.3	NM_003494.3:5880	Endogenous	mRNA	Hs	100	3.87961	4.03	4.01	4.15	3.43	4.05	3.66	4.63	4.04	3.31	3.48	4.04	4.04	3.89962
MARCKS		NM_002356.5	NM_002356.5:456	Endogenous	mRNA	Hs	100	4.57322	4.54	4.33	4.84	4.82	4.13	4.83	3.16	3.04	4.95	4.13	4.04	4.44	3.90074
IFIT1		NM_001548.3	NM_001548.3:1440	Endogenous	mRNA	Hs	100	4.31793	4.03	4.1	3.79	4.43	5.87	3.98	3.45	4.28	4.47	2.84	4.34	4.38	3.90819
ACKR3		NM_020311.1	NM_020311.1:375	Endogenous	mRNA	Hs	100	3.94229	3.54	4.1	3.79	4.05	4.13	4.08	4.16	3.36	3.84	3.58	4.2	4.49	3.91914
IL26		NM_018402.1	NM_018402.1:80	Endogenous	mRNA	Hs	100	4.19123	4.03	4.53	3.79	4.38	4.61	3.88	4.16	4.36	4.54	3.26	4.34	3.12	3.92118
NCF2		NM_000433.3	NM_000433.3:1004	Endogenous	mRNA	Hs	100	4.05664	4.03	4.1	3.98	4.49	3.89	3.88	3.9	3.94	4.14	4.48	3.76	3.49	3.93981
TLR8		NM_016610.2	NM_016610.2:2310	Endogenous	mRNA	Hs	100	4.23501	3.8	4.59	4.23	3.64	4.61	4.66	3.58	3.84	4.23	4.07	4.12	3.88	3.94742
IL1R2		NM_173343.1	NM_173343.1:905	Endogenous	mRNA	Hs	100	4.15821	3.54	4.47	4.37	4.19	4.13	4.32	3.31	4.5	3.95	3.58	4.12	4.38	3.95047
CXCL16		NM_001100812.1	NM_001100812.1:850	Endogenous	mRNA	Hs	100	3.50582	3.92	3.33	3.57	3.32	3.39	3.54	3.69	3.94	4.14	3.84	4.04	4.12	3.95842
CCR9		NM_031200.1	NM_031200.1:1095	Endogenous	mRNA	Hs	100	3.99788	4.54	4.26	4.07	3.82	3.71	3.66	3.45	3.62	4.73	4.32	3.76	4.04	3.96345
IL13		NM_002188.2	NM_002188.2:205	Endogenous	mRNA	Hs	100	4.04682	3.92	4.65	4.37	3.73	3.81	3.88	3.58	4.04	4.23	3.76	4.04	4.19	3.96641
IFIT3		NM_001031683.2	NM_001031683.2:1470	Endogenous	mRNA	Hs	100	4.11581	3.39	4.65	4.07	3.64	5.23	3.98	4.31	3.36	3.95	4.13	4.12	4.04	3.97289
CTSW		NM_001335.3	NM_001335.3:1087	Endogenous	mRNA	Hs	100	4.17828	3.54	3.82	4.68	3.98	4.89	4.32	3.16	4.04	4.05	3.76	5.08	4.04	3.98253
IL5		NM_000879.2	NM_000879.2:105	Endogenous	mRNA	Hs	100	4.2371	4.31	4.33	3.89	3.9	4.33	4.72	3.69	4.43	4.14	3.37	4.12	4.25	3.98313
IFNA1/13		NM_006900.3	NM_006900.3:262	Endogenous	mRNA	Hs	100	3.97535	3.54	4.01	3.98	3.98	4.13	4.25	4.31	4.5	3.95	3.76	3.76	3.79	4.00145
IL6		NM_000600.3	NM_000600.3:364	Endogenous	mRNA	Hs	100	3.99029	3.22	3.01	5.44	4.82	3.61	4.4	2.8	3.74	5.35	4.32	4.04	4.25	4.00965
IL31		NM_001014336.1	NM_001014336.1:349	Endogenous	mRNA	Hs	100	4.05321	3.68	4.71	4.15	3.82	3.61	4.47	4.51	3.84	4.05	3.76	4.53	3.49	4.01186
IFNL1		NM_172140.1	NM_172140.1:233	Endogenous	mRNA	Hs	100	4.13139	3.92	4.26	4.3	3.64	3.98	4.78	3.69	3.62	4.23	4	4.27	4.38	4.02105
PNOC		NM_001284244.1	NM_001284244.1:416	Endogenous	mRNA	Hs	100	4.42521	4.39	3.71	4.84	4.82	4.05	4.88	3.45	3.74	4.73	3.84	4.27	4.38	4.04543
HSD11B1		NM_181755.1	NM_181755.1:155	Endogenous	mRNA	Hs	100	4.40287	4.8	4.33	4.37	4.54	4.33	4.08	4.63	3.5	3.95	4.2	4.41	3.7	4.04597
MEFV		NM_000243.2	NM_000243.2:1162	Endogenous	mRNA	Hs	100	3.95342	2.8	4.26	4.23	3.64	4.26	4.88	3.99	3.94	3.47	4	4.2	4.84	4.05346
IL24		NM_001185158.1	NM_001185158.1:380	Endogenous	mRNA	Hs	100	4.29719	4.47	4.26	4.37	4.9	3.98	3.88	4.51	4.56	3.6	4.2	3.86	3.79	4.07055
KIR2DL1		NM_014218.2	NM_014218.2:149	Endogenous	mRNA	Hs	100	4.17121	3.8	4.26	4.15	4.32	4.56	3.98	3.99	4.21	4.05	3.48	3.95	4.88	4.07272
CCL24		NM_002991.2	NM_002991.2:18	Endogenous	mRNA	Hs	100	4.2512	4.13	4.18	4.37	4.05	4.2	4.6	4.58	3.62	3.95	3.92	4.12	4.32	4.07355
CD36		NM_001001548.2	NM_001001548.2:705	Endogenous	mRNA	Hs	100	4.03197	4.03	4.4	3.68	4.19	4.05	3.88	4.9	3.84	4.05	3.37	4.2	4.38	4.09628
CD68		NM_001251.2	NM_001251.2:1140	Endogenous	mRNA	Hs	100	4.24687	3.8	4.33	4.44	3.98	4.33	4.66	4.16	4.21	3.6	4.13	4.34	4.19	4.09784
TYROBP		NM_003332.3	NM_003332.3:188	Endogenous	mRNA	Hs	100	4.60376	3.92	4.33	4.74	4.82	4.98	4.93	3.8	4.99	3.95	3.58	4.47	3.96	4.09947
TNFRSF17		NM_001192.2	NM_001192.2:635	Endogenous	mRNA	Hs	100	4.40007	5.61	3.33	4.37	4.54	4.45	4.4	4.08	3.5	4.23	4.37	4.41	4.19	4.11813
OSM		NM_020530.6	NM_020530.6:131	Endogenous	mRNA	Hs	100	3.98461	3.8	3.71	4.3	4.49	3.89	3.78	3.9	3.36	4.6	4.67	4.12	4.25	4.12535
PLIN4		NM_001080400.1	NM_001080400.1:1886	Endogenous	mRNA	Hs	100	4.05981	4.31	4.47	3.68	3.82	3.89	4.25	4.63	4.5	4.14	3	4.2	4.55	4.12758
LILRA3		NM_006865.3	NM_006865.3:1123	Endogenous	mRNA	Hs	100	4.33418	4.13	4.47	4.07	4.32	3.89	5.25	3.9	4.5	4.31	4	4.04	4.12	4.14014
IL1A		NM_000575.3	NM_000575.3:1136	Endogenous	mRNA	Hs	100	4.21929	4.68	4.26	4.3	4.13	3.51	4.54	4.24	4.68	3.73	4.32	4.12	3.88	4.15039
NKG7		NM_005601.3	NM_005601.3:506	Endogenous	mRNA	Hs	100	4.10779	3.92	3.59	4.63	3.82	4.85	3.98	4.24	4.12	3.73	3.84	4.7	4.38	4.15572
MAP1LC3A		NM_032514.2	NM_032514.2:404	Endogenous	mRNA	Hs	100	4.27128	4.92	4.01	4.51	4.05	4.13	4.08	4.58	3.94	3.95	3.76	4.59	4.25	4.16605
GAB2		NM_080491.2	NM_080491.2:755	Endogenous	mRNA	Hs	100	4.03989	4.39	4.26	3.68	3.98	3.89	4.08	3.8	3.74	4.39	4.26	4.47	4.44	4.17225
SPI1		NM_003120.1	NM_003120.1:730	Endogenous	mRNA	Hs	100	4.62674	4.39	4.18	4.94	4.86	4.61	4.83	3.8	3.5	4.84	4.26	4.53	4.25	4.17285
VWF		NM_000552.3	NM_000552.3:8115	Endogenous	mRNA	Hs	100	4.83598	4.22	5.33	4.94	4.59	4.56	5.5	3.99	4.56	3.73	4.32	4.41	4.32	4.2122
IL18		NM_001562.3	NM_001562.3:364	Endogenous	mRNA	Hs	100	4.23715	4.31	4.4	4.07	4.19	3.89	4.6	4.31	4.21	4.47	4.26	4.12	4.04	4.23278
ACE		NM_000789.2	NM_000789.2:2115	Endogenous	mRNA	Hs	100	4.20147	4.22	4.53	4.44	3.64	4.71	3.78	3.58	4.21	4.79	3.37	4.99	4.79	4.2406
CYP2E1		NM_000773.3	NM_000773.3:572	Endogenous	mRNA	Hs	100	4.13828	3.03	3.92	4.74	3.98	4.81	4.66	4.08	4.43	4.14	4.2	4.59	4.04	4.24214
KLRD1		NM_001351060.1	NM_001351060.1:1868	Endogenous	mRNA	Hs	100	4.5481	4.03	4.59	5.19	4.86	4.56	4.16	3.58	4.28	4.31	4.43	4.65	4.32	4.24806
NLRP3		NM_001079821.2	NM_001079821.2:415	Endogenous	mRNA	Hs	100	4.27227	3.22	4.26	5.15	3.64	5.01	4.72	3.99	4.43	4.54	3.58	4.34	4.79	4.25948
NLRC4		NM_001199138.1	NM_001199138.1:2662	Endogenous	mRNA	Hs	100	4.26353	4.31	4.33	4.23	3.82	4.33	4.6	4.45	4.43	4.54	3.84	3.76	4.65	4.26382
CD14		NM_000591.2	NM_000591.2:885	Endogenous	mRNA	Hs	100	4.76346	4.61	5.01	4.51	4.59	4.81	5.08	3.58	4.5	4.47	4.2	4.34	4.65	4.27496
IFNG		NM_000619.2	NM_000619.2:450	Endogenous	mRNA	Hs	100	4.39063	4.13	4.47	4.68	3.64	5.36	4.25	3.45	4.43	4.14	4.63	4.65	4.49	4.27646
IFNLR1		NM_170743.3	NM_170743.3:359	Endogenous	mRNA	Hs	100	4.59373	3.92	4.71	5.15	4.9	4.05	4.98	4.16	4.04	4.39	4.58	4.04	4.49	4.27798
ZBP1		NM_001160419.2	NM_001160419.2:680	Endogenous	mRNA	Hs	100	4.21996	3.8	3.59	4.74	3.73	5.42	4.32	3.99	3.5	4.54	4.07	5.44	4.49	4.2979
IL13RA1		NM_001560.2	NM_001560.2:1230	Endogenous	mRNA	Hs	100	4.19312	4.54	3.18	4.44	4.38	4.05	4.78	4.38	4.12	4.31	4.43	3.95	4.65	4.30081
TLR2		NM_003264.3	NM_003264.3:2402	Endogenous	mRNA	Hs	100	4.72859	6.15	3.92	4.44	4.59	4.76	4.78	5.69	3.62	4.23	4.58	3.86	4.12	4.30281
ANPEP		NM_001150.2	NM_001150.2:2113	Endogenous	mRNA	Hs	100	4.31132	3.8	4.71	4.44	3.9	4.39	4.72	4.08	4.5	3.84	4.63	4.2	4.65	4.30607
CCL5		NM_002985.2	NM_002985.2:148	Endogenous	mRNA	Hs	100	4.83864	3.92	4.33	4.98	4.64	7.32	4.47	2.99	4.79	4.95	3	7.14	4.32	4.32666
OASL		NM_198213.2	NM_198213.2:454	Endogenous	mRNA	Hs	100	4.30946	4.47	4.1	4.15	4.82	4.39	3.98	4.31	4.68	4.84	4.48	4.04	4.44	4.45761
LRG1		NM_052972.3	NM_052972.3:656	Endogenous	mRNA	Hs	100	4.28453	4.03	3.92	5.03	4.26	4.71	3.88	4.63	4.79	5	4.37	4.34	3.79	4.4694
CASP10		NM_001206524.1	NM_001206524.1:746	Endogenous	mRNA	Hs	100	4.09278	3.92	4.01	4.44	3.82	4.98	3.54	3.69	4.89	4.47	4.13	5.41	4.49	4.48063
IL18BP		NM_001039659.1	NM_001039659.1:290	Endogenous	mRNA	Hs	100	4.31564	4.13	4.26	4.51	3.98	4.39	4.66	4.94	4.43	4.31	4.53	4.12	4.6	4.48119
TCN2		NM_000355.3	NM_000355.3:1150	Endogenous	mRNA	Hs	100	4.23584	4.54	4.26	4.51	4.26	3.81	4.08	4.8	4.94	4.54	4.07	4.12	4.88	4.54453
IL17F		NM_052872.3	NM_052872.3:210	Endogenous	mRNA	Hs	95.83	#NUM!	2.8	1.59	0.98	5.62	0	1.08	1.58	1.62	3.84	3.37	3.76	0	#NUM!
FPR1		NM_002029.3	NM_002029.3:542	Endogenous	mRNA	Hs	100	3.02926	4.13	2.82	2.57	3.19	2.81	2.88	2.31	2.36	3.6	2	3.12	2.38	2.57493
IL36G		NM_019618.3	NM_019618.3:280	Endogenous	mRNA	Hs	100	3.02732	3.22	3.01	2.57	3.05	2.98	3.4	3.69	3.94	3.31	3.13	3.41	3.6	3.50342
NOS2		NM_000625.4	NM_000625.4:605	Endogenous	mRNA	Hs	100	3.02581	3.03	3.47	1.57	3.54	3.71	3.54	3.31	2.84	3.84	2.48	2.95	3.38	3.10297
CCL25		NM_005624.2	NM_005624.2:325	Endogenous	mRNA	Hs	100	3.02487	3.22	3.01	2.57	3.19	3.13	3.08	3.45	3.04	3.47	2.67	2.95	2.38	2.96703
THBS1		NM_003246.2	NM_003246.2:3465	Endogenous	mRNA	Hs	100	3.01514	3.39	3.47	2.3	2.73	3.13	3.25	2.99	2.36	3.31	3.48	4.12	3.25	3.20722
CEACAM3		NM_001815.3	NM_001815.3:527	Endogenous	mRNA	Hs	100	3.00758	3.92	3.33	1.98	3.05	3.26	2.88	3.99	3.04	3.84	3.26	2.76	3.7	3.40213
IDO1		NM_002164.5	NM_002164.5:369	Endogenous	mRNA	Hs	100	3.00341	3.22	2.33	3.3	3.05	4.05	2.4	3.45	2.84	2.73	3.48	3.12	3.25	3.13198
ITLN1		NM_017625.2	NM_017625.2:116	Endogenous	mRNA	Hs	100	2.99023	3.22	3.01	3.3	2.05	2.81	3.88	2.8	2.36	2.73	3	1.53	3.25	2.5409
ELANE		NM_001972.2	NM_001972.2:195	Endogenous	mRNA	Hs	100	2.9681	2.54	2.59	3.68	2.54	3.61	3.08	2.31	4.04	2.95	3	3.27	3.6	3.14749
IFNA8		NM_002170.3	NM_002170.3:604	Endogenous	mRNA	Hs	100	2.96052	3.39	3.18	3.57	3.05	2.39	2.4	3.31	3.21	3.14	2.26	2.95	3.49	3.03159
CXCL11		NM_005409.4	NM_005409.4:282	Endogenous	mRNA	Hs	100	2.95807	3.39	3.18	3.15	2.54	2.39	3.25	2.99	3.36	4.14	2.84	2.95	2.12	3.00664
CXCL12		NM_199168.3	NM_199168.3:81	Endogenous	mRNA	Hs	97.92	2.94932	2.8	3.59	3.68	1.73	2.81	3.66	2.58	3.04	3.84	2.48	2.76	2.79	2.8838
IL13RA2		NM_000640.2	NM_000640.2:400	Endogenous	mRNA	Hs	100	2.94359	2.54	3.47	3.3	2.32	3.13	3.08	3.31	3.21	2.95	2.26	2.53	3.79	2.96486
IL34		NM_152456.1	NM_152456.1:860	Endogenous	mRNA	Hs	100	2.92484	3.54	3.33	2.98	3.43	3.13	1.66	3.9	2.36	3.47	2.84	2.95	2.96	3.04175
CSF3R		NM_000760.3	NM_000760.3:2478	Endogenous	mRNA	Hs	100	2.92393	3.22	3.59	2.3	2.05	2.81	4.08	3.16	2.04	3.31	2.26	3.65	3.49	2.9156
IL12A		NM_000882.2	NM_000882.2:775	Endogenous	mRNA	Hs	100	2.87877	3.22	2.59	2.98	3.05	3.61	2.08	3.58	2.36	3.47	3.26	3.65	4.04	3.34839
IL1RL2		NM_001351447.1	NM_001351447.1:458	Endogenous	mRNA	Hs	97.92	2.87576	3.22	3.01	2.98	2.05	2.61	3.66	1.99	3.36	3.31	3	2.76	3.12	2.88094
KLRC1		NM_002259.3	NM_002259.3:335	Endogenous	mRNA	Hs	100	2.85386	3.39	3.01	1.57	2.54	4.61	2.88	0.99	3.5	2.73	2.26	3.76	3.38	2.54495
BDKRB1		NM_000710.3	NM_000710.3:442	Endogenous	mRNA	Hs	100	2.82918	3.22	3.01	2.57	2.32	2.61	3.4	3.8	2.84	3.47	3	3.12	2.6	3.11372
IFNL4		NM_001276254.2	NM_001276254.2:713	Endogenous	mRNA	Hs	100	2.82355	2.8	2.82	3.68	2.32	2.61	2.88	3.58	3.5	3.47	3.26	1.53	2.6	2.87427
CD1E		NM_001042583.2	NM_001042583.2:1324	Endogenous	mRNA	Hs	100	2.8186	2.8	3.01	3.68	2.9	1.81	3.08	2.99	2.62	3.31	2.26	3.65	3.12	2.95615
LTBR		XM_006718983.2	XM_006718983.2:680	Endogenous	mRNA	Hs	100	2.79368	3.92	3.01	2.79	3.64	2.39	1.66	2.31	3.5	3.73	4.07	3.65	3.6	3.42449
CD163		NM_004244.5	NM_004244.5:3091	Endogenous	mRNA	Hs	100	2.76599	3.03	3.18	2.79	2.05	2.39	3.4	3.69	1.62	2.73	3.13	3.27	3.6	2.90525
IGFBP7		NM_001553.1	NM_001553.1:690	Endogenous	mRNA	Hs	100	2.75158	2.8	2.33	2.79	3.19	2.81	2.66	2.99	3.04	2.95	2.48	3.12	2.79	2.88689
CTSG		NM_001911.2	NM_001911.2:160	Endogenous	mRNA	Hs	100	2.75079	2.8	3.01	3.15	2.9	3.39	1.66	3.58	3.21	2.73	2	2.76	3.12	2.85391
CXCL5		NM_002994.3	NM_002994.3:250	Endogenous	mRNA	Hs	100	2.74015	1.8	3.18	2.98	3.32	2.81	2.66	3.16	3.21	3.6	3	3.41	3.49	3.30521
IFNA14/16		NM_002173.2	NM_002173.2:330	Endogenous	mRNA	Hs	100	2.736	3.03	2.33	3.15	1.73	2.81	3.88	1.99	2.84	2.95	3	3.12	3.49	2.85769
CXCR1		NM_000634.2	NM_000634.2:653	Endogenous	mRNA	Hs	100	2.73599	2.54	3.33	3.15	2.9	2.61	2.08	3.16	3.84	2.47	2.84	2.76	2.38	2.87025
SERPINA1		NM_001127702.1	NM_001127702.1:963	Endogenous	mRNA	Hs	100	2.70874	2.8	2.82	0.98	3.64	3.71	3.78	2.58	2.84	2.73	2.26	2.76	3.49	2.75311
IL20RA		NM_014432.2	NM_014432.2:535	Endogenous	mRNA	Hs	100	2.70691	2.8	3.59	3.3	2.32	2.13	2.4	2.8	2.62	2.73	2.26	2.76	1.38	2.35914
SLC11A1		NM_000578.3	NM_000578.3:1679	Endogenous	mRNA	Hs	97.92	2.66862	1.22	3.71	3.44	2.54	2.81	3.25	2.8	2.84	2.73	3.26	3.27	2.79	2.93991
IL1RAPL1		NM_014271.3	NM_014271.3:1545	Endogenous	mRNA	Hs	100	2.64151	2.22	3.18	2.98	2.54	2.39	2.66	2.58	1.62	0.14	2.67	3.12	2.96	1.56028
IL17B		NM_014443.2	NM_014443.2:177	Endogenous	mRNA	Hs	97.92	2.62176	2.22	2.59	2.98	2.73	2.61	2.66	2.99	1.62	2.73	3.26	2.95	3.49	2.76186
BPI		NM_001725.2	NM_001725.2:695	Endogenous	mRNA	Hs	100	2.59861	1.8	3.18	3.15	2.32	2.39	3.08	3.16	2.04	2.95	2.48	2.27	2.96	2.61107
CCL15		NM_032965.6	NM_032965.6:278	Endogenous	mRNA	Hs	100	2.59149	3.39	3.47	3.15	2.9	2.61	1.08	1.99	1.62	2.14	0.67	2.76	2.6	1.79249
LILRA5		NM_181879.2	NM_181879.2:545	Endogenous	mRNA	Hs	100	2.5846	2.8	3.33	2.3	2.05	3.26	2.08	3.16	2.04	3.14	2.48	2.95	2.79	2.72911
C2		NM_000063.5	NM_000063.5:730	Endogenous	mRNA	Hs	100	2.53419	2.8	3.33	3.15	1.73	1.81	2.88	2.8	2.62	2.14	1.26	3.12	2.79	2.35867
IL5RA		NM_000564.4	NM_000564.4:961	Endogenous	mRNA	Hs	100	2.53141	1.8	3.01	3.68	2.54	3.13	1.66	1.99	3.74	2.73	2.84	3.27	2.38	2.76729
IFNL2/3		NM_172139.2	NM_172139.2:104	Endogenous	mRNA	Hs	100	2.50469	2.22	3.47	3.15	3.05	1.39	2.4	0.99	3.04	2.73	2.48	3.12	3.38	2.44737
CD209		NM_001144899.1	NM_001144899.1:588	Endogenous	mRNA	Hs	97.92	2.49745	1.8	3.01	3.3	2.73	2.39	2.08	0.99	0.04	2.73	1.26	0.95	2.38	0.821779
CCR8		NM_005201.2	NM_005201.2:245	Endogenous	mRNA	Hs	100	2.48624	2.8	1.59	1.98	2.9	2.61	3.54	2.31	1.04	3.6	3.26	3.12	1.79	2.32378
MGAM		XM_011516674.2	XM_011516674.2:3000	Endogenous	mRNA	Hs	100	2.46415	2.8	1.59	2.79	3.32	2.61	2.08	3.69	3.04	3.14	2.48	3.41	1.38	2.72679
CCL11		NM_002986.2	NM_002986.2:334	Endogenous	mRNA	Hs	100	2.43032	3.22	2.82	1.98	1.73	1.81	3.66	1.99	2.84	2.73	3	3.12	2.12	2.59612
CCL23		NM_005064.3	NM_005064.3:331	Endogenous	mRNA	Hs	100	2.39589	3.03	1.01	2.3	3.19	3.51	2.4	2.58	2.36	3.31	2.67	0.95	2.96	2.30842
ADGRG3		NM_170776.5	NM_170776.5:1312	Endogenous	mRNA	Hs	100	2.3298	2.22	3.01	2.79	2.32	1.39	2.66	1.99	3.36	2.95	2.84	3.65	2.38	2.80458
EOMES		NM_005442.2	NM_005442.2:1670	Endogenous	mRNA	Hs	97.92	2.31282	2.54	3.71	1.98	2.32	2.13	1.66	2.99	2.36	3.47	2.26	4.41	0	#NUM!
IL12B		NM_002187.2	NM_002187.2:73	Endogenous	mRNA	Hs	97.92	2.29939	2.22	1.59	1.98	2.54	3.13	2.66	3.58	1.04	3.47	2.26	2.95	3.12	2.54032
MARCO		NM_006770.3	NM_006770.3:1535	Endogenous	mRNA	Hs	100	1.90413	0.22	3.71	2.57	2.05	3.26	3.4	2.31	3.5	3.47	3.37	2.76	2.38	2.92093
IFNA2		NM_000605.3	NM_000605.3:220	Endogenous	mRNA	Hs	100	1.52545	2.22	2.82	3.3	3.19	2.39	0.08	1.58	3.04	3.6	3	3.65	2.79	2.84321
MS4A4A		NM_001243266.1	NM_001243266.1:296	Endogenous	mRNA	Hs	100	1.45685	1.8	2.33	0.98	1.73	0.81	1.66	1.58	1.62	1.73	2.48	2.27	2.79	2.02792
IL17RC		NM_153461.2	NM_153461.2:1214	Endogenous	mRNA	Hs	100	1.40502	2.54	3.33	3.3	1.32	2.61	0.08	2.31	2.62	2.95	1.67	1.95	2.38	2.27428
CXCL6		NM_002993.3	NM_002993.3:308	Endogenous	mRNA	Hs	100	1.02428	3.39	0.01	2.79	3.05	1.39	2.88	1.99	0.04	3.84	2.48	0.95	2.79	1.12332
IL17D		NM_138284.1	NM_138284.1:1570	Endogenous	mRNA	Hs	95.83	0.610721	0.22	0.01	2.98	3.43	1.39	1.66	0	0.04	4.31	2.67	1.53	2.38	#NUM!
ABCF1		NM_001090.2	NM_001090.2:850	Housekeeping	mRNA	Hs	100		9.77	9.82	9.76	9.9	9.94	9.82	9.74	9.7	9.76	9.87	10	9.7
ALAS1		NM_000688.4	NM_000688.4:2159	Housekeeping	mRNA	Hs	100		5.83	5.37	5.54	5.84	5.89	6.18	5.9	5.71	5.87	5.23	5.68	5.22
GUSB		NM_000181.3	NM_000181.3:1899	Housekeeping	mRNA	Hs	100		9.86	10.14	9.94	9.89	9.86	9.98	9.79	10.08	9.95	9.87	9.8	10
HPRT1		NM_000194.1	NM_000194.1:240	Housekeeping	mRNA	Hs	100		10.64	10.11	10.43	10.23	9.94	9.94	10.51	10.2	10.38	10.22	10.05	10.03
MRPS7		NM_015971.3	NM_015971.3:352	Housekeeping	mRNA	Hs	100		10.65	10.47	10.62	10.58	10.33	10.23	10.53	10.41	10.4	10.47	10.35	10.21
NMT1		NM_021079.3	NM_021079.3:1206	Housekeeping	mRNA	Hs	100		9.23	9.27	9.43	9.37	9.45	9.42	9.23	9.31	9.41	9.33	9.41	9.34
NRDE2		NM_017970.3	NM_017970.3:3236	Housekeeping	mRNA	Hs	100		6.39	6.5	6.44	6.27	6.42	6.29	6.2	6.3	6.73	6.4	6.46	6.55
OAZ1		NM_004152.2	NM_004152.2:313	Housekeeping	mRNA	Hs	100		12.9	13.06	12.85	12.88	12.75	12.88	12.87	12.98	12.77	12.82	12.84	12.88
PGK1		NM_000291.2	NM_000291.2:1030	Housekeeping	mRNA	Hs	100		13.72	12.51	13.38	12.04	12.04	11.76	13.89	13.66	13.83	12.22	12.61	12.38
SDHA		NM_004168.2	NM_004168.2:1447	Housekeeping	mRNA	Hs	100		9.06	8.78	8.76	8.99	9.26	9.26	9.2	8.79	9	9.05	9.1	9.39
STK11IP		NM_052902.2	NM_052902.2:565	Housekeeping	mRNA	Hs	100		6.2	6.55	5.41	5.86	6.23	6.16	6.2	6.58	5.76	6.08	6.21	6.3
TBP		NM_001172085.1	NM_001172085.1:587	Housekeeping	mRNA	Hs	100		8.8	9.26	9.12	9.06	9.38	9.39	9.05	9.43	9.23	9.26	9.37	9.35
NEG_A		ERCC_00096.1	ERCC_00096.1:230	Negative	SYSTEM	CUS	100		3.81	2.58	3.7	3	1.58	3	3	3.46	3.7	3.7	2.58	4
NEG_B		ERCC_00041.1	ERCC_00041.1:440	Negative	SYSTEM	CUS	100		3	3.32	3.91	3.58	3.7	3.17	3.81	4	3.58	3.32	3.7	3.91
NEG_C		ERCC_00019.1	ERCC_00019.1:140	Negative	SYSTEM	CUS	100		1.58	2.81	2.32	3.81	2.58	3.32	2.81	2.81	3.46	3.46	2.81	3.32
NEG_D		ERCC_00076.1	ERCC_00076.1:355	Negative	SYSTEM	CUS	100		3.32	2.81	3.81	3.32	3.46	3.81	3.17	2.32	2.32	3.7	3	3.17
NEG_E		ERCC_00098.1	ERCC_00098.1:785	Negative	SYSTEM	CUS	100		3.17	3.7	4.17	3.7	3.17	3.81	3	2.32	3.7	3.58	2.81	3.7
NEG_F		ERCC_00126.1	ERCC_00126.1:220	Negative	SYSTEM	CUS	100		3.46	4.46	3.46	4.64	4.09	4.64	4	4.52	3.81	3.7	3.91	4.17
NEG_G		ERCC_00144.1	ERCC_00144.1:15	Negative	SYSTEM	CUS	100		2	3.7	3.7	3.17	3	3.17	3.7	3	2.81	3.17	3.46	3.17
NEG_H		ERCC_00154.1	ERCC_00154.1:115	Negative	SYSTEM	CUS	100		3	3.81	3.91	3.7	3.58	4	3.17	3.46	3.58	2.81	3.58	4
POS_A		ERCC_00117.1	ERCC_00117.1:385	Positive	SYSTEM	CUS	100		13.53	13.85	13.81	14.07	13.89	14.04	13.61	13.64	13.71	14.05	13.69	14.04
POS_B		ERCC_00112.1	ERCC_00112.1:695	Positive	SYSTEM	CUS	100		12.32	12.7	12.65	12.82	12.63	12.83	12.4	12.47	12.53	12.78	12.52	12.8
POS_C		ERCC_00002.1	ERCC_00002.1:850	Positive	SYSTEM	CUS	100		10.6	11.04	10.95	11.13	10.97	11.12	10.74	10.76	10.8	11.07	10.74	11.08
POS_D		ERCC_00092.1	ERCC_00092.1:540	Positive	SYSTEM	CUS	100		8.22	8.62	8.63	8.89	8.83	9	8.41	8.54	8.54	8.7	8.5	8.85
POS_E		ERCC_00035.1	ERCC_00035.1:485	Positive	SYSTEM	CUS	100		5.58	5.81	6.02	6.43	5.91	6.15	5.36	5.25	5.83	6.19	5.73	6.32
POS_F		ERCC_00034.1	ERCC_00034.1:195	Positive	SYSTEM	CUS	100		5.25	5.58	5.88	5.67	5.36	5.98	5.49	5.36	5.36	6.07	5.29	5.64

## Sheet: FDR Benjamini Hochberg
	Discovery?	P value	Mean of R5	Mean of MOCK	Difference (log2)	SE of difference	t ratio	df	q value (adjusted p value)	-log10(q value) -log10(adjusted p value)
AHR	No	0.000477	9.805	9.642	0.1633	0.02028	8.056	5	0.126107	0.8993		NONE are significantly different
EVL	No	0.000561	10.32	10.44	-0.115	0.01478	7.783	5	0.126107	0.8993
NLRP1	No	0.001389	10.59	10.75	-0.16	0.02503	6.391	5	0.126107	0.8993
GNS	No	0.001598	8.392	8.25	0.1417	0.02286	6.196	5	0.126107	0.8993
LTB	No	0.001625	11.71	11.84	-0.135	0.02187	6.173	5	0.126107	0.8993
F5	No	0.001634	7.497	7.277	0.22	0.03568	6.165	5	0.126107	0.8993
PLCG1	No	0.001702	11.01	11.21	-0.2017	0.03301	6.11	5	0.126107	0.8993
CSF2RB	No	0.002234	6.225	5.96	0.265	0.0461	5.749	5	0.126107	0.8993
IFNAR2	No	0.003111	11.85	11.98	-0.1267	0.02376	5.332	5	0.126107	0.8993
RELB	No	0.00349	8.713	8.625	0.08833	0.01701	5.192	5	0.126107	0.8993
TRAM1	No	0.003626	10.63	10.49	0.14	0.0272	5.147	5	0.126107	0.8993
CD247	No	0.003737	11.07	11.21	-0.145	0.02837	5.111	5	0.126107	0.8993
MAPK13	No	0.004034	8.657	8.827	-0.17	0.03386	5.02	5	0.126107	0.8993
ZAP70	No	0.004319	11.75	11.85	-0.09833	0.0199	4.941	5	0.126107	0.8993
PIK3R4	No	0.004393	9.487	9.402	0.085	0.01727	4.921	5	0.126107	0.8993
BCL2	No	0.004555	8.278	8.483	-0.205	0.04201	4.88	5	0.126107	0.8993
NFATC1	No	0.004766	10.27	10.38	-0.1133	0.02348	4.828	5	0.126107	0.8993
GLA	No	0.004889	9.405	9.292	0.1133	0.02362	4.799	5	0.126107	0.8993
SSR1	No	0.005022	11.34	11.22	0.12	0.02517	4.768	5	0.126107	0.8993
GBP5	No	0.005294	9.508	9.25	0.2583	0.05486	4.709	5	0.126107	0.8993
STT3B	No	0.005558	11.17	11.04	0.13	0.02793	4.655	5	0.126107	0.8993
DTX3L	No	0.005628	8.905	8.812	0.09333	0.02011	4.641	5	0.126107	0.8993
PTPN6	No	0.005789	8.737	8.793	-0.05667	0.01229	4.61	5	0.126107	0.8993
EGLN1	No	0.005847	8.95	9.195	-0.245	0.05328	4.599	5	0.126107	0.8993
FAM30A	No	0.005917	4.66	4.478	0.1817	0.03962	4.586	5	0.126107	0.8993
CTSS	No	0.006182	10.83	10.76	0.07167	0.01579	4.538	5	0.126107	0.8993
LDHB	No	0.006588	13.19	13.02	0.1667	0.0373	4.469	5	0.126107	0.8993
IKBKB	No	0.006667	9.467	9.625	-0.1583	0.03554	4.456	5	0.126107	0.8993
NFATC2	No	0.006748	11.46	11.54	-0.075	0.01688	4.443	5	0.126107	0.8993
SOCS1	No	0.006876	8.388	8.54	-0.1517	0.03429	4.422	5	0.126107	0.8993
KIR2DL3	No	0.007517	5.352	4.98	0.3717	0.08588	4.328	5	0.133042	0.876
EPHX2	No	0.007839	7.688	7.813	-0.125	0.02918	4.283	5	0.133042	0.876
PIK3CA	No	0.008048	10.47	10.38	0.095	0.02232	4.256	5	0.133042	0.876
SPIB	No	0.008221	6.147	5.81	0.3367	0.07953	4.233	5	0.133042	0.876
HLA-DQA	No	0.008477	9.193	8.798	0.395	0.09401	4.202	5	0.133254	0.8753
JAK3	No	0.008878	10.62	10.74	-0.1133	0.02728	4.154	5	0.13568	0.8675
IKBKE	No	0.010193	8.785	8.913	-0.1283	0.03198	4.013	5	0.144734	0.8394
KPNB1	No	0.01081	10.23	10.13	0.09667	0.02445	3.954	5	0.144734	0.8394
TPP1	No	0.010926	9.95	10.18	-0.2267	0.05748	3.943	5	0.144734	0.8394
TRAT1	No	0.011138	11.3	11.18	0.1183	0.03016	3.924	5	0.144734	0.8394
CXCR5	No	0.011149	11.36	11.47	-0.1167	0.02974	3.923	5	0.144734	0.8394
PTK2B	No	0.011322	10.68	10.81	-0.1217	0.03114	3.908	5	0.144734	0.8394
TCIRG1	No	0.011612	9.052	9.19	-0.1383	0.03563	3.883	5	0.144734	0.8394
BNIP3	No	0.011701	9.637	10.28	-0.6383	0.1647	3.875	5	0.144734	0.8394
CHUK	No	0.011838	8.845	8.67	0.175	0.0453	3.864	5	0.144734	0.8394
APBB1IP	No	0.012469	10.06	10.14	-0.08333	0.02186	3.812	5	0.145385	0.8375
PFKFB3	No	0.012721	12.28	12.43	-0.1483	0.03911	3.793	5	0.145385	0.8375
CD79A	No	0.012934	7.722	7.502	0.22	0.05825	3.777	5	0.145385	0.8375
ITK	No	0.012948	11.88	11.78	0.09167	0.02428	3.776	5	0.145385	0.8375
HLA-DPA1	No	0.014037	8.557	8.152	0.405	0.1095	3.697	5	0.153048	0.8152
HSP90B1	No	0.014187	12.45	12.31	0.1433	0.03887	3.687	5	0.153048	0.8152
IL7R	No	0.014664	13.42	13.28	0.1367	0.03739	3.655	5	0.15463	0.8107
PIK3C3	No	0.015202	10.11	10.18	-0.06833	0.01887	3.621	5	0.15463	0.8107
CD27	No	0.015453	10.7	10.78	-0.08667	0.02404	3.606	5	0.15463	0.8107
IL2RG	No	0.015672	11.96	12.12	-0.1583	0.04408	3.592	5	0.15463	0.8107
TNFRSF25	No	0.015823	10.52	10.66	-0.14	0.03907	3.583	5	0.15463	0.8107
CD6	No	0.016019	10.13	10.21	-0.08333	0.02333	3.571	5	0.15463	0.8107
TBX21	No	0.017546	6.838	6.678	0.16	0.0459	3.486	5	0.157355	0.8031
BCL3	No	0.017948	7.503	7.66	-0.1567	0.04522	3.465	5	0.157355	0.8031
UBE2N	No	0.018052	10.26	10.18	0.07667	0.02216	3.46	5	0.157355	0.8031
LTA4H	No	0.018101	10.53	10.39	0.135	0.03905	3.457	5	0.157355	0.8031
CARD11	No	0.018202	9.475	9.568	-0.09333	0.02704	3.452	5	0.157355	0.8031
CFLAR	No	0.018274	10.76	10.9	-0.1383	0.04012	3.448	5	0.157355	0.8031
PARP1	No	0.018304	11.05	10.94	0.1067	0.03095	3.447	5	0.157355	0.8031
IL20RB	No	0.01915	4.4	4.863	-0.4633	0.1361	3.405	5	0.158071	0.8011
STAT1	No	0.019193	13.13	12.98	0.1467	0.0431	3.403	5	0.158071	0.8011
CEBPB	No	0.019249	8.623	8.557	0.06667	0.01961	3.4	5	0.158071	0.8011
VEGFA	No	0.020499	7.505	8.34	-0.835	0.2498	3.342	5	0.165312	0.7817
ATP6V1B2	No	0.020732	9.988	9.9	0.08833	0.02651	3.332	5	0.165312	0.7817
TRAF3	No	0.021109	10.01	10.09	-0.075	0.02262	3.316	5	0.165917	0.7801
HSP90AA1	No	0.021448	13.13	12.92	0.2083	0.06311	3.301	5	0.166209	0.7793
ACSL3	No	0.022764	6.868	6.713	0.155	0.04773	3.247	5	0.171989	0.7645
APEX1	No	0.022819	9.082	8.958	0.1233	0.03801	3.245	5	0.171989	0.7645
ATF6	No	0.02434	10.31	10.36	-0.05167	0.01621	3.187	5	0.18097	0.7424
HSP90AB1	No	0.025508	12.24	12.1	0.145	0.0461	3.145	5	0.184553	0.7339
TXN	No	0.025624	10.01	9.803	0.205	0.06526	3.141	5	0.184553	0.7339
YWHAQ	No	0.025828	11.97	11.83	0.1433	0.04573	3.134	5	0.184553	0.7339
IFIT2	No	0.026424	6.702	6.397	0.305	0.09794	3.114	5	0.184914	0.733
AIM2	No	0.026551	10.92	11.05	-0.1283	0.04126	3.11	5	0.184914	0.733
PSMB9	No	0.027368	9.783	9.727	0.05667	0.01838	3.083	5	0.185231	0.7323
CD44	No	0.027485	11.53	11.63	-0.095	0.03085	3.08	5	0.185231	0.7323
TRIM25	No	0.027606	6.82	7.073	-0.2533	0.08237	3.076	5	0.185231	0.7323
MAPK8	No	0.028531	8.662	8.517	0.145	0.04759	3.047	5	0.189127	0.7232
IL4R	No	0.029847	7.798	7.997	-0.1983	0.06595	3.007	5	0.192881	0.7147
STAT5B	No	0.03005	11.15	11.26	-0.1083	0.03609	3.001	5	0.192881	0.7147
NPC2	No	0.030149	9.515	9.37	0.145	0.04836	2.999	5	0.192881	0.7147
MIF	No	0.031612	10.23	10.54	-0.3083	0.1043	2.957	5	0.195308	0.7093
RBCK1	No	0.031646	9.317	9.407	-0.09	0.03044	2.957	5	0.195308	0.7093
NAMPT	No	0.032076	10.29	10.18	0.115	0.03905	2.945	5	0.195308	0.7093
GBP1	No	0.032537	6.182	5.897	0.285	0.09719	2.933	5	0.195308	0.7093
FCRL2	No	0.033051	5.067	4.852	0.215	0.07365	2.919	5	0.195308	0.7093
ATF4	No	0.033532	12.55	12.51	0.035	0.01204	2.907	5	0.195308	0.7093
ITPR3	No	0.033599	9.25	9.375	-0.125	0.04303	2.905	5	0.195308	0.7093
ITGAL	No	0.033713	13.09	13.19	-0.095	0.03274	2.902	5	0.195308	0.7093
LCK	No	0.034474	10.8	10.86	-0.05833	0.02023	2.883	5	0.195308	0.7093
EIF2AK2	No	0.035489	7.405	7.253	0.1517	0.05307	2.858	5	0.195308	0.7093
PLCG2	No	0.035495	7.488	7.123	0.365	0.1277	2.858	5	0.195308	0.7093
IL23A	No	0.035681	6.993	7.122	-0.1283	0.04498	2.853	5	0.195308	0.7093
C1QBP	No	0.035831	10.42	10.28	0.14	0.04913	2.85	5	0.195308	0.7093
CD69	No	0.035946	11.04	10.88	0.1633	0.05737	2.847	5	0.195308	0.7093
MS4A1	No	0.036802	9.208	8.78	0.4283	0.1515	2.827	5	0.195308	0.7093
HLA-DRA	No	0.03685	10.39	10.08	0.315	0.1115	2.826	5	0.195308	0.7093
TCF7	No	0.037196	11.96	12.02	-0.06	0.02129	2.818	5	0.195308	0.7093
IFI16	No	0.037248	12.53	12.46	0.07333	0.02603	2.817	5	0.195308	0.7093
LCP1	No	0.037412	12.83	12.72	0.1067	0.03792	2.813	5	0.195308	0.7093
NRAS	No	0.038729	9.56	9.488	0.07167	0.02574	2.784	5	0.195308	0.7093
CD38	No	0.038799	8.81	8.918	-0.1083	0.03894	2.782	5	0.195308	0.7093
PIK3CD	No	0.038943	10.82	10.88	-0.055	0.01979	2.779	5	0.195308	0.7093
MDFIC	No	0.039019	10.66	10.6	0.06	0.0216	2.777	5	0.195308	0.7093
CD80	No	0.039047	5.663	5.373	0.29	0.1044	2.777	5	0.195308	0.7093
SH2D1A	No	0.040527	12.54	12.44	0.1	0.03642	2.745	5	0.195847	0.7081
RAC2	No	0.040801	8.333	8.465	-0.1317	0.04806	2.74	5	0.195847	0.7081
TNF	No	0.040941	8.85	8.682	0.1683	0.0615	2.737	5	0.195847	0.7081
BECN1	No	0.041391	8.42	8.298	0.1217	0.0446	2.728	5	0.195847	0.7081
RAB7A	No	0.042792	11.24	11.2	0.03667	0.01358	2.7	5	0.195847	0.7081
PSMB8	No	0.042825	11.62	11.54	0.085	0.03149	2.699	5	0.195847	0.7081
HLA-DMA	No	0.042968	8.203	7.933	0.27	0.1001	2.696	5	0.195847	0.7081
HLA-DMB	No	0.043373	6.795	6.528	0.2667	0.09919	2.689	5	0.195847	0.7081
CD59	No	0.043515	11.33	11.2	0.1333	0.04964	2.686	5	0.195847	0.7081
CD28	No	0.04392	11.53	11.6	-0.07167	0.02676	2.678	5	0.195847	0.7081
CAP1	No	0.044335	10.67	10.57	0.09833	0.03683	2.67	5	0.195847	0.7081
IL17RA	No	0.044623	7.527	7.667	-0.14	0.05254	2.665	5	0.195847	0.7081
HMGB1	No	0.044724	7.678	7.572	0.1067	0.04006	2.663	5	0.195847	0.7081
CGAS	No	0.045036	7.457	7.307	0.15	0.05645	2.657	5	0.195847	0.7081
FYN	No	0.045319	12.54	12.59	-0.05333	0.02011	2.652	5	0.195847	0.7081
TCL1A	No	0.045477	7.305	6.953	0.3517	0.1328	2.649	5	0.195847	0.7081
SOD1	No	0.045562	11.08	10.98	0.1	0.03777	2.648	5	0.195847	0.7081
CTSL	No	0.046645	6.698	6.458	0.24	0.09132	2.628	5	0.198945	0.7013
CARD17	No	0.048396	8.857	8.763	0.09333	0.03593	2.597	5	0.203944	0.6905
IFITM2	No	0.048776	9.817	9.958	-0.1417	0.05468	2.591	5	0.203944	0.6905
STAT4	No	0.048929	9.795	9.657	0.1383	0.05344	2.588	5	0.203944	0.6905
DNAJC10	No	0.050569	9.852	9.707	0.145	0.05661	2.561	5	0.209196	0.6794
ATG7	No	0.050952	9.392	9.52	-0.1283	0.05023	2.555	5	0.209207	0.6794
SYK	No	0.054028	6.377	6.037	0.34	0.1356	2.507	5	0.219958	0.6577
IL11RA	No	0.05437	6.243	6.462	-0.2183	0.08727	2.502	5	0.219958	0.6577
CD40LG	No	0.054845	10.19	10.11	0.07667	0.03073	2.495	5	0.220259	0.6571
CD84	No	0.056882	10.92	11	-0.08	0.03246	2.465	5	0.225589	0.6467
RB1CC1	No	0.056992	10.34	10.25	0.08667	0.03518	2.463	5	0.225589	0.6467
FOS	No	0.057977	6.797	7.013	-0.2167	0.08846	2.449	5	0.226006	0.6459
TAB2	No	0.058158	8.832	8.97	-0.1383	0.05653	2.447	5	0.226006	0.6459
TNFRSF4	No	0.058329	9.103	9.243	-0.14	0.05727	2.445	5	0.226006	0.6459
CDK4	No	0.05949	8.472	8.327	0.145	0.05971	2.429	5	0.227303	0.6434
STAT3	No	0.05949	11.99	12.04	-0.04833	0.0199	2.429	5	0.227303	0.6434
NCR1	No	0.060972	6.133	5.805	0.3283	0.1363	2.409	5	0.230634	0.6371
NOX1	No	0.061201	5.405	4.987	0.4183	0.1739	2.406	5	0.230634	0.6371
IRAK1	No	0.062462	6.952	6.847	0.105	0.04395	2.389	5	0.232717	0.6332
TLR7	No	0.062599	4.662	4.385	0.2767	0.1159	2.387	5	0.232717	0.6332
IL27RA	No	0.063914	7.99	8.045	-0.055	0.0232	2.37	5	0.234449	0.63
LANCL1	No	0.064372	9.537	9.46	0.07667	0.03242	2.365	5	0.234449	0.63
HLA-DPB1	No	0.064691	8.147	7.863	0.2833	0.12	2.361	5	0.234449	0.63
BATF	No	0.065448	9.475	9.577	-0.1017	0.04324	2.351	5	0.234449	0.63
ALOX5	No	0.065686	6.563	6.393	0.17	0.07239	2.348	5	0.234449	0.63
NFAT5	No	0.065695	9.292	9.392	-0.1	0.04258	2.348	5	0.234449	0.63
NAE1	No	0.066048	10.45	10.35	0.1	0.04266	2.344	5	0.234449	0.63
CASP4	No	0.067106	10.78	10.75	0.03333	0.0143	2.331	5	0.236677	0.6258
ULK2	No	0.068239	5.352	5.707	-0.355	0.1532	2.318	5	0.23914	0.6213
TAB1	No	0.069389	8.55	8.612	-0.06167	0.02676	2.304	5	0.241633	0.6168
RIPK2	No	0.071039	7.315	7.168	0.1467	0.06417	2.286	5	0.244589	0.6116
TNFRSF9	No	0.071127	10.55	10.34	0.205	0.08973	2.285	5	0.244589	0.6116
PIK3R3	No	0.071797	6.082	5.86	0.2217	0.09735	2.277	5	0.245357	0.6102
ATG3	No	0.073982	10.05	9.972	0.07667	0.03403	2.253	5	0.250809	0.6007
PSTPIP1	No	0.074304	8.675	8.78	-0.105	0.04667	2.25	5	0.250809	0.6007
MAP3K8	No	0.07569	8.972	9.078	-0.1067	0.04773	2.235	5	0.253328	0.5963
TLR1	No	0.07647	8.763	8.86	-0.09667	0.04341	2.227	5	0.253328	0.5963
GLB1	No	0.076644	8.558	8.647	-0.08833	0.0397	2.225	5	0.253328	0.5963
CCL22	No	0.076892	6.195	5.687	0.5083	0.2287	2.222	5	0.253328	0.5963
GBP4	No	0.077684	8.985	8.778	0.2067	0.09333	2.214	5	0.254251	0.5947
PDHB	No	0.078096	9.855	9.753	0.1017	0.046	2.21	5	0.254251	0.5947
ITGB2	No	0.079547	8.993	9.147	-0.1533	0.06984	2.195	5	0.257045	0.59
PRKCQ	No	0.079952	10.49	10.58	-0.09	0.04107	2.191	5	0.257045	0.59
CD4	No	0.080356	11.14	11.23	-0.09167	0.04191	2.187	5	0.257045	0.59
MTOR	No	0.08172	8.162	8.302	-0.14	0.06439	2.174	5	0.259448	0.5859
SP100	No	0.08205	10.24	10.3	-0.06333	0.02917	2.171	5	0.259448	0.5859
IRF1	No	0.083804	9.822	9.888	-0.06667	0.03095	2.154	5	0.26348	0.5793
CCL28	No	0.085462	6.927	7.148	-0.2217	0.1036	2.139	5	0.267166	0.5732
WIPI1	No	0.086653	5.693	5.333	0.36	0.1692	2.128	5	0.269357	0.5697
NFE2L2	No	0.088623	10.21	10.1	0.1083	0.05134	2.11	5	0.273935	0.5624
PRKCD	No	0.089632	7.415	7.245	0.17	0.08091	2.101	5	0.275507	0.5599
ITGAX	No	0.092378	4.968	4.61	0.3583	0.1725	2.077	5	0.280264	0.5524
AKT3	No	0.092859	11.21	11.28	-0.07	0.03376	2.073	5	0.280264	0.5524
LYN	No	0.092954	8.232	7.997	0.235	0.1134	2.072	5	0.280264	0.5524
CCL4/L1/L2	No	0.093218	5.352	4.818	0.5333	0.2576	2.07	5	0.280264	0.5524
RNASEL	No	0.095603	9.19	9.248	-0.05833	0.02845	2.05	5	0.285874	0.5438
APP	No	0.096457	9.05	8.96	0.09	0.04405	2.043	5	0.286868	0.5423
ACSL4	No	0.097239	8.895	8.828	0.06667	0.03273	2.037	5	0.287641	0.5411
STAT6	No	0.097913	8.988	9.105	-0.1167	0.05743	2.032	5	0.288083	0.5405
KIR3DL1/2	No	0.100501	4.73	4.542	0.1883	0.09365	2.011	5	0.29212	0.5344
LAT	No	0.101136	11.49	11.56	-0.07167	0.03572	2.006	5	0.29212	0.5344
APOL6	No	0.101206	10.58	10.5	0.075	0.03739	2.006	5	0.29212	0.5344
SIGIRR	No	0.101877	9.318	9.42	-0.1017	0.05082	2	5	0.29212	0.5344
SEM1	No	0.101939	10.31	10.26	0.04667	0.02333	2	5	0.29212	0.5344
NFATC3	No	0.104239	10.57	10.6	-0.035	0.01765	1.983	5	0.295548	0.5294
NCF1	No	0.104352	5.087	4.737	0.35	0.1766	1.982	5	0.295548	0.5294
TNFRSF1A	No	0.104747	7.607	7.67	-0.06333	0.03201	1.979	5	0.295548	0.5294
CD22	No	0.10544	7.367	7.153	0.2133	0.1081	1.974	5	0.295986	0.5287
IFIH1	No	0.106455	8.623	8.515	0.1083	0.0551	1.966	5	0.297318	0.5268
IKBKG	No	0.1085	8.225	8.313	-0.08833	0.04527	1.951	5	0.301499	0.5207
CCR5	No	0.112928	7.455	7.608	-0.1533	0.07986	1.92	5	0.306852	0.5131
KLRB1	No	0.113762	10.61	10.52	0.085	0.0444	1.914	5	0.306852	0.5131
NEU1	No	0.114304	8.16	8.042	0.1183	0.06194	1.911	5	0.306852	0.5131
CUL1	No	0.11438	10.8	10.76	0.03833	0.02007	1.91	5	0.306852	0.5131
PAK1	No	0.114407	6.378	6.12	0.2583	0.1353	1.91	5	0.306852	0.5131
ADORA2A	No	0.114642	5.613	5.87	-0.2567	0.1345	1.908	5	0.306852	0.5131
PLAT	No	0.115055	4.918	4.638	0.28	0.1469	1.905	5	0.306852	0.5131
PSAP	No	0.115366	11.4	11.36	0.03667	0.01926	1.903	5	0.306852	0.5131
VAMP3	No	0.115446	9.04	8.97	0.07	0.03679	1.903	5	0.306852	0.5131
CD45RB	No	0.116825	10.47	10.41	0.065	0.03433	1.894	5	0.309024	0.51
LEF1	No	0.117885	10.27	10.21	0.05833	0.03092	1.887	5	0.310336	0.5082
NGLY1	No	0.121624	10.64	10.7	-0.065	0.0349	1.862	5	0.317836	0.4978
RBPJ	No	0.121889	10.3	10.34	-0.045	0.02419	1.861	5	0.317836	0.4978
IFI44	No	0.122822	8.078	7.873	0.205	0.1105	1.855	5	0.318758	0.4965
RAB31	No	0.125551	4.842	4.503	0.3383	0.1841	1.837	5	0.32431	0.489
CD45RA	No	0.1269	8.827	8.633	0.1933	0.1057	1.829	5	0.326263	0.4864
RHOG	No	0.127879	9.672	9.623	0.04833	0.02651	1.823	5	0.32705	0.4854
PTGER4	No	0.128395	6.555	6.39	0.165	0.09066	1.82	5	0.32705	0.4854
HLA-DQB1	No	0.129016	5.955	5.615	0.34	0.1872	1.816	5	0.327117	0.4853
IFNGR2	No	0.132788	9.847	9.79	0.05667	0.03159	1.794	5	0.335136	0.4748
CBLB	No	0.133918	11.99	12.08	-0.095	0.05315	1.787	5	0.335939	0.4737
CCL20	No	0.134327	5.62	5.24	0.38	0.2129	1.785	5	0.335939	0.4737
TPSAB1/B2	No	0.13752	5.327	5.072	0.255	0.1443	1.767	5	0.342369	0.4655
FAS	No	0.139371	11.07	11.11	-0.04167	0.02372	1.756	5	0.345413	0.4617
AKT2	No	0.142052	8.98	9.033	-0.05333	0.03062	1.742	5	0.34782	0.4586
CTSZ	No	0.143129	8.06	7.943	0.1167	0.06721	1.736	5	0.34782	0.4586
MAP3K1	No	0.143922	9.17	9.113	0.05667	0.03273	1.731	5	0.34782	0.4586
PIK3CG	No	0.14465	9.117	9.165	-0.04833	0.02798	1.728	5	0.34782	0.4586
MVP	No	0.144956	9.087	9.133	-0.04667	0.02704	1.726	5	0.34782	0.4586
IL2RB	No	0.145438	11.12	11.17	-0.05333	0.03095	1.723	5	0.34782	0.4586
LCP2	No	0.146371	11.98	12	-0.025	0.01455	1.718	5	0.34782	0.4586
NFKB2	No	0.14678	10.15	10.19	-0.04167	0.02428	1.716	5	0.34782	0.4586
IL2	No	0.147142	6.402	6.213	0.1883	0.1099	1.714	5	0.34782	0.4586
MLKL	No	0.147581	7.275	7.41	-0.135	0.07886	1.712	5	0.34782	0.4586
CCNC	No	0.147805	10.23	10.15	0.08	0.04676	1.711	5	0.34782	0.4586
TRIM22	No	0.148534	8.667	8.71	-0.04333	0.02539	1.707	5	0.34782	0.4586
DDX58	No	0.14856	7.958	7.848	0.11	0.06445	1.707	5	0.34782	0.4586
CD45R0	No	0.149608	14.41	14.34	0.07333	0.0431	1.701	5	0.348789	0.4574
ATG10	No	0.15208	6.868	7.012	-0.1433	0.08488	1.689	5	0.352505	0.4528
STRAP	No	0.152832	10.61	10.52	0.08167	0.04847	1.685	5	0.352505	0.4528
ATP6AP2	No	0.153124	9.553	9.478	0.075	0.04455	1.683	5	0.352505	0.4528
AP1G1	No	0.1569	10.08	10.06	0.02167	0.01302	1.664	5	0.359692	0.4441
CCR4	No	0.157896	10.27	10.22	0.055	0.03314	1.66	5	0.360004	0.4437
AIF1	No	0.158344	4.995	4.628	0.3667	0.2212	1.657	5	0.360004	0.4437
SELL	No	0.160225	9.71	9.585	0.125	0.07584	1.648	5	0.36278	0.4404
AP1M1	No	0.165498	9.247	9.212	0.035	0.02156	1.623	5	0.370978	0.4307
GUCY1A1	No	0.166034	5.92	6.142	-0.2217	0.1368	1.621	5	0.370978	0.4307
ATG13	No	0.166093	9.118	9.177	-0.05833	0.036	1.62	5	0.370978	0.4307
IL32	No	0.167782	13.48	13.54	-0.065	0.04031	1.612	5	0.370978	0.4307
STING1	No	0.167817	9.26	9.213	0.04667	0.02894	1.612	5	0.370978	0.4307
CD3D	No	0.169009	12.45	12.4	0.055	0.03423	1.607	5	0.370978	0.4307
CD81	No	0.169157	11.73	11.69	0.045	0.02802	1.606	5	0.370978	0.4307
MX1	No	0.169829	7.835	7.647	0.1883	0.1175	1.603	5	0.370978	0.4307
BST2	No	0.169914	9.658	9.608	0.05	0.0312	1.603	5	0.370978	0.4307
HERC5	No	0.172931	6.392	6.27	0.1217	0.07657	1.589	5	0.376075	0.4247
SOD2	No	0.173952	8.885	8.83	0.055	0.03471	1.584	5	0.376805	0.4239
ETS1	No	0.175192	12.06	12.1	-0.03833	0.02428	1.579	5	0.378002	0.4225
PSEN1	No	0.179983	10.07	10.1	-0.03333	0.0214	1.558	5	0.386823	0.4125
TOLLIP	No	0.184033	8.483	8.397	0.08667	0.05625	1.541	5	0.391492	0.4073
GZMA	No	0.184536	6.17	5.71	0.46	0.299	1.539	5	0.391492	0.4073
ADGRE5	No	0.184694	7.218	7.315	-0.09667	0.06286	1.538	5	0.391492	0.4073
CXCR4	No	0.185002	12.7	12.65	0.04833	0.03146	1.537	5	0.391492	0.4073
CREBBP	No	0.186961	10.08	10.13	-0.05167	0.0338	1.528	5	0.392772	0.4059
SUGT1	No	0.187618	9.67	9.64	0.03	0.01966	1.526	5	0.392772	0.4059
DNAJA2	No	0.187748	10.26	10.19	0.07	0.0459	1.525	5	0.392772	0.4059
ACOX1	No	0.191801	9.163	9.128	0.035	0.0232	1.508	5	0.39973	0.3982
MYC	No	0.19338	8.802	8.76	0.04167	0.02774	1.502	5	0.401501	0.3963
IRAK4	No	0.196647	9.317	9.383	-0.06667	0.04477	1.489	5	0.404101	0.3935
MCL1	No	0.197002	10.85	10.91	-0.06	0.04033	1.488	5	0.404101	0.3935
ALOX5AP	No	0.197023	11.18	11.15	0.02833	0.01905	1.488	5	0.404101	0.3935
HLX	No	0.19757	4.337	4.508	-0.1717	0.1156	1.485	5	0.404101	0.3935
IL21	No	0.199404	9.327	9.178	0.1483	0.1003	1.478	5	0.406341	0.3911
MAP3K3	No	0.200423	10.86	10.89	-0.03833	0.026	1.474	5	0.40691	0.3905
CXCL10	No	0.203727	5.057	4.71	0.3467	0.2372	1.461	5	0.412097	0.385
IFITM1	No	0.207724	10.38	10.43	-0.05167	0.03572	1.446	5	0.418643	0.3782
IL7	No	0.211379	5.953	5.888	0.065	0.04537	1.433	5	0.421171	0.3755
PPIA	No	0.212438	13.8	13.74	0.06167	0.04316	1.429	5	0.421171	0.3755
OAS2	No	0.212677	9.698	9.62	0.07833	0.05486	1.428	5	0.421171	0.3755
BCL2L1	No	0.213239	7.733	7.62	0.1133	0.07948	1.426	5	0.421171	0.3755
CD2	No	0.213412	10.3	10.35	-0.04333	0.0304	1.425	5	0.421171	0.3755
GK	No	0.213571	10.03	10.11	-0.08	0.05615	1.425	5	0.421171	0.3755
MAPK14	No	0.217883	10.94	10.97	-0.03	0.02129	1.409	5	0.42814	0.3684
GADD45B	No	0.220779	9.647	9.548	0.09833	0.0703	1.399	5	0.432286	0.3642
CD86	No	0.222068	5.027	4.683	0.3433	0.2463	1.394	5	0.433182	0.3633
XCL1/2	No	0.222811	5.728	5.487	0.2417	0.1737	1.391	5	0.433182	0.3633
LAG3	No	0.224749	7.562	7.69	-0.1283	0.09268	1.385	5	0.435412	0.3611
CASP1	No	0.226221	6.647	6.458	0.1883	0.1365	1.38	5	0.435459	0.3611
TGFB3	No	0.226356	6.295	6.45	-0.155	0.1124	1.379	5	0.435459	0.3611
CASP3	No	0.228465	10.23	10.17	0.065	0.04738	1.372	5	0.437983	0.3585
DHX58	No	0.229538	6.555	6.48	0.075	0.05482	1.368	5	0.438513	0.358
IL6R	No	0.231182	8.697	8.785	-0.08833	0.06483	1.363	5	0.440127	0.3564
NLRC5	No	0.233491	8.23	8.333	-0.1033	0.07627	1.355	5	0.442988	0.3536
TRIM21	No	0.235186	9.145	9.083	0.06167	0.04571	1.349	5	0.44449	0.3521
ACSL1	No	0.236598	8.528	8.47	0.05833	0.04339	1.344	5	0.44449	0.3521
ARRB2	No	0.236706	7.6	7.683	-0.08333	0.062	1.344	5	0.44449	0.3521
PRKCA	No	0.238555	9.473	9.437	0.03667	0.02741	1.338	5	0.445319	0.3513
ALPK1	No	0.238766	7.585	7.645	-0.06	0.04487	1.337	5	0.445319	0.3513
SMAD3	No	0.2407	8.762	8.852	-0.09	0.06763	1.331	5	0.447409	0.3493
TANK	No	0.244051	11.78	11.75	0.02167	0.01641	1.32	5	0.45211	0.3448
CD79B	No	0.247691	7.408	7.295	0.1133	0.08663	1.308	5	0.457314	0.3398
NCR3	No	0.249778	5.105	4.813	0.2917	0.2241	1.302	5	0.458799	0.3384
TLR9	No	0.251557	5.922	5.822	0.1	0.07716	1.296	5	0.458799	0.3384
MAPK1	No	0.25248	10.87	10.84	0.03333	0.02578	1.293	5	0.458799	0.3384
EIF3F	No	0.25248	12.24	12.21	0.03333	0.02578	1.293	5	0.458799	0.3384
TIMP2	No	0.252665	6.912	6.763	0.1483	0.1148	1.293	5	0.458799	0.3384
LRRK2	No	0.257407	4.917	4.645	0.2717	0.2126	1.278	5	0.464671	0.3329
LAT2	No	0.257898	6.058	5.945	0.1133	0.08879	1.276	5	0.464671	0.3329
IL10RA	No	0.259135	9.527	9.593	-0.06667	0.05239	1.273	5	0.464671	0.3329
NOD2	No	0.259276	5.527	5.695	-0.1683	0.1323	1.272	5	0.464671	0.3329
UBE2L6	No	0.260365	6.798	6.88	-0.08167	0.06436	1.269	5	0.465107	0.3324
OAS3	No	0.261701	5.23	5.058	0.1717	0.1357	1.265	5	0.465981	0.3316
TIGIT	No	0.262647	11.98	12.02	-0.045	0.03566	1.262	5	0.466155	0.3315
TXNIP	No	0.265421	11.96	11.9	0.055	0.04387	1.254	5	0.469139	0.3287
TAP1	No	0.266994	9.285	9.24	0.045	0.03603	1.249	5	0.469139	0.3287
JAML	No	0.267556	9.573	9.677	-0.1033	0.08285	1.247	5	0.469139	0.3287
TRAF6	No	0.267738	8.813	8.872	-0.05833	0.04679	1.247	5	0.469139	0.3287
CXCR6	No	0.273408	6.58	6.683	-0.1033	0.08401	1.23	5	0.477552	0.321
PRF1	No	0.276237	5.847	5.963	-0.1167	0.09549	1.222	5	0.480967	0.3179
MAP2K7	No	0.277165	8.022	8.08	-0.05833	0.04785	1.219	5	0.48106	0.3178
XCR1	No	0.278665	4.617	4.365	0.2517	0.2072	1.215	5	0.482143	0.3168
IRF7	No	0.281033	7.623	7.683	-0.06	0.04967	1.208	5	0.484715	0.3145
ENTPD1	No	0.285732	7.698	7.523	0.175	0.1465	1.195	5	0.49128	0.3087
RIPK1	No	0.291235	9.932	9.893	0.03833	0.0325	1.18	5	0.49772	0.303
CD19	No	0.291287	5.042	4.835	0.2067	0.1752	1.179	5	0.49772	0.303
LAMP1	No	0.292307	10.75	10.73	0.01833	0.01558	1.177	5	0.497917	0.3028
C5	No	0.293827	5.283	5.372	-0.08833	0.07534	1.172	5	0.498962	0.3019
CD70	No	0.297269	4.468	4.333	0.135	0.1161	1.163	5	0.502369	0.299
HLA-DRB	No	0.29766	7.662	7.533	0.1283	0.1104	1.162	5	0.502369	0.299
RPS6KB1	No	0.305449	6.498	6.653	-0.155	0.1358	1.141	5	0.513074	0.2898
WAS	No	0.305868	9.643	9.687	-0.04333	0.03801	1.14	5	0.513074	0.2898
RSAD2	No	0.311687	5.718	5.592	0.1267	0.1126	1.125	5	0.521186	0.283
TAP2	No	0.312598	7.782	7.655	0.1267	0.1128	1.123	5	0.521186	0.283
NFKB1	No	0.314265	8.435	8.37	0.065	0.05812	1.118	5	0.522383	0.282
PELI1	No	0.315363	9.068	9.13	-0.06167	0.05528	1.115	5	0.522617	0.2818
CD40	No	0.316306	6.825	6.7	0.125	0.1123	1.113	5	0.522617	0.2818
PRKCSH	No	0.317967	10.13	10.18	-0.05	0.04509	1.109	5	0.523789	0.2808
ICOSLG	No	0.319647	6.225	6.07	0.155	0.1403	1.105	5	0.524984	0.2799
GSTM4	No	0.320776	7.003	7.178	-0.175	0.1588	1.102	5	0.525271	0.2796
ATM	No	0.322911	13.36	13.37	-0.01667	0.0152	1.096	5	0.527198	0.278
IRF9	No	0.324664	9.17	9.108	0.06167	0.05648	1.092	5	0.528492	0.277
HLA-A	No	0.327582	13.16	13.18	-0.01333	0.01229	1.085	5	0.531669	0.2744
DDAH2	No	0.336148	5.557	5.467	0.09	0.08462	1.064	5	0.543967	0.2644
PELI2	No	0.338131	6.21	6.313	-0.1033	0.09759	1.059	5	0.54557	0.2631
HLA-C	No	0.343114	10.55	10.59	-0.04	0.03821	1.047	5	0.550839	0.259
ITGB7	No	0.343398	6.198	6.025	0.1733	0.1657	1.046	5	0.550839	0.259
SELENOS	No	0.345512	5.125	4.962	0.1633	0.1569	1.041	5	0.552561	0.2576
MAF	No	0.346541	12.39	12.42	-0.03167	0.03049	1.039	5	0.552561	0.2576
RIPK3	No	0.347485	8.155	8.2	-0.045	0.04342	1.036	5	0.552561	0.2576
ISG15	No	0.348687	5.738	5.577	0.1617	0.1564	1.034	5	0.552875	0.2574
IL2RA	No	0.351081	9.147	9.23	-0.08333	0.08106	1.028	5	0.555071	0.2557
RASGRP4	No	0.352937	4.477	4.342	0.135	0.1319	1.024	5	0.555614	0.2552
LAMP3	No	0.353515	5.363	5.15	0.2133	0.2087	1.022	5	0.555614	0.2552
MT2A	No	0.354454	8.227	8.152	0.075	0.07352	1.02	5	0.555614	0.2552
TBK1	No	0.361028	9.175	9.138	0.03667	0.03648	1.005	5	0.564138	0.2486
TYK2	No	0.36259	8.512	8.56	-0.04833	0.04826	1.001	5	0.564138	0.2486
CSF1	No	0.362968	5.438	5.33	0.1083	0.1083	1.001	5	0.564138	0.2486
DIABLO	No	0.363996	8.637	8.593	0.04333	0.04341	0.9982	5	0.564143	0.2486
HCST	No	0.366091	8.805	8.85	-0.045	0.0453	0.9935	5	0.564469	0.2484
OS9	No	0.366849	9.562	9.542	0.02	0.02017	0.9918	5	0.564469	0.2484
ATG4A	No	0.367284	7.852	7.795	0.05667	0.05719	0.9908	5	0.564469	0.2484
PTGER2	No	0.371049	5.28	5.127	0.1533	0.1561	0.9823	5	0.568666	0.2451
CASP8	No	0.377111	11.01	11.04	-0.035	0.03612	0.9689	5	0.576351	0.2393
HLA-DOB	No	0.382511	6.472	6.317	0.155	0.162	0.957	5	0.582084	0.235
IL1RAP	No	0.382978	6.752	6.703	0.04833	0.05056	0.956	5	0.582084	0.235
GCA	No	0.388038	7.185	7.15	0.035	0.03704	0.945	5	0.587055	0.2313
SLC2A3	No	0.388383	10.04	9.962	0.07333	0.07766	0.9443	5	0.587055	0.2313
BCR	No	0.390684	9.232	9.252	-0.02	0.02129	0.9393	5	0.588216	0.2305
CCL17	No	0.391288	5.14	4.962	0.1783	0.1901	0.938	5	0.588216	0.2305
CYSTM1	No	0.394055	6.352	6.233	0.1183	0.1269	0.9321	5	0.590761	0.2286
HMOX1	No	0.396736	5.297	5.11	0.1867	0.2015	0.9264	5	0.593163	0.2268
CARD16	No	0.398117	7.167	7.1	0.06667	0.07219	0.9235	5	0.593615	0.2265
PDCD1	No	0.400127	6.823	6.863	-0.04	0.04351	0.9193	5	0.594999	0.2255
IFNAR1	No	0.40288	11.2	11.18	0.01833	0.02007	0.9135	5	0.597478	0.2237
IL10	No	0.411129	6.375	6.505	-0.13	0.145	0.8964	5	0.607012	0.2168
ITGAE	No	0.412302	4.772	4.65	0.1217	0.1361	0.894	5	0.607012	0.2168
FOXO1	No	0.412618	9.588	9.615	-0.02667	0.02985	0.8933	5	0.607012	0.2168
TRIM33	No	0.417627	9.807	9.835	-0.02833	0.03208	0.8831	5	0.612137	0.2132
FOXP3	No	0.419177	5.035	5.197	-0.1617	0.1837	0.8799	5	0.612137	0.2132
MAP2K3	No	0.419439	8.883	8.938	-0.055	0.06254	0.8794	5	0.612137	0.2132
SMAD5	No	0.423949	7.483	7.418	0.065	0.07469	0.8703	5	0.617081	0.2097
ATP6V0D1	No	0.42553	8.812	8.745	0.06667	0.07688	0.8671	5	0.617748	0.2092
KLRK1	No	0.428909	5.89	5.78	0.11	0.1279	0.8604	5	0.61984	0.2077
TBXAS1	No	0.429224	8.083	8.027	0.05667	0.06591	0.8597	5	0.61984	0.2077
IRF4	No	0.432244	9.905	9.867	0.03833	0.0449	0.8537	5	0.622567	0.2058
CD3G	No	0.434116	9.987	9.97	0.01667	0.01961	0.85	5	0.623631	0.2051
THOP1	No	0.437812	9.378	9.345	0.03333	0.03955	0.8427	5	0.627303	0.2025
CBL	No	0.439109	10.07	10.05	0.01833	0.02182	0.8402	5	0.627526	0.2024
ATF2	No	0.441638	10.92	10.94	-0.02	0.02394	0.8353	5	0.629506	0.201
UBA52	No	0.448488	12.37	12.35	0.025	0.03041	0.822	5	0.635121	0.1971
SOCS3	No	0.449622	7.855	7.912	-0.05667	0.06912	0.8198	5	0.635121	0.1971
MSRA	No	0.450408	7.123	7.047	0.07667	0.09369	0.8183	5	0.635121	0.1971
LIMK2	No	0.450672	7.173	7.138	0.035	0.0428	0.8178	5	0.635121	0.1971
RAF1	No	0.451349	10.25	10.27	-0.02	0.02449	0.8165	5	0.635121	0.1971
PRDM1	No	0.453311	7.497	7.418	0.07833	0.09638	0.8127	5	0.636255	0.1964
ACVR1	No	0.458618	8.962	8.9	0.06167	0.07683	0.8026	5	0.642065	0.1924
IL12RB2	No	0.462942	7.872	7.947	-0.075	0.0944	0.7945	5	0.646474	0.1894
FCGRT	No	0.466104	5.322	5.412	-0.09	0.1141	0.7885	5	0.649241	0.1876
ICOS	No	0.470095	11.75	11.77	-0.02167	0.02774	0.7811	5	0.653147	0.185
NDUFS8	No	0.478117	7.15	7.203	-0.05333	0.0696	0.7663	5	0.66262	0.1787
CXCL14	No	0.484325	4.698	4.507	0.1917	0.2539	0.7549	5	0.667094	0.1758
LITAF	No	0.484487	7.238	7.192	0.04667	0.06184	0.7546	5	0.667094	0.1758
OAS1	No	0.485298	6.95	6.857	0.09333	0.1239	0.7531	5	0.667094	0.1758
SCARB2	No	0.486195	6.328	6.228	0.1	0.1331	0.7515	5	0.667094	0.1758
JAK1	No	0.491489	12.1	12.12	-0.02	0.02696	0.7419	5	0.67268	0.1722
CXCL13	No	0.496611	13.77	13.72	0.045	0.06141	0.7327	5	0.676377	0.1698
PECAM1	No	0.496649	6.04	5.828	0.2117	0.2889	0.7327	5	0.676377	0.1698
CD8B	No	0.509861	6.613	6.482	0.1317	0.1856	0.7093	5	0.692328	0.1597
STAT2	No	0.510878	8.578	8.625	-0.04667	0.06596	0.7075	5	0.692328	0.1597
ERN1	No	0.512273	9.032	9.075	-0.04333	0.06146	0.705	5	0.692513	0.1596
PIK3CB	No	0.514753	7.452	7.493	-0.04167	0.05947	0.7007	5	0.693299	0.1591
PLEK	No	0.515375	6.707	6.613	0.09333	0.1334	0.6996	5	0.693299	0.1591
RPS6KA3	No	0.517672	11.18	11.19	-0.015	0.02156	0.6956	5	0.69469	0.1582
RACK1	No	0.522345	12.11	12.08	0.02667	0.03879	0.6875	5	0.699256	0.1554
SAMHD1	No	0.524508	10.08	10.11	-0.02333	0.03412	0.6838	5	0.700448	0.1546
JUN	No	0.53308	9.623	9.67	-0.04667	0.06975	0.6691	5	0.709711	0.1489
ULK1	No	0.534024	8.325	8.34	-0.015	0.02247	0.6675	5	0.709711	0.1489
ATG12	No	0.537717	9.437	9.465	-0.02833	0.04285	0.6612	5	0.711325	0.1479
RNF114	No	0.537825	6.202	6.283	-0.08167	0.1235	0.661	5	0.711325	0.1479
LGALS3	No	0.540491	8.443	8.377	0.06667	0.1015	0.6565	5	0.713137	0.1468
CALM1	No	0.544051	12.56	12.54	0.015	0.02306	0.6505	5	0.715349	0.1455
NOTCH1	No	0.545627	7.633	7.668	-0.035	0.05402	0.6479	5	0.715349	0.1455
REL	No	0.546068	10.74	10.77	-0.035	0.05408	0.6472	5	0.715349	0.1455
MAPK9	No	0.548684	10.21	10.18	0.02333	0.0363	0.6428	5	0.717069	0.1444
GPX7	No	0.55155	6.963	6.902	0.06167	0.09666	0.638	5	0.719107	0.1432
GATA3	No	0.55579	8.96	8.993	-0.03333	0.05283	0.6309	5	0.722922	0.1409
EIF2AK3	No	0.575513	9.24	9.267	-0.02667	0.04455	0.5986	5	0.746627	0.1269
IRF3	No	0.577981	6.667	6.698	-0.03167	0.05326	0.5946	5	0.746627	0.1269
TRIM5	No	0.578086	7.35	7.408	-0.05833	0.09813	0.5945	5	0.746627	0.1269
NCF4	No	0.591137	6.745	6.697	0.04833	0.08428	0.5735	5	0.761585	0.1183
JAK2	No	0.592436	8.73	8.703	0.02667	0.04667	0.5714	5	0.761585	0.1183
PANX1	No	0.596471	5.773	5.71	0.06333	0.1121	0.565	5	0.763569	0.1172
RUNX3	No	0.597503	5.565	5.688	-0.1233	0.2189	0.5634	5	0.763569	0.1172
RAB5C	No	0.598143	7.765	7.747	0.01833	0.0326	0.5624	5	0.763569	0.1172
DERL1	No	0.603322	10.2	10.18	0.01667	0.03007	0.5542	5	0.768397	0.1144
TXK	No	0.613869	5.925	5.88	0.045	0.0837	0.5377	5	0.778372	0.1088
MAP2K4	No	0.615338	10.13	10.12	0.015	0.02802	0.5354	5	0.778372	0.1088
TGFB1	No	0.615577	7.832	7.805	0.02667	0.04984	0.535	5	0.778372	0.1088
FBXO6	No	0.616812	5.097	4.977	0.12	0.2251	0.5331	5	0.778372	0.1088
TRIM56	No	0.623507	5.782	5.665	0.1167	0.2232	0.5227	5	0.781608	0.107
IFITM3	No	0.624147	7.037	7.085	-0.04833	0.09264	0.5217	5	0.781608	0.107
PXN	No	0.624492	7.675	7.705	-0.03	0.05756	0.5212	5	0.781608	0.107
PTPRC	No	0.625059	13.56	13.58	-0.01167	0.02242	0.5203	5	0.781608	0.107
PRCP	No	0.629692	8.225	8.19	0.035	0.0682	0.5132	5	0.784203	0.1056
PYCARD	No	0.629985	5.463	5.398	0.065	0.1268	0.5127	5	0.784203	0.1056
JUNB	No	0.636152	9.03	9.058	-0.02833	0.0563	0.5033	5	0.790093	0.1023
PSMB10	No	0.63898	9.18	9.16	0.02	0.04008	0.499	5	0.791817	0.1014
AP1S2	No	0.64754	10.12	10.09	0.02667	0.05487	0.486	5	0.800621	0.09657
CTLA4	No	0.651778	12.18	12.17	0.015	0.03128	0.4796	5	0.804055	0.09471
AKT1	No	0.657472	8.272	8.25	0.02167	0.046	0.471	5	0.809265	0.09191
RELA	No	0.660235	8.152	8.185	-0.03333	0.0714	0.4669	5	0.810851	0.09106
STAT5A	No	0.662878	10.48	10.47	0.01	0.0216	0.4629	5	0.812283	0.09029
IFI35	No	0.666792	6.86	6.835	0.025	0.0547	0.4571	5	0.814175	0.08928
HAVCR2	No	0.669578	6.673	6.723	-0.05	0.1104	0.4529	5	0.814175	0.08928
BCL6	No	0.670464	10.19	10.22	-0.02833	0.06274	0.4516	5	0.814175	0.08928
PIK3R5	No	0.670554	6.86	6.893	-0.03333	0.07383	0.4515	5	0.814175	0.08928
RPS6KA1	No	0.67182	9.748	9.767	-0.01833	0.04078	0.4496	5	0.814175	0.08928
PLEKHA1	No	0.674319	9.06	9.045	0.015	0.03364	0.4459	5	0.815407	0.08863
MKNK1	No	0.676222	4.617	4.537	0.08	0.1806	0.4431	5	0.815915	0.08835
DDOST	No	0.686411	10.41	10.42	-0.01167	0.02725	0.4281	5	0.826396	0.08281
PTPN4	No	0.688886	8.79	8.818	-0.02833	0.06675	0.4244	5	0.827566	0.0822
GBP2	No	0.698737	12.02	12.01	0.01167	0.02845	0.4101	5	0.836376	0.0776
VRK3	No	0.701032	9.048	9.06	-0.01167	0.02868	0.4067	5	0.836376	0.0776
KRAS	No	0.702216	9.568	9.583	-0.015	0.03704	0.405	5	0.836376	0.0776
MAP3K5	No	0.7023	8.532	8.525	0.006667	0.01647	0.4049	5	0.836376	0.0776
VSIR	No	0.70823	5.702	5.648	0.05333	0.1346	0.3963	5	0.841616	0.07489
KDM6B	No	0.71614	8.035	8.055	-0.02	0.05196	0.3849	5	0.849181	0.071
TNFSF10	No	0.726127	8.663	8.678	-0.015	0.04048	0.3706	5	0.859172	0.06592
IL10RB	No	0.741452	7.407	7.388	0.01833	0.05256	0.3488	5	0.875422	0.05778
TIFA	No	0.744647	9.453	9.468	-0.015	0.04357	0.3443	5	0.877312	0.05685
TNFSF13B	No	0.748963	7.983	8.01	-0.02667	0.07885	0.3382	5	0.880512	0.05526
CDH1	No	0.751487	4.753	4.705	0.04833	0.1444	0.3346	5	0.881596	0.05473
SMAD4	No	0.755981	9.815	9.827	-0.01167	0.03554	0.3283	5	0.883919	0.05359
TLN1	No	0.756681	11.25	11.26	-0.01	0.03055	0.3273	5	0.883919	0.05359
ACKR4	No	0.768062	4.442	4.503	-0.06167	0.198	0.3114	5	0.895313	0.04803
CD3E	No	0.773538	10.5	10.51	-0.015	0.04938	0.3038	5	0.89979	0.04586
IL6ST	No	0.782656	14.02	14.02	-0.006667	0.0229	0.2911	5	0.908475	0.04169
FURIN	No	0.78592	9.473	9.46	0.01333	0.04652	0.2866	5	0.910344	0.04079
RNF135	No	0.789313	6.44	6.422	0.01833	0.06503	0.2819	5	0.912353	0.03984
HLA-E	No	0.808096	13.81	13.8	0.006667	0.02603	0.2561	5	0.932105	0.03054
IL1R1	No	0.812639	4.848	4.817	0.03167	0.1267	0.2499	5	0.935384	0.02901
PARP9	No	0.815259	7.692	7.678	0.01333	0.05414	0.2463	5	0.936442	0.02852
IL12RB1	No	0.819283	5.872	5.855	0.01667	0.06922	0.2408	5	0.938825	0.02742
BLK	No	0.820747	4.757	4.717	0.04	0.1675	0.2388	5	0.938825	0.02742
TNFRSF10B	No	0.826559	6.877	6.86	0.01667	0.07219	0.2309	5	0.943512	0.02525
IL21R	No	0.834084	8.817	8.803	0.01333	0.06042	0.2207	5	0.95013	0.02222
ADAR	No	0.836385	9.552	9.54	0.01167	0.05363	0.2175	5	0.950783	0.02192
IL16	No	0.83887	12.31	12.32	-0.005	0.02335	0.2142	5	0.951642	0.02153
FASLG	No	0.847381	4.993	4.975	0.01833	0.09046	0.2027	5	0.95827	0.01851
CBFB	No	0.849644	10.88	10.89	-0.008333	0.04175	0.1996	5	0.95827	0.01851
P2RX7	No	0.849938	7.4	7.388	0.01167	0.05856	0.1992	5	0.95827	0.01851
MAP3K7	No	0.852381	10.04	10.04	-0.006667	0.03403	0.1959	5	0.958798	0.01827
TNFRSF18	No	0.853892	8.535	8.53	0.005	0.02579	0.1939	5	0.958798	0.01827
MME	No	0.870763	7.328	7.317	0.01167	0.06814	0.1712	5	0.974783	0.01109
DDIT3	No	0.872488	6.692	6.698	-0.006667	0.03947	0.1689	5	0.974783	0.01109
TRAF2	No	0.874464	7.985	7.972	0.01333	0.08019	0.1663	5	0.974783	0.01109
GSK3B	No	0.875214	8.938	8.947	-0.008333	0.05043	0.1653	5	0.974783	0.01109
MAPKAPK2	No	0.881432	9.548	9.552	-0.003333	0.02124	0.1569	5	0.979725	0.008896
RASGRP1	No	0.884955	9.995	10	-0.006667	0.04379	0.1522	5	0.981658	0.00804
XBP1	No	0.893689	11	11.01	-0.005	0.03557	0.1406	5	0.988871	0.00486
LAMP2	No	0.895052	9.8	9.805	-0.005	0.03603	0.1388	5	0.988871	0.00486
IL18R1	No	0.899437	6.062	6.043	0.01833	0.1379	0.1329	5	0.991636	0.003648
TGFBR2	No	0.901159	10.52	10.52	0.001667	0.01276	0.1306	5	0.991636	0.003648
MAVS	No	0.905991	7.17	7.182	-0.01167	0.09393	0.1242	5	0.993745	0.002725
RNF31	No	0.906689	8.388	8.393	-0.005	0.04056	0.1233	5	0.993745	0.002725
SP1	No	0.920061	10.33	10.33	0.003333	0.03159	0.1055	5	>0.999999	0
MAFB	No	0.92258	6.538	6.518	0.02	0.1957	0.1022	5	>0.999999	0
XAF1	No	0.925289	7.308	7.318	-0.01	0.1014	0.0986	5	>0.999999	0
TNFSF4	No	0.926397	7.055	7.058	-0.003333	0.03432	0.09713	5	>0.999999	0
CXCR3	No	0.927426	5.788	5.802	-0.01333	0.1392	0.09577	5	>0.999999	0
NT5E	No	0.932673	4.6	4.608	-0.008333	0.09382	0.08882	5	>0.999999	0
ICAM3	No	0.933667	11.71	11.71	0.001667	0.01905	0.0875	5	>0.999999	0
GBA	No	0.936273	8.623	8.618	0.005	0.05948	0.08406	5	>0.999999	0
CD274	No	0.936644	8.055	8.058	-0.003333	0.03989	0.08357	5	>0.999999	0
LIF	No	0.937438	5.872	5.867	0.005	0.06059	0.08252	5	>0.999999	0
NEO1	No	0.957704	6.63	6.625	0.005	0.08969	0.05575	5	>0.999999	0
CCR7	No	0.959042	4.975	4.99	-0.015	0.2779	0.05398	5	>0.999999	0
CTSA	No	0.964777	10.23	10.23	0.001667	0.03591	0.04641	5	>0.999999	0
APOBEC3G	No	0.968979	9.11	9.112	-0.001667	0.04078	0.04087	5	>0.999999	0
CRK	No	0.971101	7.955	7.953	0.001667	0.04377	0.03807	5	>0.999999	0
MAP2K2	No	0.971201	8.698	8.7	-0.001667	0.04393	0.03794	5	>0.999999	0
CR1	No	0.972445	5.133	5.145	-0.01167	0.3214	0.0363	5	>0.999999	0
IL19	No	0.983375	4.457	4.462	-0.005	0.2283	0.0219	5	>0.999999	0
MYD88	No	0.985393	7.13	7.128	0.001667	0.08662	0.01924	5	>0.999999	0
TMEM140	No	0.985412	7.27	7.272	-0.001667	0.08673	0.01922	5	>0.999999	0
TLR6	No	0.985483	7.353	7.352	0.001667	0.08716	0.01912	5	>0.999999	0
HLA-B	No	>0.999999	13.47	13.47	2.961e-16	0.008944	3.31e-14	5	>0.999999	0
