# Supplementary material for: Lymphoid B cells upregulate HIV-1 ex vivo and are linked to its expression in vivo
Source: PLoS Pathog. 2025 Dec 1;21(12):e1013661. doi: 10.1371/journal.ppat.1013661 (PMC12680345; doi:10.1371/journal.ppat.1013661)
Supplement: S1 Data — (ZIP) [file ppat.1013661.s007.zip › R5-HIV TFH+GCB vs R5-HIV TFH+TFH.xlsx]

## Sheet: R5 GCB vs TFH log2 normalized
Probe Name	Annotation	Accession #	NS Probe ID	Class Name	Analyte Type	Species Name	% Samples above Threshold	geomean of GCB	20240425_210806980725_AZ632TBR5_04.RCC	20240425_210806980725_AZ634TBR5_08.RCC	20240425_210806980725_AZ637TBR5_12.RCC	20240425_210806940725_AZ638TBR5_04.RCC	20240425_210806940725_AZ639TBR5_08.RCC	20240425_210806940725_AZ640TBR5_12.RCC	20240425_210806980725_AZ632-TTR5_03.RCC	20240425_210806980725_AZ634-TTR5_07.RCC	20240425_210806980725_AZ637-TTR5_11.RCC	20240425_210806940725_AZ638-TTR5_03.RCC	20240425_210806940725_AZ639-TTR5_07.RCC	20240425_210806940725_AZ640-TTR5_11.RCC	geo mean of TFH
									R5 : true : +GCB	R5 : true : +GCB	R5 : true : +GCB	R5 : true : +GCB	R5 : true : +GCB	R5 : true : +GCB	R5 : true : +TFH	R5 : true : +TFH	R5 : true : +TFH	R5 : true : +TFH	R5 : true : +TFH	R5 : true : +TFH
KLRD1		NM_001351060.1	NM_001351060.1:1868	Endogenous	mRNA	Hs	100	4.5481	4.03	4.59	5.19	4.86	4.56	4.16	4.31	4.5	4.41	4.7	4.23	4.57	4.45055		Below 20 counts or control genes
ACKR4		NM_016557.2	NM_016557.2:854	Endogenous	mRNA	Hs	100	4.41837	4.97	4.76	3.89	3.82	4.81	4.4	3.9	5.03	4.48	4.39	5.18	4.23	4.51344		threshold <20 or 4.321928 (log2 of 20)
MARCKS		NM_002356.5	NM_002356.5:456	Endogenous	mRNA	Hs	100	4.57322	4.54	4.33	4.84	4.82	4.13	4.83	3.48	2.66	5.85	5	5.07	6.55	4.56008
HLX		NM_021958.2	NM_021958.2:1190	Endogenous	mRNA	Hs	100	4.33159	3.92	4.33	4.57	4.49	4.39	4.32	4.4	4.79	4.54	4.8	4.32	4.64	4.57806
CD70		NM_001252.2	NM_001252.2:190	Endogenous	mRNA	Hs	100	4.45939	4.92	4.26	4.23	4.82	4.26	4.32	4.01	4.33	4.54	4.9	4.96	4.96	4.6023
IL20RB		NM_144717.3	NM_144717.3:362	Endogenous	mRNA	Hs	100	4.38819	4.8	4.01	4.07	4.54	4.2	4.78	4.7	4.24	4.27	5.08	4.49	4.91	4.60448
KIR3DL1/2		NM_001322168.1	NM_001322168.1:466	Endogenous	mRNA	Hs	100	4.63121	4.22	3.47	3.98	4.98	5.23	6.5	4.4	3.33	3.48	4.95	5.96	6.41	4.6135
IFNG		NM_000619.2	NM_000619.2:450	Endogenous	mRNA	Hs	100	4.39063	4.13	4.47	4.68	3.64	5.36	4.25	4.12	4.86	4.41	4.32	5.87	4.32	4.61597
CD86		NM_175862.4	NM_175862.4:590	Endogenous	mRNA	Hs	100	5.01271	5.22	4.71	5.63	5.29	4.71	4.6	4.01	2.92	6.11	5.58	4.84	5.13	4.63476
TLR2		NM_003264.3	NM_003264.3:2402	Endogenous	mRNA	Hs	100	4.72859	6.15	3.92	4.44	4.59	4.76	4.78	5.63	3.79	4.88	4.45	5.07	4.32	4.65304
IFI6		NM_002038.3	NM_002038.3:410	Endogenous	mRNA	Hs	100	4.40353	3.54	4.47	4.98	4.38	4.89	4.32	4.22	4.14	4.61	4.32	6.66	4.41	4.65838
LILRA3		NM_006865.3	NM_006865.3:1123	Endogenous	mRNA	Hs	100	4.33418	4.13	4.47	4.07	4.32	3.89	5.25	4.7	4.73	4.41	4.39	5.02	4.84	4.67629
CD14		NM_000591.2	NM_000591.2:885	Endogenous	mRNA	Hs	100	4.76346	4.61	5.01	4.51	4.59	4.81	5.08	4.84	4.58	4.78	4.45	4.23	5.32	4.68769
PTGER2		NM_000956.3	NM_000956.3:995	Endogenous	mRNA	Hs	100	5.26961	5.47	5.79	4.84	4.94	5.48	5.16	4.01	4.58	4.97	4.64	5.71	4.41	4.69166
CDH1		NM_004360.2	NM_004360.2:535	Endogenous	mRNA	Hs	100	4.75047	4.61	4.76	4.51	4.73	4.98	4.93	3.63	5.09	5.06	4.52	5.32	4.78	4.69759
RASGRP4		NM_170604.1	NM_170604.1:1625	Endogenous	mRNA	Hs	100	4.47116	4.39	4.71	4.3	4.73	4.13	4.6	4.31	4.5	4.66	5.24	4.9	4.64	4.69916
HMOX1		NM_002133.2	NM_002133.2:781	Endogenous	mRNA	Hs	100	5.2893	5.03	5.89	5.15	5.09	5.33	5.29	4.4	4.66	5.11	4.64	5.02	4.49	4.7129
SIRPA		NM_001040022.1	NM_001040022.1:1573	Endogenous	mRNA	Hs	100	4.37189	4.03	4.59	4.84	4.26	3.98	4.6	4.7	4.33	5.15	4.95	4.57	4.78	4.7394
FAM30A		NR_026800.2	NR_026800.2:1682	Endogenous	mRNA	Hs	100	4.65156	4.54	4.59	5.03	4.26	4.51	5.03	4.01	4.58	5.66	5.08	3.9	5.61	4.75466
ITGAE		NM_002208.4	NM_002208.4:903	Endogenous	mRNA	Hs	100	4.74721	4.47	4.82	4.63	4.32	5.85	4.54	4.4	4.42	4.27	4.7	6.13	4.84	4.75647
NT5E		NM_002526.2	NM_002526.2:1214	Endogenous	mRNA	Hs	100	4.59325	4.22	5.01	4.44	4.54	4.61	4.78	4.31	4.79	4.61	5.35	4.71	5.02	4.78739
NCF1		NM_000265.4	NM_000265.4:374	Endogenous	mRNA	Hs	100	5.07043	4.68	4.71	5.94	5.09	4.98	5.12	3.31	3.92	6.53	5.32	4.96	5.41	4.79111
VWF		NM_000552.3	NM_000552.3:8115	Endogenous	mRNA	Hs	100	4.83598	4.22	5.33	4.94	4.59	4.56	5.5	4.9	4.5	5.15	5.17	4.23	4.96	4.80568
FCRL2		NM_001159488.1	NM_001159488.1:132	Endogenous	mRNA	Hs	100	5.00788	4.92	3.71	6.17	4.94	5.09	5.57	3.9	3.14	6.56	5.8	4.71	5.75	4.82506
TLR7		NM_016562.3	NM_016562.3:3098	Endogenous	mRNA	Hs	100	4.64901	4.31	4.47	5.15	4.59	4.33	5.12	4.96	4.14	5.23	5.12	4.41	5.23	4.82909
CCL3/L1/L3		NM_002983.3	NM_002983.3:198	Endogenous	mRNA	Hs	100	4.60081	4.22	4.33	5.03	4.73	5.05	4.32	4.96	3.92	4.93	5.08	5.71	4.71	4.855
FBXO6		NM_018438.5	NM_018438.5:420	Endogenous	mRNA	Hs	100	5.07995	4.31	4.96	5.11	5.32	5.59	5.29	5.01	4.92	4.66	4.85	4.96	5.02	4.90177
BLK		NM_001715.2	NM_001715.2:990	Endogenous	mRNA	Hs	100	4.75229	4.8	4.96	4.98	4.38	4.76	4.66	4.48	4.92	5.02	5.12	4.78	5.13	4.90298
CXCL14		NM_004887.4	NM_004887.4:574	Endogenous	mRNA	Hs	100	4.68448	4.22	5.22	4.89	4.32	4.56	4.98	4.56	4.86	5.19	4.75	4.96	5.23	4.91935
RAB31		NM_006868.3	NM_006868.3:317	Endogenous	mRNA	Hs	100	4.81928	4.47	4.33	5.51	5.32	4.39	5.03	3.9	4.24	5.64	6	5.02	5.23	4.94893
MKNK1		NM_001135553.4	NM_001135553.4:1307	Endogenous	mRNA	Hs	100	4.60476	4.54	4.18	4.89	4.26	4.71	5.12	5.31	4.73	4.72	5	4.41	5.64	4.95181
AIF1		NM_032955.1	NM_032955.1:185	Endogenous	mRNA	Hs	100	4.98501	4.47	5.47	5.27	4.9	4.93	4.93	4.31	5.24	5.31	5.12	5.36	4.49	4.95371
ITGAX		NM_000887.4	NM_000887.4:872	Endogenous	mRNA	Hs	100	4.96335	4.54	5.01	5.03	5.09	4.89	5.25	5.07	4.33	5.06	5.2	4.84	5.32	4.95908
TYROBP		NM_003332.3	NM_003332.3:188	Endogenous	mRNA	Hs	100	4.60376	3.92	4.33	4.74	4.82	4.98	4.93	5.17	4.92	5.11	4.52	5.18	4.91	4.96292
CCL5		NM_002985.2	NM_002985.2:148	Endogenous	mRNA	Hs	100	4.83864	3.92	4.33	4.98	4.64	7.32	4.47	4.31	4.24	4.72	4.8	8	4.57	4.97361
CSF1		NM_000757.4	NM_000757.4:823	Endogenous	mRNA	Hs	100	5.41849	4.68	5.92	5.68	5.41	5.91	5.03	4.96	4.98	4.78	5	5.49	5.02	5.03382
CD19		NM_001178098.1	NM_001178098.1:1085	Endogenous	mRNA	Hs	100	5.00514	5.13	3.92	5.91	5.26	5.05	4.98	4.01	4.33	6.29	5.64	4.64	5.78	5.04663
KIR2DL3		NM_014511.3	NM_014511.3:592	Endogenous	mRNA	Hs	100	5.31374	4.47	5.1	5.15	5.76	5.09	6.54	4.77	4.14	4.97	5.72	5.07	5.99	5.07323
IFNLR1		NM_170743.3	NM_170743.3:359	Endogenous	mRNA	Hs	100	4.59373	3.92	4.71	5.15	4.9	4.05	4.98	4.56	5.42	5.06	5.04	5.18	5.23	5.07453
NCR3		NM_147130.2	NM_147130.2:655	Endogenous	mRNA	Hs	100	5.06945	3.92	5.5	5.44	5.05	5.09	5.63	4.4	5.38	5.19	4.9	5.57	5.13	5.08076
CCL17		NM_002987.2	NM_002987.2:229	Endogenous	mRNA	Hs	100	5.07805	6.5	4.26	5.11	5.92	4.45	4.6	5.07	3.92	5.11	6.71	3.78	6.76	5.09111
LRRK2		NM_198578.3	NM_198578.3:2372	Endogenous	mRNA	Hs	100	4.87465	4.13	4.47	6.03	5.19	4.39	5.29	4.4	4.24	6.8	5.67	4.13	6.13	5.12925
XCL1/2		NM_002995.2	NM_002995.2:266	Endogenous	mRNA	Hs	100	5.65569	4.92	5.53	6.13	6.22	7.17	4.4	4.12	3.92	4.97	6.19	6.89	5.64	5.1795
IL18R1		NM_003855.3	NM_003855.3:822	Endogenous	mRNA	Hs	100	6.03622	6.28	5.82	6.36	6.57	6.36	4.98	4.31	4.86	5.02	6.28	5.53	5.53	5.21841
CCR7		NM_001838.3	NM_001838.3:995	Endogenous	mRNA	Hs	100	4.95731	5.03	4.76	4.57	4.64	5.87	4.98	5.12	5.33	4.66	5.04	5.96	5.32	5.2239
XCR1		NM_005283.2	NM_005283.2:700	Endogenous	mRNA	Hs	100	4.60073	4.31	5.26	4.57	4.05	4.85	4.66	5.07	5.03	5.58	5	5.02	5.75	5.23309
IL1R1		NM_000877.3	NM_000877.3:582	Endogenous	mRNA	Hs	100	4.83089	4.68	5.3	4.37	5.22	5.2	4.32	5.4	5.09	4.41	5.9	5.68	5.13	5.24579
NOD2		NM_001293557.1	NM_001293557.1:1120	Endogenous	mRNA	Hs	100	5.50915	5.74	5.5	5.41	4.73	6.18	5.6	4.84	5.19	5.02	5.04	6.1	5.41	5.25145
SELENOS		NM_203472.1	NM_203472.1:466	Endogenous	mRNA	Hs	100	5.12196	5.08	5.05	4.94	5.09	5.51	5.08	5.31	5.62	4.78	5.2	5.32	5.57	5.29263
VSIR		NM_022153.1	NM_022153.1:185	Endogenous	mRNA	Hs	100	5.68991	6.33	5.18	5.54	5.73	5.96	5.47	5.22	4.73	5.02	5.08	6.1	5.84	5.31056
CXCL10		NM_001565.3	NM_001565.3:122	Endogenous	mRNA	Hs	100	4.9635	6.33	3.92	5.76	5.66	4.89	3.78	4.7	4.79	5.45	6.5	6.36	4.57	5.33973
FCGRT		XM_011526628.1	XM_011526628.1:205	Endogenous	mRNA	Hs	100	5.31231	5.5	5.44	5.68	5.43	5.16	4.72	4.48	4.92	5.97	5.83	5.49	5.64	5.36154
CD80		NM_005191.3	NM_005191.3:674	Endogenous	mRNA	Hs	100	5.65699	5.54	5.4	5.91	6.11	5.36	5.66	5.17	4.92	5.34	5.88	5.27	5.68	5.3673
CCL20		NM_001130046.1	NM_001130046.1:144	Endogenous	mRNA	Hs	100	5.60932	6.13	5.68	5.03	5.84	5.64	5.4	5.31	4.66	5.31	5.9	5.87	5.41	5.39358
FOXP3		NM_014009.3	NM_014009.3:1230	Endogenous	mRNA	Hs	100	5.00582	4.03	5.4	5.19	4.73	5.61	5.25	5.12	5.33	5.41	5.12	5.99	5.53	5.40882
HLA-DQB1		NM_002123.3	NM_002123.3:384	Endogenous	mRNA	Hs	100	5.7402	4.31	7.17	4.23	7.76	4.61	7.65	4.12	6.29	3.93	7.78	4.32	8.24	5.51724
OAS3		NM_006187.3	NM_006187.3:2354	Endogenous	mRNA	Hs	100	5.21575	4.54	5.33	5.54	5.43	5.61	4.93	4.4	4.86	5.78	5.61	7.92	5.18	5.52509
IL2		NM_000586.2	NM_000586.2:300	Endogenous	mRNA	Hs	100	6.38346	6.63	6.72	6.76	6.47	6.43	5.4	5.74	4.98	5.78	5.8	5.27	5.84	5.55845
C5		NM_001735.2	NM_001735.2:466	Endogenous	mRNA	Hs	100	5.27511	5.17	5.18	4.79	5.29	5.61	5.66	5.31	5.79	5.64	5.61	5.9	5.61	5.64034
NOX1		NM_007052.4	NM_007052.4:455	Endogenous	mRNA	Hs	100	5.39952	5.13	5.74	5.3	5.38	5.16	5.72	5.31	5.66	5.58	6.02	5.99	5.64	5.69475
LAMP3		NM_014398.3	NM_014398.3:878	Endogenous	mRNA	Hs	100	5.34262	4.54	5.18	5.41	5.54	6.11	5.4	5.27	5.09	5.31	5.55	7.77	5.57	5.69769
LIF		NM_002309.4	NM_002309.4:601	Endogenous	mRNA	Hs	100	5.85746	6.73	5.79	5.68	6	5.56	5.47	6.15	5.33	5.66	5.75	5.41	5.96	5.7028
IL10		NM_000572.2	NM_000572.2:230	Endogenous	mRNA	Hs	100	6.3415	6.33	7.29	6.78	6.11	6.53	5.21	5.01	5.42	6.13	5.88	6.43	5.57	5.7208
RUNX3		NM_001031680.2	NM_001031680.2:720	Endogenous	mRNA	Hs	100	5.54445	5.26	4.82	5.87	6	6.15	5.29	5.4	5.58	5.64	5.95	6.15	5.68	5.72806
SYK		NM_003177.5	NM_003177.5:808	Endogenous	mRNA	Hs	100	6.3461	6.86	5.26	7.18	6.58	6.2	6.18	4.22	4.03	7.64	7.09	5.75	6.68	5.72972
PIK3R3		NM_001114172.1	NM_001114172.1:759	Endogenous	mRNA	Hs	100	6.06929	5.71	6.71	5.94	6.54	5.81	5.78	6.4	6.09	5.45	6.32	4.96	5.36	5.73799
TPSAB1/B2		NM_003294.3	NM_003294.3:579	Endogenous	mRNA	Hs	100	5.27384	4.31	5.37	5.63	4.94	6.78	4.93	4.63	5.54	5.41	5.93	7.09	6.18	5.74773
ULK2		NM_014683.2	NM_014683.2:2340	Endogenous	mRNA	Hs	100	5.34331	5.08	5.89	5.44	5.05	5.53	5.12	5.48	5.89	5.8	5.9	5.84	5.71	5.76816
LAT2		NM_014146.3	NM_014146.3:454	Endogenous	mRNA	Hs	100	6.04708	6.33	5.5	6.68	5.98	5.85	6.01	4.96	4.66	6.72	6.55	5.81	6.3	5.77873
PYCARD		NM_013258.3	NM_013258.3:714	Endogenous	mRNA	Hs	100	5.45413	4.8	5.74	5.57	5.46	5.61	5.6	5.77	5.76	5.97	5.85	5.64	5.71	5.78239
CCL4/L1/L2		NM_002984.2	NM_002984.2:201	Endogenous	mRNA	Hs	100	5.2818	4.54	4.26	6.03	5.35	6.85	5.08	5.17	4.58	6.5	6.22	7.11	5.57	5.79603
CXCR6		NM_006564.1	NM_006564.1:983	Endogenous	mRNA	Hs	100	6.55446	5.95	7.37	7.03	6.24	7.01	5.88	4.63	5.62	5.9	6.04	7.09	5.87	5.8132
CXCR3		NM_001504.1	NM_001504.1:80	Endogenous	mRNA	Hs	100	5.76137	4.97	5.99	5.63	6.04	6.74	5.36	5.7	5.24	5.27	6.57	6.57	5.87	5.84518
IL12RB1		NM_005535.1	NM_005535.1:448	Endogenous	mRNA	Hs	100	5.86898	5.61	5.79	5.74	5.98	6.15	5.96	5.48	5.73	5.83	6.2	6.25	5.68	5.85514
PANX1		NM_015368.3	NM_015368.3:610	Endogenous	mRNA	Hs	100	5.76427	5.8	6.01	5.84	5.94	5.09	5.96	5.87	6.03	5.61	6.12	5.45	6.15	5.86575
CR1		NM_000573.3	NM_000573.3:4465	Endogenous	mRNA	Hs	100	5.00131	3.03	4.92	6.41	5.09	5.85	5.5	4.96	5.46	7.16	5.75	6.57	5.75	5.89859
WIPI1		NM_017983.5	NM_017983.5:1325	Endogenous	mRNA	Hs	100	5.67975	5.58	6.3	5.11	5.64	5.45	6.08	5.7	6.09	5.78	6.12	5.75	6.23	5.94139
CCL22		NM_002990.4	NM_002990.4:169	Endogenous	mRNA	Hs	100	6.17507	6.8	5.68	5.89	6.99	5.85	5.96	4.9	4.14	6.46	7.91	5.57	7.7	5.95194
ALOX5		NM_000698.2	NM_000698.2:735	Endogenous	mRNA	Hs	100	6.53365	6.15	5.68	7.65	6.42	6.45	7.03	3.77	4.73	7.94	7.12	5.93	7.46	5.95501
SPIB		NM_003121.4	NM_003121.4:28	Endogenous	mRNA	Hs	100	6.13464	6.22	5.65	6.68	6.39	5.64	6.3	4.96	4.73	7.57	6.79	5.64	6.66	5.97049
DDAH2		NM_013974.1	NM_013974.1:672	Endogenous	mRNA	Hs	100	5.54943	5.03	5.76	5.87	5.51	5.74	5.43	5.67	5.66	6.11	6.12	6.3	6.34	6.02703
GBP1		NM_002053.2	NM_002053.2:1685	Endogenous	mRNA	Hs	100	6.1332	5.47	5.99	5.98	5.62	7.95	6.08	5.12	5.54	5.97	6.08	8.3	5.61	6.02721
ADORA2A		NM_000675.5	NM_000675.5:951	Endogenous	mRNA	Hs	100	5.60356	5.74	5.87	5.63	4.94	5.59	5.91	6.17	5.86	5.88	5.88	6.3	6.18	6.04242
HLA-DMB		NM_002118.4	NM_002118.4:374	Endogenous	mRNA	Hs	100	6.76705	7.28	5.71	7.54	7.07	6.42	6.75	4.7	4.24	7.98	6.98	5.9	7.47	6.04759
TLR9		NM_017442.2	NM_017442.2:985	Endogenous	mRNA	Hs	100	5.9205	5.77	5.99	6.07	5.78	5.89	6.03	5.7	6.09	6.13	6.32	5.71	6.41	6.05379
CD8B		NM_172099.2	NM_172099.2:439	Endogenous	mRNA	Hs	100	6.58787	7.31	6.24	5.57	6.77	6.77	7.02	6.54	5.46	5.15	6.26	6.55	6.53	6.05412
ISG15		NM_005101.3	NM_005101.3:456	Endogenous	mRNA	Hs	100	5.71568	4.8	5.82	5.57	6.05	5.76	6.43	5.56	5.92	5.64	6.2	7.19	5.99	6.0609
NCR1		NM_004829.5	NM_004829.5:602	Endogenous	mRNA	Hs	100	6.1212	5.92	5.94	6.44	6	5.66	6.84	5.56	5.38	6.27	5.93	6.25	7.23	6.07481
PRF1		NM_001083116.1	NM_001083116.1:631	Endogenous	mRNA	Hs	100	5.84364	5.58	5.94	5.6	6.05	6	5.91	6.24	6.58	5.85	6.19	6.39	5.61	6.13461
TRIM56		NM_030961.3	NM_030961.3:2029	Endogenous	mRNA	Hs	100	5.76322	4.97	5.5	5.84	5.84	6.18	6.36	5.87	6.24	6.09	6.08	6.57	6.07	6.14964
CTSL		NM_001912.4	NM_001912.4:1072	Endogenous	mRNA	Hs	100	6.67022	6.82	7.34	7.37	6.77	6.23	5.66	5.93	6.69	5.75	8.05	5.45	5.71	6.20625
TNFRSF18		NM_148901.1	NM_148901.1:302	Endogenous	mRNA	Hs	100	8.51976	9.21	8.1	7.98	9.23	8.54	8.15	5.93	5.33	5.64	7.48	6.83	6.3	6.21042
CD40		NM_001250.4	NM_001250.4:196	Endogenous	mRNA	Hs	100	6.80168	6.97	5.92	7.73	6.95	6.39	6.99	4.22	4.73	8.12	7.23	6.34	7.73	6.2114
CYSTM1		NM_032412.4	NM_032412.4:299	Endogenous	mRNA	Hs	100	6.34811	6.71	6.56	6.34	6.16	6.16	6.18	6.24	6.17	6.62	6.2	6.05	6.18	6.24085
CD22		NM_001771.2	NM_001771.2:2515	Endogenous	mRNA	Hs	100	7.31832	7.77	5.74	8.34	7.6	7.16	7.59	4.12	4.42	8.7	7.62	6.32	7.92	6.2643
IL7		NM_001199886.1	NM_001199886.1:652	Endogenous	mRNA	Hs	100	5.94583	6.1	5.84	6.44	5.88	5.45	6.01	6.97	5.76	6.97	6.28	5.27	6.55	6.2683
HAVCR2		NM_032782.3	NM_032782.3:955	Endogenous	mRNA	Hs	100	6.65904	6.97	6.9	6.46	6.42	7.31	5.98	5.44	6.48	6.19	5.9	7.26	6.61	6.28747
RNF114		NM_018683.4	NM_018683.4:82	Endogenous	mRNA	Hs	100	6.19686	6.61	6.26	5.98	5.84	6.23	6.29	6.79	6.24	6.29	6.17	6.3	6.02	6.2973
CSF2RB		NM_000395.2	NM_000395.2:1285	Endogenous	mRNA	Hs	100	6.21515	6.45	5.53	6.43	6.11	6.56	6.27	6.07	4.86	6.71	6.94	6.18	7.39	6.30362
PAK1		NM_002576.5	NM_002576.5:1010	Endogenous	mRNA	Hs	100	6.37467	6.35	5.99	6.6	6.65	6.34	6.34	6.17	6.01	6.45	6.67	6.39	6.3	6.32821
RSAD2		NM_080657.4	NM_080657.4:1037	Endogenous	mRNA	Hs	100	5.68762	4.92	5.5	5.79	5.29	6.83	5.98	5.56	5.62	6.15	5.9	9.67	5.91	6.33761
TRIM25		NM_005082.4	NM_005082.4:480	Endogenous	mRNA	Hs	100	6.81631	7.27	6.71	6.64	6.88	6.84	6.58	6.4	6.22	6.02	6.49	6.51	6.41	6.33931
KLRK1		NM_007360.1	NM_007360.1:760	Endogenous	mRNA	Hs	100	5.84085	4.54	5.92	6.29	5.88	7.02	5.69	5.84	6.19	6.54	6.02	7.7	5.93	6.3407
TXK		NM_003328.1	NM_003328.1:800	Endogenous	mRNA	Hs	100	5.9033	5.17	5.84	5.94	5.73	6.91	5.96	5.96	6.4	5.72	6.52	7.45	6.49	6.40096
GUCY1A1		NM_001130682.1	NM_001130682.1:995	Endogenous	mRNA	Hs	100	5.9112	5.8	6.24	5.41	5.8	5.87	6.4	6.31	6.62	5.69	6.58	6.73	6.64	6.41803
PDCD1		NM_005018.2	NM_005018.2:310	Endogenous	mRNA	Hs	100	6.8191	7.14	6.93	6.39	6.71	6.99	6.78	6.38	6.46	6.64	6.55	6.27	6.23	6.42002
SCARB2		NM_005506.2	NM_005506.2:1825	Endogenous	mRNA	Hs	100	6.32447	6.31	6.7	6.47	6.33	6	6.16	6.46	6.52	6.62	6.3	6.2	6.55	6.43999
F5		NM_000130.2	NM_000130.2:5810	Endogenous	mRNA	Hs	100	7.47695	7.59	7.78	7.3	8.14	7.72	6.45	5.7	6.67	7	6.95	7.15	5.53	6.46675
PRDM1		NM_182907.1	NM_182907.1:310	Endogenous	mRNA	Hs	100	7.46451	8.05	7.75	7.52	7.99	7.59	6.08	5.67	6.17	6.72	7.14	7.14	6.13	6.47166
OAS1		NM_001032409.1	NM_001032409.1:805	Endogenous	mRNA	Hs	100	6.92889	6.35	7.39	7.25	6.45	7.77	6.49	5.07	5.95	7.4	5.83	9.48	6.07	6.49238
RNF135		NM_032322.3	NM_032322.3:1368	Endogenous	mRNA	Hs	100	6.43546	6.79	6.28	6.51	6.02	6.57	6.47	6.63	6.22	6.92	6.3	6.55	6.7	6.54904
ICOSLG		NM_015259.5	NM_015259.5:642	Endogenous	mRNA	Hs	100	6.20636	5.74	5.56	6.89	6.33	6.11	6.72	5.84	6.5	6.97	6.83	6.27	6.98	6.55165
IFI35		NM_005533.3	NM_005533.3:415	Endogenous	mRNA	Hs	100	6.85545	6.74	6.75	6.8	7.13	7.24	6.5	6.44	6.09	6.48	6.7	7.53	6.23	6.56255
NEO1		NM_002499.2	NM_002499.2:2430	Endogenous	mRNA	Hs	100	6.61626	6.88	6.12	5.98	6.93	6.79	7.08	6.77	6.19	6.02	7.03	6.64	6.89	6.57965
LAG3		NM_002286.5	NM_002286.5:1735	Endogenous	mRNA	Hs	100	7.50266	9.34	6.94	6.98	7.07	8.41	6.63	6.36	6.09	6.32	6.28	7.75	6.83	6.58282
HLA-DOB		NM_002120.3	NM_002120.3:230	Endogenous	mRNA	Hs	100	6.43999	5.97	6.24	7.57	7.03	5.64	6.38	5.63	6.42	7.81	7.65	5.49	7.06	6.61387
PELI2		NM_021255.2	NM_021255.2:546	Endogenous	mRNA	Hs	100	6.20154	6.39	6.05	5.91	5.78	6.41	6.72	6.84	6.52	6.31	6.61	6.8	6.66	6.62094
PECAM1		NM_000442.3	NM_000442.3:1365	Endogenous	mRNA	Hs	100	5.95812	4.13	6.62	6.27	6.19	7.05	5.98	5.74	7.13	6.29	6.76	7.77	6.47	6.66276
CCR5		NM_000579.3	NM_000579.3:366	Endogenous	mRNA	Hs	100	7.40438	7.51	8.27	7.32	7.04	8.61	5.98	5.84	7.18	6.65	6.2	8.36	6.07	6.66588
PTGER4		NM_000958.2	NM_000958.2:976	Endogenous	mRNA	Hs	100	6.55112	6.73	6.71	6.46	6.16	6.45	6.82	7.17	6.87	6.85	6.52	6.47	6.32	6.6938
UBE2L6		NM_004223.4	NM_004223.4:472	Endogenous	mRNA	Hs	100	6.7935	6.61	6.62	6.46	7.05	7.18	6.87	6.88	6.69	6.54	6.32	7.29	6.64	6.71997
CASP1		NM_033294.3	NM_033294.3:701	Endogenous	mRNA	Hs	100	6.63503	6	6.87	6.94	6.26	7.09	6.72	6.4	6.5	6.78	6.78	7.31	6.64	6.72883
IL11RA		NM_147162.1	NM_147162.1:400	Endogenous	mRNA	Hs	100	6.23407	5.95	6.42	5.87	5.92	6.7	6.6	6.62	6.5	6.54	6.55	7.13	7.15	6.74266
TGFB3		NM_003239.2	NM_003239.2:1485	Endogenous	mRNA	Hs	100	6.29066	6.13	6.37	6.37	5.92	6.3	6.68	6.56	6.81	6.68	6.4	6.96	7.07	6.74279
TNFSF4		NM_003326.2	NM_003326.2:545	Endogenous	mRNA	Hs	100	7.04427	7.65	6.71	7.09	7.45	6.88	6.55	6.52	6.42	7.32	7.09	6.39	6.81	6.74939
BCL3		NM_005178.2	NM_005178.2:450	Endogenous	mRNA	Hs	100	7.5002	7.77	7.38	7.23	7.69	7.68	7.27	6.69	5.95	6.69	7.38	6.86	7.06	6.75708
TBX21		NM_013351.1	NM_013351.1:890	Endogenous	mRNA	Hs	100	6.83398	6.65	6.96	6.43	6.89	7.2	6.9	7.01	6.73	6.45	6.49	7.24	6.7	6.76434
ITGB7		NM_000889.1	NM_000889.1:1278	Endogenous	mRNA	Hs	100	6.18803	5.92	5.76	6.15	6	6.71	6.65	6.85	6.48	6.46	6.71	7.49	6.81	6.79164
TCL1A		NM_001098725.1	NM_001098725.1:370	Endogenous	mRNA	Hs	100	7.24411	7.49	5.79	8.97	7.51	6.88	7.19	5.31	4.42	9.52	7.93	7.03	8.21	6.8384
ATG10		NM_001131028.1	NM_001131028.1:985	Endogenous	mRNA	Hs	100	6.86306	7.18	7.15	6.41	6.73	6.98	6.76	7.19	6.86	6.19	6.64	7.05	7.18	6.84233
IRF3		NM_001571.5	NM_001571.5:1303	Endogenous	mRNA	Hs	100	6.66499	6.52	6.83	6.71	6.43	6.68	6.83	6.77	6.9	6.78	6.76	7.2	6.76	6.85986
ACSL3		NM_203372.1	NM_203372.1:1219	Endogenous	mRNA	Hs	100	6.86784	6.71	6.95	6.96	6.86	6.87	6.86	7.08	6.87	6.95	6.72	6.93	6.62	6.85998
IFIT2		NM_001547.4	NM_001547.4:1040	Endogenous	mRNA	Hs	100	6.69573	6.2	6.98	6.74	6.5	7	6.79	6.54	7.05	6.88	6.39	8.41	6.43	6.91795
DHX58		NM_024119.2	NM_024119.2:847	Endogenous	mRNA	Hs	100	6.53868	5.74	6.89	6.68	6.16	6.89	6.97	6.5	7.13	6.34	6.76	7.69	7.19	6.92015
PLEK		NM_002664.2	NM_002664.2:300	Endogenous	mRNA	Hs	100	6.69619	6.85	6.1	7.36	6.64	6.74	6.55	6.27	5.62	7.96	7.25	7.18	7.56	6.92602
MAFB		NM_005461.4	NM_005461.4:1231	Endogenous	mRNA	Hs	100	6.52002	7.04	6.64	5.84	6.04	6.48	7.19	8.23	7.26	5.8	7.03	7.01	6.53	6.93785
RPS6KB1		NM_003161.2	NM_003161.2:106	Endogenous	mRNA	Hs	100	6.49417	6.61	6.42	6.15	6.29	6.72	6.8	7.09	6.81	6.72	6.93	7.19	6.92	6.94153
TIMP2		NM_003255.4	NM_003255.4:794	Endogenous	mRNA	Hs	100	6.90207	6.49	7.04	7.07	6.6	6.69	7.58	6.77	6.71	6.94	6.79	6.92	7.66	6.95792
PLCG2		NM_002661.2	NM_002661.2:525	Endogenous	mRNA	Hs	100	7.45992	7.86	6.22	8.25	7.73	7.41	7.46	5.4	5.58	8.59	8.05	7.18	7.74	6.98147
HERC5		NM_016323.2	NM_016323.2:935	Endogenous	mRNA	Hs	100	6.35929	5.77	5.96	6.78	5.62	7.39	6.83	6.6	6.86	7.05	6.1	9.23	6.51	6.99351
IL4R		NM_000418.3	NM_000418.3:1014	Endogenous	mRNA	Hs	100	7.79222	7.97	7.44	7.74	8.21	8.05	7.38	6.46	6.42	6.97	7.9	7.44	7.19	7.04404
BCL2L1		NM_001191.3	NM_001191.3:996	Endogenous	mRNA	Hs	100	7.7278	7.9	7.34	7.53	8.27	7.72	7.64	6.88	6.64	6.62	7.89	7.14	7.33	7.06994
IRAK1		NM_001569.3	NM_001569.3:1036	Endogenous	mRNA	Hs	100	6.95031	6.89	7.09	6.87	6.9	7.18	6.78	7.07	7.01	6.94	7.03	7.43	7.07	7.08995
GPX7		NM_015696.5	NM_015696.5:375	Endogenous	mRNA	Hs	100	6.96162	6.92	7.15	6.79	6.99	6.77	7.16	7.18	6.95	7.16	7.06	7.02	7.21	7.09605
DDIT3		NM_001195054.1	NM_001195054.1:450	Endogenous	mRNA	Hs	100	6.68921	6.97	6.62	6.52	6.46	6.71	6.87	7.29	7.08	7.06	7.08	7.33	6.8	7.10453
NCF4		NM_000631.4	NM_000631.4:210	Endogenous	mRNA	Hs	100	6.72599	7	6.08	6.52	6.21	7.37	7.29	7.48	6.22	7.12	6.89	7.67	7.35	7.10524
CGAS		NM_138441.2	NM_138441.2:1185	Endogenous	mRNA	Hs	100	7.45092	7.74	7.26	7.68	7.63	7.52	6.91	6.54	6.99	7.41	7.52	7.31	6.91	7.10528
IFITM3		NM_021034.2	NM_021034.2:477	Endogenous	mRNA	Hs	100	7.02233	7.25	6.83	7.23	6.92	7.72	6.27	7.03	6.84	7.08	7.21	8.06	6.73	7.14587
MSRA		NM_001135670.2	NM_001135670.2:472	Endogenous	mRNA	Hs	100	7.12256	7.18	7.11	7.16	6.9	7.21	7.18	7.43	6.96	6.95	7.24	7.05	7.42	7.1722
TMEM140		NM_018295.3	NM_018295.3:377	Endogenous	mRNA	Hs	100	7.26695	7.14	7.56	6.91	7.24	7.44	7.33	7.05	7.33	7.09	6.94	7.46	7.31	7.19437
FOS		NM_005252.3	NM_005252.3:554	Endogenous	mRNA	Hs	100	6.74082	8.18	6.16	6.78	6.95	5.42	7.29	8.73	6.81	6.9	7.63	6.07	7.42	7.2142
NDUFS8		XM_005274015.1	XM_005274015.1:436	Endogenous	mRNA	Hs	100	7.14891	7.16	7.3	7	7.21	7.26	6.97	7.11	7.52	7.09	7.35	7.29	7.19	7.25682
GCA		NM_012198.3	NM_012198.3:525	Endogenous	mRNA	Hs	100	7.16561	7.77	7.11	7.6	6.8	6.28	7.55	7.41	7.29	7.79	6.57	6.8	7.8	7.26176
XAF1		NM_199139.2	NM_199139.2:978	Endogenous	mRNA	Hs	100	7.28558	6.49	7.3	7.1	6.96	8.35	7.65	6.33	6.93	7.14	6.53	9.44	7.62	7.26573
ADGRE5		NM_078481.3	NM_078481.3:1974	Endogenous	mRNA	Hs	100	7.21668	7.28	6.95	7.08	7.29	7.4	7.31	7.22	7.26	6.9	7.54	7.4	7.3	7.26733
IL1RAP		NM_002182.2	NM_002182.2:460	Endogenous	mRNA	Hs	100	6.74297	6.26	7.09	6.96	6.54	6.48	7.18	7.04	7.43	7.5	7.18	7.14	7.34	7.26982
TNFRSF10B		NM_003842.3	NM_003842.3:565	Endogenous	mRNA	Hs	100	6.87289	6.74	6.92	6.92	6.46	7.14	7.08	7.07	7.36	7.32	7.06	7.47	7.36	7.27169
MYD88		NM_002468.4	NM_002468.4:349	Endogenous	mRNA	Hs	100	7.12966	7.13	7.13	7.22	7.21	7.05	7.04	7.61	7.13	7.24	7.2	7.37	7.15	7.28148
ENTPD1		NM_001098175.1	NM_001098175.1:795	Endogenous	mRNA	Hs	100	7.6318	6.03	6.87	8.85	8.31	8.5	7.63	4.31	6.19	9.14	8.7	8.54	8.32	7.29518
IL12RB2		NM_001559.2	NM_001559.2:1315	Endogenous	mRNA	Hs	100	7.84524	8.57	8.16	7.79	8.09	8.04	6.58	7.73	7.75	7.85	7.38	7.59	5.75	7.30106
PIK3R5		NM_014308.3	NM_014308.3:2395	Endogenous	mRNA	Hs	100	6.84327	6.03	7.01	7.22	6.49	7.45	6.96	7.09	7.35	7.16	7.11	7.82	7.32	7.30419
IL23A		NM_016584.2	NM_016584.2:411	Endogenous	mRNA	Hs	100	6.98818	6.52	7.33	6.78	7.09	7.1	7.14	7.05	7.28	7.21	7.59	7.45	7.36	7.32131
RIPK2		NM_003821.5	NM_003821.5:1695	Endogenous	mRNA	Hs	100	7.31463	7.21	7.45	7.34	7.27	7.3	7.32	7	7.31	7.5	7.38	7.32	7.55	7.34117
GZMA		NM_006144.2	NM_006144.2:155	Endogenous	mRNA	Hs	100	6.09053	4.97	6.8	6.41	5.84	7.88	5.12	7.27	7.15	6.87	7.2	8.9	7.03	7.37473
HLA-DRB		NM_022555.3	NM_022555.3:698	Endogenous	mRNA	Hs	100	7.63067	8.36	6.59	8.49	8.03	7.21	7.29	6.01	6.36	9.01	8.18	6.84	8.36	7.37642
TNFRSF9		NM_001561.5	NM_001561.5:567	Endogenous	mRNA	Hs	100	10.539	10.81	10.28	10.38	10.91	10.91	9.98	7	5.98	7.45	8.9	7.55	7.71	7.38002
LIMK2		NM_001031801.1	NM_001031801.1:1590	Endogenous	mRNA	Hs	100	7.17195	7	7.1	7.25	7.05	7.22	7.42	7.38	7.26	7.14	7.36	7.6	7.61	7.38972
LITAF		NM_004862.3	NM_004862.3:483	Endogenous	mRNA	Hs	100	7.23744	7.09	7.23	7.15	7.45	7.22	7.29	7.01	7.22	7.28	7.6	7.87	7.43	7.39652
CARD16		NM_001017534.1	NM_001017534.1:507	Endogenous	mRNA	Hs	100	7.15599	6.5	7.3	7.22	6.84	7.55	7.59	7.29	7.23	7.12	7.18	8.05	7.64	7.41128
CCL28		NM_148672.2	NM_148672.2:236	Endogenous	mRNA	Hs	100	6.92085	7.14	6.88	7.2	6.35	6.96	7.03	7.47	7.58	7.56	6.82	7.9	7.4	7.44776
TNFRSF4		NM_003327.3	NM_003327.3:445	Endogenous	mRNA	Hs	100	9.09671	9.69	8.77	8.91	9.39	9.15	8.71	7.18	7.3	7	8.21	7.79	7.34	7.45911
PARP9		NM_001146102.1	NM_001146102.1:905	Endogenous	mRNA	Hs	100	7.68408	7.49	7.56	7.57	7.71	8.44	7.38	7.09	6.86	7.54	7.53	8.7	7.2	7.46445
CD79B		NM_001039933.1	NM_001039933.1:615	Endogenous	mRNA	Hs	100	7.40233	7.18	7.25	8.03	7.51	7.14	7.34	7.16	7.33	8.36	7.65	6.86	7.64	7.48543
PRKCD		NM_006254.3	NM_006254.3:2165	Endogenous	mRNA	Hs	100	7.41468	7.49	7.44	7.42	7.49	7.32	7.33	7.3	7.51	7.62	7.46	7.32	7.75	7.49166
HLA-DMA		NM_006120.3	NM_006120.3:396	Endogenous	mRNA	Hs	100	8.19933	8.47	8.29	8.34	8.41	7.91	7.8	7.04	7.01	8.31	7.82	7.31	7.59	7.49968
P2RX7		NM_002562.5	NM_002562.5:780	Endogenous	mRNA	Hs	100	7.39728	7.3	7.63	7.07	7.49	7.29	7.62	7.35	8.11	7.74	7.37	7.32	7.18	7.50514
MAVS		NM_001206491.1	NM_001206491.1:1036	Endogenous	mRNA	Hs	100	7.16792	7	7.2	6.98	7.06	7.34	7.44	7.6	7.48	7.2	7.33	7.59	7.87	7.50864
NOTCH1		NM_017617.3	NM_017617.3:2999	Endogenous	mRNA	Hs	100	7.63321	7.59	7.65	7.58	7.63	7.64	7.71	7.43	7.62	7.32	7.55	7.73	7.57	7.53551
GSTM4		NM_000850.4	NM_000850.4:60	Endogenous	mRNA	Hs	100	6.83	6.79	8.21	7.93	7.3	7.71	4.08	7.87	8.68	8.18	7.65	8.33	5.23	7.55688
TRIM5		NM_033092.2	NM_033092.2:800	Endogenous	mRNA	Hs	100	7.34515	6.82	7.28	7.6	7.57	7.34	7.49	7.04	7.61	7.43	7.75	8.14	7.45	7.56261
CD79A		NM_001783.3	NM_001783.3:695	Endogenous	mRNA	Hs	100	7.70306	7.92	6.78	8.33	7.96	7.28	8.06	6.56	6.64	8.84	8.18	7.14	8.35	7.56735
SMAD5		NM_005903.5	NM_005903.5:1044	Endogenous	mRNA	Hs	100	7.47034	7.99	7.28	7.1	7.33	7.01	8.19	8.11	7.37	7.26	7.1	7.39	8.28	7.57227
IL10RB		NM_000628.4	NM_000628.4:760	Endogenous	mRNA	Hs	100	7.40374	7.38	7.45	7.3	7.33	7.15	7.83	7.66	7.46	7.32	7.58	7.55	7.91	7.57784
EIF2AK2		NM_002759.1	NM_002759.1:1760	Endogenous	mRNA	Hs	100	7.40168	7.11	7.14	7.52	7.47	7.75	7.44	7.27	7.09	7.62	7.6	8.61	7.49	7.5987
BCL2		NM_000657.2	NM_000657.2:947	Endogenous	mRNA	Hs	100	8.27244	8.85	8.15	8.28	8.39	8.2	7.8	7.23	7.88	7.59	7.76	7.73	7.52	7.61543
MLKL		NM_001142497.1	NM_001142497.1:672	Endogenous	mRNA	Hs	100	7.27098	7.05	7.39	7.61	6.93	7.18	7.49	7.75	7.64	7.64	7.49	7.47	7.8	7.6307
TAP2		NM_000544.3	NM_000544.3:909	Endogenous	mRNA	Hs	100	7.77648	7.39	7.98	7.43	7.79	8.15	7.95	7.56	7.66	7.37	7.45	8.22	7.6	7.63853
TLR6		NM_006068.4	NM_006068.4:1280	Endogenous	mRNA	Hs	100	7.32354	6.22	7.3	8.27	7.67	6.93	7.73	6.88	7.72	8.5	8.18	6.95	8.13	7.7015
ALPK1		NM_025144.2	NM_025144.2:2975	Endogenous	mRNA	Hs	100	7.57354	7.69	7.75	8	6.82	7.95	7.3	7.46	7.91	7.96	7.06	8.23	7.66	7.70389
HMGB1		NM_002128.4	NM_002128.4:208	Endogenous	mRNA	Hs	100	7.67825	7.69	7.74	7.7	7.63	7.66	7.65	7.71	7.72	7.85	7.9	7.34	7.8	7.71779
TNF		NM_000594.2	NM_000594.2:383	Endogenous	mRNA	Hs	100	8.84677	8.98	8.44	8.84	9.22	8.9	8.72	7.7	6.71	8.16	8.35	7.68	8.06	7.75737
RAB5C		NM_001252039.1	NM_001252039.1:477	Endogenous	mRNA	Hs	100	7.7642	7.74	7.86	7.64	7.83	7.61	7.91	7.85	7.72	7.65	7.81	7.69	7.87	7.76456
PIK3CB		NM_006219.1	NM_006219.1:2945	Endogenous	mRNA	Hs	100	7.44962	7.17	7.52	7.39	7.33	7.63	7.67	7.87	7.73	7.86	7.5	8.01	7.67	7.77161
TRAF2		NM_021138.3	NM_021138.3:1325	Endogenous	mRNA	Hs	100	7.98278	8.08	7.62	7.98	8.17	8.15	7.91	7.74	7.51	7.62	7.78	8.03	8	7.77774
SOCS3		NM_003955.4	NM_003955.4:614	Endogenous	mRNA	Hs	100	7.8493	8.05	7.9	7.82	7.89	8.21	7.26	8.18	7.49	7.44	7.9	8.24	7.5	7.78462
LGALS3		NM_001177388.1	NM_001177388.1:495	Endogenous	mRNA	Hs	100	8.43064	9.14	8.39	8.34	8.9	8.15	7.74	7.46	7.28	7.91	8.58	7.59	7.96	7.78541
TGFB1		NM_000660.3	NM_000660.3:1260	Endogenous	mRNA	Hs	100	7.82979	7.69	7.73	7.85	7.84	8.19	7.69	7.56	7.6	7.66	7.78	8.65	7.7	7.81643
TNFRSF1A		NM_001065.2	NM_001065.2:515	Endogenous	mRNA	Hs	100	7.60203	7.35	7.66	7.33	7.41	8.03	7.86	7.44	7.89	7.56	7.73	8.26	8.15	7.83276
TNFSF13B		NM_001145645.2	NM_001145645.2:587	Endogenous	mRNA	Hs	100	7.97194	7.59	7.87	7.59	7.7	8.5	8.65	7.58	7.57	7.49	7.62	8.47	8.46	7.85373
IRF7		NM_001572.3	NM_001572.3:1583	Endogenous	mRNA	Hs	100	7.61755	7.47	7.65	7.61	7.1	8	7.91	8.06	7.98	7.83	7.2	8.44	8.04	7.91599
RELB		NM_006509.3	NM_006509.3:960	Endogenous	mRNA	Hs	100	8.70991	8.89	8.36	8.62	9.08	8.83	8.5	7.77	7.41	8.22	8.22	7.99	7.94	7.92
CTSZ		NM_001336.3	NM_001336.3:739	Endogenous	mRNA	Hs	100	8.0582	8.26	7.87	8.31	8.07	7.93	7.92	7.38	7.47	8.66	8.14	7.75	8.23	7.92568
NFKB1		NM_003998.2	NM_003998.2:1675	Endogenous	mRNA	Hs	100	8.43416	8.49	8.26	8.31	8.62	8.47	8.46	7.93	7.61	8.09	8.12	7.84	8	7.92978
MME		NM_001354644.1	NM_001354644.1:520	Endogenous	mRNA	Hs	100	7.28506	6.73	7.93	8	5.9	7.86	7.55	8.13	8.74	8.33	6.45	8.39	7.83	7.94124
ATG4A		NM_052936.5	NM_052936.5:1103	Endogenous	mRNA	Hs	100	7.85107	7.83	7.89	7.85	7.85	7.68	8.01	7.96	8.01	8.03	8.03	7.75	7.93	7.95106
PRCP		NM_005040.2	NM_005040.2:776	Endogenous	mRNA	Hs	100	8.22328	8.41	8.3	8.35	8.29	7.94	8.06	8.02	7.98	8.27	7.7	7.84	7.91	7.95141
CD38		NM_001775.2	NM_001775.2:280	Endogenous	mRNA	Hs	100	8.79392	9.18	9.29	8.73	8.29	9.39	7.98	7.54	8.32	8.79	7.6	8.68	7.21	8.00065
EPHX2		NM_001979.5	NM_001979.5:1430	Endogenous	mRNA	Hs	100	7.68483	7.39	7.85	7.6	7.43	8.02	7.84	7.9	8.06	7.8	7.88	8.49	7.93	8.00683
LYN		NM_002350.3	NM_002350.3:870	Endogenous	mRNA	Hs	100	8.21641	8.54	7.31	8.75	8.37	7.88	8.54	7.23	7.18	9	8.62	7.53	8.71	8.01009
KDM6B		NM_001080424.1	NM_001080424.1:4865	Endogenous	mRNA	Hs	100	8.03326	8.25	7.86	7.81	7.98	8.09	8.22	8.4	7.91	7.71	7.8	8.27	8.01	8.01291
IL17RA		NM_014339.6	NM_014339.6:482	Endogenous	mRNA	Hs	100	7.52191	7.4	7.53	7.47	7.1	7.98	7.68	8.01	7.98	7.92	7.79	8.3	8.17	8.02663
HLA-DPB1		NM_002121.5	NM_002121.5:800	Endogenous	mRNA	Hs	100	8.12228	8.25	7.78	9.02	8.9	7.41	7.52	6.94	7.3	9.36	9.05	7.6	8.3	8.04297
IL21R		NM_181079.4	NM_181079.4:1250	Endogenous	mRNA	Hs	100	8.80868	9.46	8.51	8.73	9.19	8.58	8.43	8.07	7.73	8.09	8.47	7.71	8.33	8.06178
PXN		NM_001080855.3	NM_001080855.3:1430	Endogenous	mRNA	Hs	100	7.67055	7.28	7.91	7.63	7.41	7.83	7.99	7.96	8.13	7.62	7.92	8.39	8.39	8.0637
RAC2		NM_002872.4	NM_002872.4:341	Endogenous	mRNA	Hs	100	8.333	8.38	8.29	8.3	8.21	8.43	8.39	7.77	7.88	8.23	8.14	8.22	8.18	8.068
ARRB2		NM_001257328.1	NM_001257328.1:394	Endogenous	mRNA	Hs	100	7.59561	7.25	7.82	7.63	7.3	7.97	7.63	8.35	8.32	7.64	7.83	8.51	7.96	8.09564
IL27RA		NM_004843.3	NM_004843.3:1640	Endogenous	mRNA	Hs	100	7.98746	7.59	7.94	8.06	8.03	8.24	8.08	8.07	7.83	7.96	8.2	8.24	8.29	8.09669
GBP4		NM_052941.4	NM_052941.4:812	Endogenous	mRNA	Hs	100	8.97654	9.04	8.79	8.37	9.3	9.59	8.82	7.6	7.59	8.06	8.43	9.33	7.76	8.10638
NEU1		NM_000434.4	NM_000434.4:808	Endogenous	mRNA	Hs	100	8.15892	8.42	8.19	8.19	8.07	8.01	8.08	8.36	8.19	8.15	8.11	7.71	8.18	8.11421
HLA-DPA1		NM_033554.3	NM_033554.3:305	Endogenous	mRNA	Hs	100	8.54112	9.07	8.07	9.27	8.77	7.87	8.29	6.85	7.32	9.62	8.87	7.82	8.89	8.17024
DDX58		NM_014314.3	NM_014314.3:2130	Endogenous	mRNA	Hs	100	7.95457	7.61	8.17	7.99	7.68	8.29	8.01	8	8.12	8.03	7.95	8.89	8.1	8.17559
IL2RA		NM_000417.2	NM_000417.2:414	Endogenous	mRNA	Hs	100	9.118	9.3	9.76	9.74	9.54	8.78	7.76	7.33	7.96	7.83	9.39	8.7	8.08	8.18897
CRK		NM_016823.4	NM_016823.4:455	Endogenous	mRNA	Hs	100	7.95363	7.73	8.04	7.89	7.84	8.07	8.16	8.28	8.39	7.96	8.18	8.3	8.31	8.23549
MX1		NM_001144925.2	NM_001144925.2:1369	Endogenous	mRNA	Hs	100	7.79497	6.28	8.06	8.32	7.6	8.6	8.15	7.27	7.84	8.56	7.66	10.3	8.14	8.24143
TBXAS1		NM_001061.4	NM_001061.4:357	Endogenous	mRNA	Hs	100	8.06515	8.38	8.14	8.87	7.78	7.13	8.2	8.89	8.09	9.05	8.21	7.31	8.25	8.2801
MAP2K7		NM_145185.2	NM_145185.2:495	Endogenous	mRNA	Hs	100	8.02051	7.99	8.04	7.85	7.97	7.98	8.3	8.56	8.12	8.09	8.34	8.27	8.36	8.2885
NLRC5		NM_032206.4	NM_032206.4:860	Endogenous	mRNA	Hs	100	8.22374	8.1	8.24	7.88	7.89	8.78	8.49	8.36	8.24	8.03	8	8.89	8.36	8.30822
CDK4		NM_000075.3	NM_000075.3:1098	Endogenous	mRNA	Hs	100	8.47021	8.58	8.34	8.52	8.74	8.29	8.36	8.1	8.23	8.33	8.86	8.21	8.26	8.32814
IL21		NM_021803.2	NM_021803.2:65	Endogenous	mRNA	Hs	100	9.31206	10.39	9.02	8.87	9.28	9.54	8.86	8.7	7.87	8.48	8.36	8.68	8.03	8.34748
AKT1		NM_001014432.1	NM_001014432.1:1275	Endogenous	mRNA	Hs	100	8.27136	8.33	8.24	8.17	8.35	8.2	8.34	8.54	8.28	8.16	8.41	8.41	8.3	8.34913
RNF31		NM_017999.4	NM_017999.4:2500	Endogenous	mRNA	Hs	100	8.38773	8.28	8.39	8.28	8.34	8.54	8.5	8.29	8.32	8.19	8.28	8.74	8.4	8.36817
IFI44		NM_006417.4	NM_006417.4:589	Endogenous	mRNA	Hs	100	8.06081	7.68	8.12	8.21	7.27	9.01	8.18	8.04	8.06	8.43	7.44	10.62	7.96	8.36896
RELA		NM_021975.4	NM_021975.4:207	Endogenous	mRNA	Hs	100	8.15027	8.1	7.91	8.11	8.11	8.36	8.32	8.52	8.33	8.16	8.29	8.53	8.5	8.38718
GNS		NM_002076.3	NM_002076.3:1340	Endogenous	mRNA	Hs	100	8.39026	8.24	8.59	8.53	8.24	8.24	8.51	8.36	8.58	8.48	8.25	8.21	8.52	8.39887
IRF4		NM_001195286.1	NM_001195286.1:1365	Endogenous	mRNA	Hs	100	9.8927	10.77	9.52	9.6	10.33	9.87	9.34	7.82	7.96	8.88	9.34	8.13	8.38	8.40174
CD274		NM_014143.3	NM_014143.3:501	Endogenous	mRNA	Hs	100	8.05042	7.82	8.29	8.15	7.58	8.34	8.15	8.44	8.36	8.29	7.88	8.98	8.5	8.40209
VEGFA		NM_001025366.1	NM_001025366.1:1325	Endogenous	mRNA	Hs	100	7.33915	9.27	8.69	8.95	5.51	6.95	5.66	8.48	9.36	9.55	6.83	8.25	8.33	8.41781
BECN1		NM_003766.4	NM_003766.4:259	Endogenous	mRNA	Hs	100	8.41987	8.49	8.46	8.4	8.42	8.41	8.34	8.39	8.47	8.48	8.33	8.52	8.36	8.42472
MYC		NM_002467.3	NM_002467.3:1610	Endogenous	mRNA	Hs	100	8.79072	8.76	8.38	8.77	9.12	9.55	8.23	8.11	8.04	8.13	8.74	9.57	8.21	8.44998
IKBKG		NM_003639.2	NM_003639.2:470	Endogenous	mRNA	Hs	100	8.22477	8.27	8.3	8.21	8.18	8.12	8.27	8.66	8.4	8.22	8.57	8.59	8.43	8.47706
GLB1		NM_000404.2	NM_000404.2:955	Endogenous	mRNA	Hs	100	8.55571	8.94	8.62	8.65	8.42	8.27	8.45	8.44	8.51	8.66	8.39	8.24	8.63	8.47712
ACSL1		NM_001995.4	NM_001995.4:1990	Endogenous	mRNA	Hs	100	8.52711	8.25	8.57	8.74	8.52	8.54	8.55	7.88	8.46	8.84	8.68	8.46	8.63	8.4861
MTOR		NM_004958.3	NM_004958.3:1865	Endogenous	mRNA	Hs	100	8.1586	7.86	8.1	8.08	8.02	8.39	8.52	8.49	8.53	8.17	8.76	8.6	8.76	8.54931
MAP2K3		NM_145109.1	NM_145109.1:370	Endogenous	mRNA	Hs	100	8.88131	9.03	8.79	8.52	9.07	9.01	8.88	8.51	8.39	8.56	8.73	8.4	8.72	8.55059
TOLLIP		NM_019009.2	NM_019009.2:1320	Endogenous	mRNA	Hs	100	8.48264	8.28	8.58	8.54	8.46	8.44	8.6	8.67	8.57	8.4	8.55	8.52	8.6	8.55127
RIPK3		NM_006871.3	NM_006871.3:1174	Endogenous	mRNA	Hs	100	8.1544	8	8.21	8.16	8.05	8.24	8.27	8.68	8.61	8.39	8.43	8.68	8.67	8.57581
ULK1		NM_003565.1	NM_003565.1:465	Endogenous	mRNA	Hs	100	8.3242	8.3	8.35	8.29	8.13	8.36	8.52	8.66	8.68	8.41	8.42	8.76	8.63	8.59231
HCST		NM_001007469.1	NM_001007469.1:118	Endogenous	mRNA	Hs	100	8.80259	8.93	9.09	8.69	8.97	8.65	8.5	8.75	8.76	8.62	8.7	8.41	8.37	8.60023
IRF9		NM_006084.4	NM_006084.4:723	Endogenous	mRNA	Hs	100	9.16869	9.06	9.02	9.02	9.26	9.45	9.21	8.33	8.52	8.55	8.69	9.02	8.6	8.61581
GBP5		NM_052942.3	NM_052942.3:1955	Endogenous	mRNA	Hs	100	9.49552	9.69	9.62	8.65	9.95	10.04	9.1	7.9	8.64	7.97	9.27	9.64	8.45	8.62188
MAPK8		NM_002750.2	NM_002750.2:945	Endogenous	mRNA	Hs	100	8.66121	8.49	8.77	8.65	8.64	8.73	8.69	8.6	8.62	8.64	8.68	8.62	8.66	8.63662
DTX3L		NM_138287.3	NM_138287.3:2185	Endogenous	mRNA	Hs	100	8.90026	8.55	8.66	9.04	8.97	9.44	8.77	8.16	8.18	8.86	8.83	9.54	8.39	8.64685
DIABLO		NM_138930.3	NM_138930.3:856	Endogenous	mRNA	Hs	100	8.63618	8.8	8.58	8.64	8.58	8.52	8.7	8.62	8.65	8.7	8.56	8.65	8.73	8.65149
IFIH1		NM_022168.3	NM_022168.3:1056	Endogenous	mRNA	Hs	100	8.6213	8.66	8.31	8.69	8.45	8.79	8.84	8.66	8.26	8.69	8.31	9.38	8.66	8.65247
SOCS1		NM_003745.1	NM_003745.1:506	Endogenous	mRNA	Hs	100	8.38497	8.67	8.2	7.97	8.57	8.48	8.44	9.34	8.9	7.97	8.64	8.79	8.35	8.65428
MAP3K8		NM_001244134.1	NM_001244134.1:493	Endogenous	mRNA	Hs	100	8.96691	9.2	8.62	8.89	9.5	8.86	8.76	8.24	8.25	8.98	9.08	8.66	8.76	8.65554
HLA-DQA		NM_002122.3	NM_002122.3:382	Endogenous	mRNA	Hs	100	9.16297	9.65	7.97	9.94	9.91	8.51	9.18	7.07	6.54	10.7	10.11	8.09	10.43	8.66086
GBA		NM_001005742.2	NM_001005742.2:1695	Endogenous	mRNA	Hs	100	8.62284	8.51	8.53	8.75	8.66	8.57	8.72	8.52	8.66	8.94	8.53	8.67	8.69	8.66723
STAT2		NM_005419.3	NM_005419.3:1390	Endogenous	mRNA	Hs	100	8.57703	8.5	8.58	8.34	8.53	8.72	8.8	8.63	8.61	8.35	8.58	9.27	8.67	8.68056
ACSL4		NM_004458.2	NM_004458.2:385	Endogenous	mRNA	Hs	100	8.89488	8.95	8.92	8.95	8.85	8.84	8.86	8.59	8.58	8.81	8.73	8.77	8.61	8.68118
MT2A		NM_005953.5	NM_005953.5:3	Endogenous	mRNA	Hs	100	8.21853	8.3	8.53	8.3	8.56	8.19	7.48	8.21	8.81	8.7	9.33	8.89	8.47	8.72806
TYK2		NM_003331.4	NM_003331.4:1980	Endogenous	mRNA	Hs	100	8.50976	8.55	8.38	8.29	8.38	8.66	8.81	8.91	8.73	8.36	8.63	8.89	8.87	8.72949
MAP3K5		NM_005923.3	NM_005923.3:2415	Endogenous	mRNA	Hs	100	8.52945	8.35	8.87	8.54	8.26	8.61	8.56	8.6	8.96	8.78	8.41	8.91	8.75	8.73301
ATP6V0D1		NM_004691.4	NM_004691.4:970	Endogenous	mRNA	Hs	100	8.81113	8.71	9	8.72	8.79	8.79	8.86	8.7	8.91	8.83	8.76	8.49	8.73	8.73569
BATF		NM_006399.3	NM_006399.3:293	Endogenous	mRNA	Hs	100	9.4671	10.12	9.22	9.27	9.88	9.34	9.02	8.84	8.38	8.51	9.45	8.87	8.61	8.76996
MAP2K2		NM_030662.3	NM_030662.3:839	Endogenous	mRNA	Hs	100	8.69776	8.8	8.59	8.74	8.72	8.54	8.8	8.87	8.73	8.58	8.79	8.8	8.93	8.78263
STAT4		NM_003151.2	NM_003151.2:789	Endogenous	mRNA	Hs	100	9.79216	10.07	9.83	9.66	10	9.85	9.36	8.39	8.97	8.87	9.08	9.21	8.39	8.81247
PTPN6		NM_002831.5	NM_002831.5:1734	Endogenous	mRNA	Hs	100	8.73338	8.59	8.52	9.2	8.6	8.6	8.91	8.6	8.56	9.47	8.82	8.69	9	8.85134
APOBEC3G		NM_021822.2	NM_021822.2:761	Endogenous	mRNA	Hs	100	9.10047	9.48	8.29	9.29	9.39	9.31	8.9	8.63	7.98	9.3	9.18	9.12	8.99	8.85487
APEX1		NM_001641.2	NM_001641.2:727	Endogenous	mRNA	Hs	100	9.07907	9.16	8.73	9.35	9.15	9.24	8.86	8.65	8.35	9.21	9.02	9.06	8.99	8.87516
CARD17		NM_001007232.1	NM_001007232.1:143	Endogenous	mRNA	Hs	100	8.85146	8.37	8.92	9.06	8.69	9.34	8.76	8.64	8.85	8.97	8.84	9.44	8.63	8.89093
TAB2		NM_015093.3	NM_015093.3:1377	Endogenous	mRNA	Hs	100	8.83071	8.73	9.03	8.88	8.62	8.9	8.83	8.9	8.93	8.75	8.74	9.06	9	8.89587
TAP1		NM_000593.5	NM_000593.5:2075	Endogenous	mRNA	Hs	100	9.28306	9.42	9.09	9.01	9.28	9.57	9.34	8.82	8.74	8.76	8.91	9.43	8.84	8.91362
TAB1		NM_153497.2	NM_153497.2:614	Endogenous	mRNA	Hs	100	8.54928	8.34	8.61	8.55	8.5	8.61	8.69	9.03	9.1	8.59	8.7	9.05	9.08	8.92269
CEBPB		NM_005194.2	NM_005194.2:1420	Endogenous	mRNA	Hs	100	8.61901	8.15	8.65	8.91	8.39	8.85	8.79	9.1	8.87	8.85	8.77	9.13	8.84	8.92562
PSTPIP1		NM_001321135.1	NM_001321135.1:848	Endogenous	mRNA	Hs	100	8.67447	8.68	8.76	8.65	8.49	8.68	8.79	9.09	8.97	8.68	8.83	8.99	9.03	8.9306
TRIM21		NM_003141.3	NM_003141.3:1190	Endogenous	mRNA	Hs	100	9.14471	9	9.15	9.15	9.15	9.24	9.18	8.74	8.79	8.95	8.98	9.22	8.93	8.93368
TRIM22		NM_006074.4	NM_006074.4:938	Endogenous	mRNA	Hs	100	8.6646	8.44	8.64	8.7	8.43	8.87	8.92	8.91	8.79	8.99	8.69	9.39	8.93	8.94734
MS4A1		NM_152866.2	NM_152866.2:620	Endogenous	mRNA	Hs	100	9.13631	9.25	7.31	10.82	9.71	8.32	9.84	7.47	6.29	11.5	10.41	8.54	10.75	8.95704
PELI1		NM_020651.3	NM_020651.3:1550	Endogenous	mRNA	Hs	100	9.0667	8.93	9.09	9	8.89	9.42	9.08	8.56	9.26	9.03	8.89	9.44	8.91	9.01061
MVP		NM_017458.2	NM_017458.2:700	Endogenous	mRNA	Hs	100	9.08571	9.16	8.96	8.94	9.01	9.32	9.13	9.03	8.81	8.9	9.02	9.28	9.2	9.03856
JUNB		NM_002229.2	NM_002229.2:1155	Endogenous	mRNA	Hs	100	9.02577	9.65	8.89	8.85	8.98	8.86	8.95	9.65	9.06	8.58	9.13	9.05	8.82	9.0425
TBK1		NM_013254.2	NM_013254.2:1610	Endogenous	mRNA	Hs	100	9.17452	9.23	9.25	9.26	9.13	8.99	9.19	8.94	9.23	9.21	9.1	8.89	8.94	9.05065
ITGB2		NM_001127491.1	NM_001127491.1:1205	Endogenous	mRNA	Hs	100	8.99258	9	9.13	9.02	8.78	8.93	9.1	9.06	9.11	9.06	9.07	9.2	8.93	9.07131
GSK3B		NM_002093.2	NM_002093.2:925	Endogenous	mRNA	Hs	100	8.93775	8.84	8.97	8.92	8.8	8.99	9.11	9.07	9.19	9.06	8.97	9.1	9.08	9.0781
MAPK13		NM_002754.3	NM_002754.3:1050	Endogenous	mRNA	Hs	100	8.65425	8.7	8.83	8.99	8.51	8.4	8.51	9.15	9.17	9.32	9.01	8.85	9.01	9.08378
IKBKE		NM_001193321.1	NM_001193321.1:2108	Endogenous	mRNA	Hs	100	8.78189	8.65	8.78	8.99	8.35	8.92	9.02	9.12	9.03	9.16	8.77	9.16	9.28	9.08525
FURIN		NM_002569.3	NM_002569.3:414	Endogenous	mRNA	Hs	100	9.4693	9.84	9.16	9.31	9.7	9.15	9.68	9.25	8.83	8.82	9.39	8.95	9.42	9.10651
IL6R		NM_000565.2	NM_000565.2:993	Endogenous	mRNA	Hs	100	8.69457	8.8	8.68	8.53	8.39	8.96	8.82	9.32	9.18	8.63	8.95	9.25	9.34	9.10815
SMAD3		NM_005902.3	NM_005902.3:1490	Endogenous	mRNA	Hs	100	8.75984	8.61	8.75	8.63	8.71	8.72	9.15	9.19	9.22	8.9	9.07	8.99	9.31	9.11225
STING1		NM_198282.1	NM_198282.1:725	Endogenous	mRNA	Hs	100	9.25805	9.32	9.31	9.54	9.23	9.26	8.9	8.89	8.85	9.23	9.19	9.45	9.11	9.1177
PSMB10		NM_002801.2	NM_002801.2:221	Endogenous	mRNA	Hs	100	9.17962	9.1	9.09	9.16	9.34	9.22	9.17	9.01	9.05	9.08	9.23	9.34	9.03	9.12254
TRAF6		NM_145803.2	NM_145803.2:745	Endogenous	mRNA	Hs	100	8.81255	8.75	8.92	8.86	8.58	8.89	8.88	9.06	9.31	9.16	8.84	9.25	9.16	9.12873
JAK2		NM_004972.3	NM_004972.3:1464	Endogenous	mRNA	Hs	100	8.72525	8.3	9	9	8.52	8.54	9.02	9.19	9.13	9.24	8.98	9.08	9.19	9.1346
TLR1		NM_003263.3	NM_003263.3:545	Endogenous	mRNA	Hs	100	8.76012	8.44	9	9.12	8.74	8.74	8.54	8.85	9.25	9.42	9.31	9.21	8.79	9.13529
CHUK		NM_001320928.1	NM_001320928.1:1634	Endogenous	mRNA	Hs	100	8.84203	8.43	8.87	8.92	8.7	9.02	9.13	9.33	9.18	8.92	9.12	9.44	9	9.16325
ACVR1		NM_001105.2	NM_001105.2:1665	Endogenous	mRNA	Hs	100	8.95929	8.63	9.26	9	8.88	8.85	9.15	9.01	9.28	9.09	9.09	9.36	9.19	9.16921
PTPN4		NM_002830.3	NM_002830.3:2476	Endogenous	mRNA	Hs	100	8.78341	8.22	9.2	8.78	8.5	8.98	9.06	9.09	9.33	9.09	8.9	9.45	9.37	9.20298
AKT2		NM_001626.4	NM_001626.4:699	Endogenous	mRNA	Hs	100	8.9796	8.93	8.99	8.9	8.89	9.13	9.04	9.26	9.23	9.04	9.15	9.42	9.13	9.20423
THOP1		NM_003249.3	NM_003249.3:620	Endogenous	mRNA	Hs	100	9.3757	9.67	9	9.39	9.6	9.36	9.25	9.15	9.09	9.12	9.51	9.29	9.14	9.21553
STAT6		NM_003153.3	NM_003153.3:2030	Endogenous	mRNA	Hs	100	8.98721	9.05	8.85	8.75	9.03	9.15	9.1	9.24	9.15	8.83	9.24	9.51	9.34	9.21599
GLA		NM_000169.2	NM_000169.2:980	Endogenous	mRNA	Hs	100	9.40469	9.53	9.37	9.49	9.37	9.33	9.34	9.22	9.26	9.37	9.27	9.15	9.19	9.24307
ATG13		NM_001142673.1	NM_001142673.1:1255	Endogenous	mRNA	Hs	100	9.11791	9.04	9.11	8.98	9.14	9.23	9.21	9.18	9.29	9.09	9.21	9.4	9.34	9.25109
PIK3CG		NM_002649.2	NM_002649.2:2125	Endogenous	mRNA	Hs	100	9.116	9.02	9.26	9.24	9.02	8.99	9.17	9.18	9.24	9.38	9.11	9.31	9.33	9.25787
VAMP3		NM_004781.4	NM_004781.4:248	Endogenous	mRNA	Hs	100	9.03461	8.89	9.45	9.33	8.53	8.87	9.17	9.28	9.53	9.56	8.89	9.23	9.11	9.26375
ACOX1		NM_001185039.1	NM_001185039.1:1094	Endogenous	mRNA	Hs	100	9.16268	9.13	9.11	9.27	9.04	9.08	9.35	9.25	9.34	9.18	9.19	9.38	9.33	9.27802
CD45RA		NM_002838.4	NM_002838.4:258	Endogenous	mRNA	Hs	100	8.79774	7.85	8.57	9.06	8.28	9.07	10.13	8.4	8.87	9.61	8.95	9.62	10.45	9.29337
APP		NM_000484.3	NM_000484.3:1725	Endogenous	mRNA	Hs	100	9.04385	9	9.12	9.73	8.66	8.81	8.98	9.55	9.39	9.69	8.95	9.04	9.17	9.29449
TNFSF10		NM_003810.2	NM_003810.2:115	Endogenous	mRNA	Hs	100	8.65801	8.29	8.86	8.88	8.19	8.9	8.86	9.18	9.33	9.12	9.18	9.76	9.22	9.29588
VRK3		NM_016440.3	NM_016440.3:820	Endogenous	mRNA	Hs	100	9.0476	8.91	9.12	8.94	8.96	9.16	9.2	9.3	9.37	9.13	9.27	9.36	9.39	9.30292
TCIRG1		NM_006053.2	NM_006053.2:1470	Endogenous	mRNA	Hs	100	9.05109	9.2	8.97	8.98	8.93	9.17	9.06	9.52	9.37	9.15	9.17	9.54	9.17	9.31853
EGLN1		NM_022051.2	NM_022051.2:3782	Endogenous	mRNA	Hs	100	8.94382	9.44	9.13	9.2	8.55	8.56	8.82	9.56	9.71	9.61	8.88	9.23	9.04	9.3332
SOD2		NM_000636.2	NM_000636.2:201	Endogenous	mRNA	Hs	100	8.88344	8.7	8.85	8.83	8.73	9.02	9.18	9.63	9.53	8.81	9.24	9.55	9.27	9.33416
BST2		NM_004335.3	NM_004335.3:395	Endogenous	mRNA	Hs	100	9.65603	9.72	9.7	9.76	9.89	9.66	9.22	8.9	9.36	9.7	9.42	9.87	8.97	9.36339
NFAT5		NM_173214.1	NM_173214.1:3290	Endogenous	mRNA	Hs	100	9.29079	9.32	9.29	9.1	9.17	9.48	9.39	9.44	9.46	9.26	9.29	9.56	9.38	9.39778
EIF2AK3		NM_004836.5	NM_004836.5:938	Endogenous	mRNA	Hs	100	9.23905	9.32	9.34	9.22	8.96	9.27	9.33	9.54	9.59	9.35	9.26	9.36	9.33	9.40426
GATA3		NM_001002295.1	NM_001002295.1:1691	Endogenous	mRNA	Hs	100	8.95625	8.53	9.03	8.83	8.88	9.13	9.36	9.46	9.48	9.03	9.36	9.53	9.7	9.42442
AP1M1		NM_001130524.1	NM_001130524.1:1025	Endogenous	mRNA	Hs	100	9.24652	9.2	9.28	9.26	9.17	9.33	9.24	9.49	9.29	9.4	9.38	9.57	9.46	9.43125
NRAS		NM_002524.4	NM_002524.4:651	Endogenous	mRNA	Hs	100	9.55956	9.63	9.51	9.64	9.61	9.59	9.38	9.26	9.45	9.52	9.48	9.46	9.45	9.4363
RBCK1		NM_006462.4	NM_006462.4:736	Endogenous	mRNA	Hs	100	9.31621	9.3	9.28	9.2	9.25	9.39	9.48	9.43	9.46	9.27	9.41	9.73	9.42	9.45234
BCR		NM_004327.3	NM_004327.3:2375	Endogenous	mRNA	Hs	100	9.22892	8.89	9.09	9.13	9.26	9.49	9.53	9.52	9.3	9.06	9.59	9.76	9.67	9.48034
IRF1		NM_002198.1	NM_002198.1:510	Endogenous	mRNA	Hs	100	9.81731	9.76	9.33	9.67	9.98	10.28	9.91	9.52	9.06	9.19	9.58	10.11	9.52	9.49086
AHR		NM_001621.4	NM_001621.4:1818	Endogenous	mRNA	Hs	100	9.80191	10.26	9.89	9.73	9.79	9.43	9.73	9.52	9.79	9.47	9.61	9.18	9.51	9.51158
ATP6AP2		NM_005765.2	NM_005765.2:419	Endogenous	mRNA	Hs	100	9.55243	9.38	9.72	9.66	9.56	9.38	9.62	9.58	9.7	9.73	9.46	9.3	9.38	9.52367
NAMPT		NM_005746.3	NM_005746.3:1318	Endogenous	mRNA	Hs	100	10.285	10.34	10.49	10.57	10.66	10.12	9.57	9.23	9.34	9.95	10.03	9.49	9.21	9.536
RHOG		NM_001665.3	NM_001665.3:575	Endogenous	mRNA	Hs	100	9.67152	9.58	9.65	9.69	9.69	9.66	9.76	9.56	9.57	9.58	9.47	9.48	9.59	9.54155
PSMB9		NM_002800.4	NM_002800.4:455	Endogenous	mRNA	Hs	100	9.78048	10.16	9.91	9.67	9.58	9.92	9.46	9.67	9.6	9.69	9.31	9.89	9.17	9.55189
CCR4		NM_005508.4	NM_005508.4:672	Endogenous	mRNA	Hs	100	10.2552	10.5	11.14	10.75	10.08	9.55	9.61	9.22	10.36	10.44	9.28	9.01	9.17	9.56252
ADAR		NM_001025107.1	NM_001025107.1:3530	Endogenous	mRNA	Hs	100	9.54996	9.21	9.55	9.53	9.56	9.81	9.65	9.47	9.48	9.41	9.52	9.92	9.61	9.56687
TXN		NM_003329.2	NM_003329.2:55	Endogenous	mRNA	Hs	100	10.0011	10.48	9.58	10.17	10.42	9.89	9.51	9.15	9.02	9.87	10.38	9.68	9.46	9.58263
LANCL1		NM_006055.1	NM_006055.1:1085	Endogenous	mRNA	Hs	100	9.53592	9.54	9.67	9.67	9.35	9.42	9.57	9.53	9.71	9.64	9.56	9.66	9.41	9.58449
PIK3R4		NM_014602.1	NM_014602.1:3620	Endogenous	mRNA	Hs	100	9.48613	9.33	9.54	9.63	9.39	9.55	9.48	9.58	9.61	9.73	9.5	9.63	9.48	9.58797
HLA-DRA		NM_019111.3	NM_019111.3:335	Endogenous	mRNA	Hs	100	10.3417	11.09	8.59	11.53	11.05	9.72	10.37	7.8	7.14	12.06	11.11	9.36	11.3	9.6132
TIFA		NM_052864.2	NM_052864.2:2711	Endogenous	mRNA	Hs	100	9.4525	9.4	9.52	9.44	9.38	9.29	9.69	9.67	9.86	9.54	9.47	9.57	9.72	9.63748
IKBKB		NM_001556.1	NM_001556.1:1995	Endogenous	mRNA	Hs	100	9.4656	9.36	9.34	9.3	9.51	9.63	9.66	9.72	9.5	9.32	9.6	9.84	9.86	9.6381
NPC2		NM_006432.3	NM_006432.3:193	Endogenous	mRNA	Hs	100	9.51274	9.68	9.79	9.49	9.46	9.13	9.54	9.83	9.93	9.63	9.48	9.35	9.63	9.63968
RNASEL		NM_021133.3	NM_021133.3:1094	Endogenous	mRNA	Hs	100	9.1879	8.89	9.4	9.24	8.96	9.28	9.37	9.65	9.83	9.53	9.41	9.76	9.69	9.64398
RPS6KA1		NM_002953.3	NM_002953.3:2000	Endogenous	mRNA	Hs	100	9.74752	9.86	9.58	9.91	9.82	9.6	9.72	9.63	9.43	9.76	9.78	9.6	9.69	9.64762
ATG12		NM_004707.3	NM_004707.3:634	Endogenous	mRNA	Hs	100	9.43634	9.43	9.46	9.32	9.37	9.47	9.57	9.72	9.65	9.62	9.52	9.62	9.8	9.6546
ITPR3		NM_002224.2	NM_002224.2:3130	Endogenous	mRNA	Hs	100	9.24678	9.14	9.3	9.15	8.84	9.52	9.55	9.79	9.72	9.38	9.36	9.98	9.81	9.67062
NFKB2		NM_002502.2	NM_002502.2:825	Endogenous	mRNA	Hs	100	10.1418	10.5	9.75	10.17	10.33	10.23	9.89	9.69	9.18	9.75	9.83	9.98	9.63	9.67342
CARD11		NM_032415.2	NM_032415.2:1075	Endogenous	mRNA	Hs	100	9.47445	9.59	9.49	9.49	9.27	9.55	9.46	9.69	9.67	9.66	9.45	9.9	9.68	9.67412
OS9		NM_001017956.2	NM_001017956.2:1230	Endogenous	mRNA	Hs	100	9.56109	9.46	9.69	9.59	9.42	9.52	9.69	9.77	9.71	9.55	9.6	9.72	9.77	9.68631
GK		NM_000167.3	NM_000167.3:1505	Endogenous	mRNA	Hs	100	10.0265	10.3	10.39	10.03	9.94	9.93	9.59	9.76	10.08	9.94	9.66	9.46	9.31	9.69808
IRAK4		NM_001114182.1	NM_001114182.1:933	Endogenous	mRNA	Hs	100	9.31514	9.12	9.5	9.31	9.08	9.51	9.38	9.69	9.91	9.55	9.44	9.78	9.83	9.69864
ATG7		NM_001136031.2	NM_001136031.2:406	Endogenous	mRNA	Hs	100	9.39075	9.48	9.37	9.5	9.15	9.53	9.32	9.8	9.74	9.61	9.65	9.97	9.52	9.71392
KRAS		NM_033360.2	NM_033360.2:267	Endogenous	mRNA	Hs	100	9.5679	9.49	9.59	9.55	9.52	9.5	9.76	9.79	9.73	9.66	9.53	9.81	9.83	9.72444
MAPKAPK2		NM_004759.3	NM_004759.3:710	Endogenous	mRNA	Hs	100	9.54767	9.38	9.49	9.6	9.59	9.49	9.74	9.81	9.69	9.53	9.79	9.7	9.85	9.72776
BNIP3		NM_004052.2	NM_004052.2:584	Endogenous	mRNA	Hs	100	9.59253	11.03	9.66	10.7	8.56	8.92	8.95	9.32	9.72	11.17	9.12	9.82	9.42	9.73977
MAP3K1		NM_005921.1	NM_005921.1:2525	Endogenous	mRNA	Hs	100	9.16471	8.68	9.41	9.35	8.81	9.28	9.49	9.77	10	9.61	9.37	10.03	9.71	9.7457
NFATC1		NM_172389.1	NM_172389.1:1984	Endogenous	mRNA	Hs	100	10.2639	10.66	10.29	9.97	10.03	10.47	10.18	9.77	9.87	9.75	9.56	10.09	9.61	9.77346
SUGT1		NM_001130912.1	NM_001130912.1:1180	Endogenous	mRNA	Hs	100	9.66986	9.68	9.76	9.64	9.59	9.66	9.69	9.83	9.91	9.72	9.74	9.74	9.74	9.77976
ERN1		NM_001433.2	NM_001433.2:435	Endogenous	mRNA	Hs	100	9.02006	8.3	9.28	8.97	8.62	9.59	9.43	9.89	9.92	9.32	9.49	10.26	9.96	9.80166
REL		NM_002908.3	NM_002908.3:2067	Endogenous	mRNA	Hs	100	10.7363	10.97	10.42	10.55	10.92	10.92	10.65	9.52	9.64	10.02	10	9.84	9.86	9.81166
BCL6		NM_001134738.1	NM_001134738.1:340	Endogenous	mRNA	Hs	100	10.1838	10.7	10.27	10.04	10.06	10.06	9.99	9.86	10.01	10.23	9.66	9.59	9.69	9.83749
FOXO1		NM_002015.3	NM_002015.3:1526	Endogenous	mRNA	Hs	100	9.58702	9.3	9.78	9.66	9.47	9.64	9.68	9.73	9.98	9.75	9.78	9.94	9.89	9.84453
PLEKHA1		NM_001001974.1	NM_001001974.1:205	Endogenous	mRNA	Hs	100	9.0482	8.3	9.29	9.27	8.58	9.34	9.58	9.85	10.15	9.91	9.33	10.08	9.86	9.85975
PDHB		NM_000925.3	NM_000925.3:555	Endogenous	mRNA	Hs	100	9.85463	9.77	9.98	9.95	9.85	9.75	9.83	9.7	9.85	9.9	9.93	9.85	9.95	9.86299
SIGIRR		NM_001135053.1	NM_001135053.1:1382	Endogenous	mRNA	Hs	100	9.316	9.14	9.43	9.19	9.03	9.57	9.55	10.21	10	9.47	9.76	10.11	9.79	9.88689
SLC2A3		NM_006931.2	NM_006931.2:538	Endogenous	mRNA	Hs	100	10.018	10.79	10.21	10.69	9.18	9.74	9.6	9.67	9.78	10.9	9.25	10.2	9.72	9.9068
IFNGR2		NM_005534.3	NM_005534.3:1165	Endogenous	mRNA	Hs	100	9.8394	9.71	10.06	10.36	9.72	9.17	10.06	9.72	9.81	10.37	10.08	9.31	10.22	9.91203
LAMP2		NM_002294.2	NM_002294.2:380	Endogenous	mRNA	Hs	100	9.7999	9.75	9.85	9.85	9.83	9.76	9.76	9.95	10.13	9.81	9.89	9.92	9.87	9.92783
RBPJ		NM_015874.3	NM_015874.3:850	Endogenous	mRNA	Hs	100	10.2924	10.78	10.29	10.18	10.33	10.12	10.07	9.72	9.98	10.17	10.02	9.9	9.97	9.95908
DNAJC10		NM_018981.2	NM_018981.2:1129	Endogenous	mRNA	Hs	100	9.85025	9.62	10.09	9.98	9.78	9.69	9.95	10.01	10.03	10.09	9.92	9.93	9.79	9.9612
IFITM2		NM_006435.2	NM_006435.2:390	Endogenous	mRNA	Hs	100	9.80691	10.17	9.65	10.11	9.82	10.19	8.96	10.18	9.56	10.2	10.2	10.47	9.27	9.971
OAS2		NM_016817.2	NM_016817.2:319	Endogenous	mRNA	Hs	100	9.6924	9.35	9.95	9.45	9.3	10.14	10	9.75	9.91	9.77	9.63	10.89	10.03	9.98822
TRAF3		NM_145725.2	NM_145725.2:720	Endogenous	mRNA	Hs	100	10.0111	9.93	9.86	10.18	9.94	10.09	10.07	9.86	9.84	10.17	9.99	10.16	9.95	9.99415
CD69		NM_001781.1	NM_001781.1:460	Endogenous	mRNA	Hs	100	11.0375	11.2	11.14	11.38	10.92	10.95	10.65	9.86	9.62	11.09	10.1	9.68	9.76	10.0063
ATP6V1B2		NM_001693.3	NM_001693.3:405	Endogenous	mRNA	Hs	100	9.98815	9.97	10.06	10.04	9.94	9.89	10.03	9.99	10.11	10	9.97	10.05	9.92	10.0065
MIF		NM_002415.1	NM_002415.1:319	Endogenous	mRNA	Hs	100	10.21	11.22	10.25	10.64	10.04	9.83	9.38	9.94	10.07	10.64	10.02	9.71	9.78	10.0222
C1QBP		NM_001212.3	NM_001212.3:745	Endogenous	mRNA	Hs	100	10.4141	10.61	10.27	10.48	10.76	10.32	10.06	9.8	9.79	10.21	10.49	9.94	9.99	10.0337
PRKCA		NM_002737.2	NM_002737.2:680	Endogenous	mRNA	Hs	100	9.46678	8.96	9.69	9.49	9.06	9.73	9.91	10.14	10.2	9.59	9.64	10.44	10.23	10.035
WAS		NM_000377.2	NM_000377.2:90	Endogenous	mRNA	Hs	100	9.64122	9.3	9.76	9.62	9.5	9.76	9.92	10.28	10.13	9.73	9.84	10.16	10.17	10.0497
CASP3		NM_004346.3	NM_004346.3:875	Endogenous	mRNA	Hs	100	10.2291	10.31	10.46	10.27	10.11	10.16	10.07	9.89	10.05	10.25	10.18	10.04	9.92	10.0542
AP1G1		NM_001030007.1	NM_001030007.1:2630	Endogenous	mRNA	Hs	100	10.0833	10.07	10.13	10.06	10.04	10.07	10.13	10.03	10.15	10.04	9.95	10.08	10.1	10.0581
TRIM33		NM_015906.3	NM_015906.3:3260	Endogenous	mRNA	Hs	100	9.80504	9.59	9.94	9.85	9.55	9.87	10.04	10.06	10.19	10.07	9.93	10.13	10.06	10.073
SMAD4		NM_005359.3	NM_005359.3:1370	Endogenous	mRNA	Hs	100	9.81351	9.57	10.01	9.86	9.6	9.88	9.97	10.06	10.21	10.08	9.95	10.12	10.09	10.0847
DERL1		NM_024295.6	NM_024295.6:441	Endogenous	mRNA	Hs	100	10.1945	10.16	10.28	10.31	10.19	10	10.23	10.05	10.18	10.23	10.1	10.02	10.06	10.1064
CD6		NM_001254751.1	NM_001254751.1:1722	Endogenous	mRNA	Hs	100	10.114	10.38	9.52	10.42	9.28	10.74	10.43	10.33	9.57	10.35	9.27	10.8	10.42	10.1093
CCNC		NM_005190.3	NM_005190.3:744	Endogenous	mRNA	Hs	100	10.2235	10.34	10.38	10.42	10.21	9.96	10.04	9.99	10.26	10.51	10.09	9.92	9.92	10.1128
ATG3		NM_022488.3	NM_022488.3:593	Endogenous	mRNA	Hs	100	10.0479	10.08	10.16	10.12	9.99	9.87	10.07	10.13	10.26	10.27	10.04	9.9	10.12	10.1192
CTSA		NM_001127695.1	NM_001127695.1:1540	Endogenous	mRNA	Hs	100	10.2283	9.89	10.48	10.33	10.34	10.16	10.18	9.99	10.14	10.16	10.33	9.99	10.11	10.1193
SEM1		NM_006304.1	NM_006304.1:116	Endogenous	mRNA	Hs	100	10.3047	10.44	10.33	10.24	10.33	10.19	10.3	10.12	10.13	10.21	10.22	10.04	10.02	10.123
RIPK1		NM_003804.3	NM_003804.3:710	Endogenous	mRNA	Hs	100	9.93042	9.62	10.06	9.96	9.86	10.07	10.02	10.01	10.21	10.04	10.04	10.34	10.17	10.1343
UBE2N		NM_003348.4	NM_003348.4:357	Endogenous	mRNA	Hs	100	10.2595	10.21	10.31	10.39	10.34	10.1	10.21	9.84	10.13	10.29	10.3	10.08	10.19	10.1371
CD3G		NM_000073.2	NM_000073.2:404	Endogenous	mRNA	Hs	100	9.98531	9.7	9.95	10.08	9.88	10.13	10.18	10.22	9.97	10.05	10.1	10.31	10.25	10.1493
IFITM1		NM_003641.3	NM_003641.3:230	Endogenous	mRNA	Hs	100	10.375	10.26	10.57	10.43	10.31	10.98	9.74	9.76	9.89	10.36	10.25	11.05	9.68	10.1546
PSEN1		NM_000021.2	NM_000021.2:900	Endogenous	mRNA	Hs	100	10.0662	9.94	10.08	10.12	9.98	10.04	10.24	9.97	10.24	10.25	10.08	10.14	10.3	10.1627
NFE2L2		NM_006164.3	NM_006164.3:995	Endogenous	mRNA	Hs	100	10.2079	10.11	10.31	10.21	10.12	10.16	10.34	10.04	10.19	10.28	10.05	10.19	10.25	10.1663
DNAJA2		NM_005880.3	NM_005880.3:370	Endogenous	mRNA	Hs	100	10.2597	10.34	10.26	10.36	10.17	10.14	10.29	10.14	10.13	10.35	10.15	10.14	10.11	10.1697
KPNB1		NM_002265.4	NM_002265.4:2580	Endogenous	mRNA	Hs	100	10.2281	10.17	10.12	10.23	10.22	10.33	10.3	10.06	10.04	9.96	10.2	10.5	10.3	10.175
SELL		NM_000655.4	NM_000655.4:1103	Endogenous	mRNA	Hs	100	9.66719	8.26	10.13	10.49	9.72	10.81	8.85	9.09	10.39	10.82	10.11	11.34	9.49	10.1782
IL10RA		NM_001558.2	NM_001558.2:150	Endogenous	mRNA	Hs	100	9.51941	8.88	9.68	9.5	9.32	10.08	9.7	10.29	10.27	9.83	10.05	10.7	10.01	10.188
MAP2K4		NM_003010.2	NM_003010.2:771	Endogenous	mRNA	Hs	100	10.1304	10.17	10.3	10.16	9.86	10	10.3	10.21	10.3	10.36	9.96	10.13	10.19	10.1909
GADD45B		NM_015675.2	NM_015675.2:365	Endogenous	mRNA	Hs	100	9.64498	9.72	9.44	9.45	9.54	9.83	9.9	10.88	10.39	9.37	10.27	10.53	9.78	10.1911
MAP3K7		NM_145333.1	NM_145333.1:670	Endogenous	mRNA	Hs	100	10.0341	9.84	10.21	10.09	9.87	10.06	10.14	10.25	10.24	10.17	10.04	10.22	10.23	10.1914
APBB1IP		NM_019043.3	NM_019043.3:370	Endogenous	mRNA	Hs	100	10.0579	10	10.19	10.01	9.92	10.06	10.17	10.23	10.34	10.15	10.11	10.23	10.29	10.2247
PIK3C3		NM_002647.2	NM_002647.2:1140	Endogenous	mRNA	Hs	100	10.1078	10.11	10.23	10.18	9.89	10.09	10.15	10.18	10.37	10.35	10.03	10.22	10.25	10.2327
PRKCSH		NM_002743.2	NM_002743.2:417	Endogenous	mRNA	Hs	100	10.126	10.27	10.12	10.04	9.97	10.06	10.3	10.16	10.34	10.1	10.11	10.34	10.38	10.2377
CBL		NM_005188.3	NM_005188.3:1080	Endogenous	mRNA	Hs	100	10.0631	9.89	10.16	10.24	9.76	10.02	10.32	10.24	10.34	10.3	10.09	10.23	10.26	10.243
CD2		NM_001767.3	NM_001767.3:687	Endogenous	mRNA	Hs	100	10.3016	10.38	10.28	10.31	10.25	10.3	10.29	10.34	10.15	10.16	10.27	10.33	10.21	10.2431
TPP1		NM_000391.3	NM_000391.3:746	Endogenous	mRNA	Hs	100	9.94771	10.04	10.25	9.72	9.94	9.64	10.11	10.38	10.68	10.11	10.28	9.75	10.36	10.256
JUN		NM_002228.3	NM_002228.3:1952	Endogenous	mRNA	Hs	100	9.61535	10.34	9.29	9.51	9.38	9.26	9.96	11.24	10.14	9.68	10.58	10.13	9.96	10.2764
DDOST		NM_005216.4	NM_005216.4:1255	Endogenous	mRNA	Hs	100	10.4114	10.56	10.38	10.38	10.45	10.32	10.38	10.39	10.32	10.1	10.38	10.22	10.36	10.2945
AP1S2		NM_003916.4	NM_003916.4:362	Endogenous	mRNA	Hs	100	10.118	10.26	10.37	10.28	9.83	9.91	10.07	10.4	10.51	10.48	9.92	10.24	10.25	10.2981
JAML		NM_153206.2	NM_153206.2:620	Endogenous	mRNA	Hs	100	9.54126	8.68	9.28	10.63	8.79	10.63	9.43	10.3	10.06	11.01	9.48	11.27	10.03	10.3405
RASGRP1		NM_001128602.1	NM_001128602.1:649	Endogenous	mRNA	Hs	100	9.99254	9.57	10.25	10.12	9.87	10.08	10.08	10.25	10.41	10.36	10.28	10.61	10.24	10.3576
CREBBP		NM_004380.2	NM_004380.2:1301	Endogenous	mRNA	Hs	100	10.0749	9.83	10.11	10.05	9.89	10.19	10.39	10.38	10.45	10.2	10.24	10.6	10.53	10.399
LTA4H		NM_001256643.1	NM_001256643.1:1140	Endogenous	mRNA	Hs	100	10.5249	10.64	10.68	10.75	10.46	10.46	10.17	10.23	10.35	10.71	10.4	10.42	10.34	10.4073
MAPK9		NM_001135044.1	NM_001135044.1:268	Endogenous	mRNA	Hs	100	10.204	10.09	10.45	10.24	10.01	10.16	10.28	10.42	10.52	10.32	10.34	10.42	10.55	10.428
SP100		NM_001206704.1	NM_001206704.1:1495	Endogenous	mRNA	Hs	100	10.2359	10.06	10.29	10.22	10.13	10.45	10.27	10.15	10.43	10.52	10.27	10.77	10.45	10.4299
RAF1		NM_002880.3	NM_002880.3:1536	Endogenous	mRNA	Hs	100	10.2495	10.18	10.33	10.29	10.08	10.25	10.37	10.48	10.47	10.33	10.33	10.59	10.59	10.4645
ATF6		NM_007348.2	NM_007348.2:110	Endogenous	mRNA	Hs	100	10.304	10.15	10.5	10.45	10.13	10.38	10.22	10.31	10.66	10.57	10.43	10.6	10.24	10.4672
JAK3		NM_000215.2	NM_000215.2:1715	Endogenous	mRNA	Hs	100	10.6214	10.59	10.59	10.55	10.6	10.78	10.62	10.34	10.34	10.36	10.65	10.66	10.49	10.4724
APOL6		NM_030641.3	NM_030641.3:422	Endogenous	mRNA	Hs	100	10.5714	10.05	10.44	10.48	10.64	11.17	10.68	10.22	10.09	10.39	10.44	11.4	10.35	10.4733
STAT5A		NM_003152.3	NM_003152.3:2523	Endogenous	mRNA	Hs	100	10.4776	10.27	10.37	10.59	10.51	10.62	10.51	10.41	10.38	10.54	10.55	10.68	10.43	10.4978
SP1		NM_138473.2	NM_138473.2:833	Endogenous	mRNA	Hs	100	10.3305	10.22	10.38	10.24	10.12	10.43	10.6	10.46	10.56	10.4	10.42	10.73	10.59	10.526
NAE1		NM_001018159.1	NM_001018159.1:848	Endogenous	mRNA	Hs	100	10.4457	10.34	10.65	10.61	10.38	10.43	10.27	10.57	10.62	10.66	10.45	10.47	10.45	10.5363
CD40LG		NM_000074.2	NM_000074.2:398	Endogenous	mRNA	Hs	100	10.1828	9.81	10.38	10.45	9.95	9.99	10.54	10.63	10.66	10.71	10.29	10.29	10.65	10.5368
STRAP		NM_007178.3	NM_007178.3:630	Endogenous	mRNA	Hs	100	10.6047	10.6	10.58	10.46	10.68	10.7	10.61	10.54	10.48	10.42	10.65	10.51	10.63	10.538
CAP1		NM_001105530.1	NM_001105530.1:428	Endogenous	mRNA	Hs	100	10.6679	10.56	10.71	10.85	10.65	10.56	10.68	10.44	10.55	10.72	10.63	10.48	10.5	10.5529
RB1CC1		NM_001083617.1	NM_001083617.1:1860	Endogenous	mRNA	Hs	100	10.3333	10.19	10.58	10.42	10.03	10.29	10.5	10.49	10.8	10.64	10.34	10.51	10.6	10.5624
PIK3CA		NM_006218.2	NM_006218.2:2445	Endogenous	mRNA	Hs	100	10.4718	10.25	10.73	10.59	10.24	10.45	10.58	10.52	10.7	10.63	10.4	10.62	10.59	10.5762
LEF1		NM_016269.3	NM_016269.3:1165	Endogenous	mRNA	Hs	100	10.2664	9.89	10.25	10.58	9.94	10.5	10.46	10.37	10.64	10.7	10.31	11	10.63	10.6059
TRAM1		NM_014294.5	NM_014294.5:1231	Endogenous	mRNA	Hs	100	10.6266	10.63	10.83	10.76	10.24	10.62	10.69	10.69	10.76	10.78	10.34	10.63	10.47	10.6105
HLA-C		NM_002117.4	NM_002117.4:895	Endogenous	mRNA	Hs	100	10.5334	11.06	9.51	10.52	10.38	10.58	11.24	11.27	9.7	10.3	10.5	10.71	11.28	10.6122
CD3E		NM_000733.3	NM_000733.3:260	Endogenous	mRNA	Hs	100	10.4938	10.58	10.66	10.18	10.41	10.58	10.56	10.8	10.81	10.18	10.71	10.59	10.7	10.6295
SAMHD1		NM_015474.2	NM_015474.2:640	Endogenous	mRNA	Hs	100	10.0701	9.22	10.49	10.07	9.75	10.83	10.14	10.51	10.88	10.22	10.21	11.49	10.55	10.6344
CD45RB		ENST00000367367.1	ENST00000367367.1:131	Endogenous	mRNA	Hs	100	10.4637	10.42	11.04	10.8	10.02	10.47	10.07	10.5	11.01	11.1	10.35	10.79	10.15	10.6444
MDFIC		NM_199072.2	NM_199072.2:730	Endogenous	mRNA	Hs	100	10.6544	10.52	10.8	10.74	10.64	10.51	10.72	10.53	10.84	10.73	10.72	10.65	10.62	10.6812
CD27		NM_001242.4	NM_001242.4:330	Endogenous	mRNA	Hs	100	10.6927	10.85	11.04	10.6	10.32	10.68	10.68	10.81	10.89	10.53	10.37	10.77	10.73	10.6818
CFLAR		NM_001127183.1	NM_001127183.1:653	Endogenous	mRNA	Hs	100	10.7561	10.85	10.77	10.58	10.67	10.93	10.74	10.62	10.74	10.49	10.61	10.91	10.87	10.7056
TNFRSF25		NM_001039664.1	NM_001039664.1:151	Endogenous	mRNA	Hs	100	10.5186	10.64	10.28	10.5	10.37	10.53	10.8	11.05	10.5	10.31	10.59	10.93	10.9	10.7101
CUL1		NM_003592.2	NM_003592.2:1487	Endogenous	mRNA	Hs	100	10.7946	10.96	10.89	10.79	10.71	10.71	10.71	10.69	10.68	10.74	10.75	10.73	10.69	10.7133
NFATC3		NM_004555.2	NM_004555.2:2190	Endogenous	mRNA	Hs	100	10.5666	10.44	10.78	10.67	10.22	10.71	10.59	10.71	10.82	10.84	10.46	10.93	10.72	10.7456
SOD1		NM_000454.4	NM_000454.4:245	Endogenous	mRNA	Hs	100	11.0741	11.28	11.13	11.09	11.15	10.92	10.88	10.81	10.75	10.86	10.92	10.7	10.69	10.788
CASP4		NM_001225.3	NM_001225.3:88	Endogenous	mRNA	Hs	100	10.779	10.72	10.94	10.99	10.54	10.74	10.75	10.79	10.91	11.11	10.56	10.83	10.68	10.8119
NGLY1		NM_001145293.1	NM_001145293.1:1872	Endogenous	mRNA	Hs	100	10.6375	10.61	10.79	10.81	10.42	10.56	10.64	10.78	10.9	10.94	10.7	10.72	10.89	10.8213
CXCL13		NM_006419.2	NM_006419.2:210	Endogenous	mRNA	Hs	100	13.7446	15.24	12.93	12.97	14.39	13.66	13.42	10.1	9.81	10.6	12.28	11.2	11.36	10.8605
TGFBR2		NM_001024847.1	NM_001024847.1:1760	Endogenous	mRNA	Hs	100	10.5182	9.92	10.71	10.83	10.27	10.62	10.79	10.57	10.85	11.09	10.79	10.94	10.97	10.8671
LAMP1		NM_005561.3	NM_005561.3:730	Endogenous	mRNA	Hs	100	10.7444	10.56	10.86	10.67	10.7	10.84	10.84	11.02	10.88	10.69	10.8	10.96	10.87	10.8695
KLRB1		NM_002258.2	NM_002258.2:85	Endogenous	mRNA	Hs	100	10.5834	10.82	11.71	11.09	9.67	10.09	10.25	11.33	11.67	11.46	10.24	10.32	10.47	10.8994
EVL		NM_016337.2	NM_016337.2:888	Endogenous	mRNA	Hs	100	10.3195	10.01	10.52	10.42	10.05	10.41	10.52	11.17	11.13	10.68	10.7	10.97	10.8	10.9066
XBP1		NM_001079539.1	NM_001079539.1:935	Endogenous	mRNA	Hs	100	11.003	10.95	11.09	10.94	11.01	10.9	11.13	10.96	10.91	10.7	10.98	10.96	11.07	10.9294
MCL1		NM_021960.5	NM_021960.5:644	Endogenous	mRNA	Hs	100	10.8446	10.97	10.79	10.73	10.76	10.89	10.93	11.17	10.98	10.62	10.92	11.08	10.83	10.9319
PTK2B		NM_004103.3	NM_004103.3:735	Endogenous	mRNA	Hs	100	10.6831	10.66	10.67	10.65	10.61	10.69	10.82	10.89	10.96	10.85	10.91	11	11	10.9349
PARP1		NM_001618.3	NM_001618.3:3016	Endogenous	mRNA	Hs	100	11.0472	11.09	11.27	11	10.97	10.78	11.18	10.9	11.17	11.01	10.92	10.67	11.12	10.9638
IL2RB		NM_000878.3	NM_000878.3:350	Endogenous	mRNA	Hs	100	11.1136	11.36	10.88	10.92	11.23	11.04	11.26	11.02	10.72	10.58	11.14	11.15	11.19	10.9642
CTSS		NM_004079.3	NM_004079.3:685	Endogenous	mRNA	Hs	100	10.8292	10.59	10.93	10.94	10.83	10.75	10.94	10.94	11.02	11.06	10.92	10.95	10.96	10.9749
PIK3CD		NM_005026.3	NM_005026.3:2978	Endogenous	mRNA	Hs	100	10.8226	10.66	10.84	10.84	10.67	10.98	10.95	10.99	10.91	10.83	10.95	11.2	11.11	10.9976
CBFB		NM_001755.2	NM_001755.2:262	Endogenous	mRNA	Hs	100	10.876	10.79	10.97	11.02	10.69	10.83	10.96	11.07	11.04	11.07	10.88	11.03	10.98	11.0115
LCK		NM_005356.2	NM_005356.2:1260	Endogenous	mRNA	Hs	100	10.7991	10.6	10.94	10.78	10.68	10.78	11.02	11.09	11.04	10.91	11.02	11.07	11.09	11.0365
ALOX5AP		NM_001629.2	NM_001629.2:367	Endogenous	mRNA	Hs	100	11.1776	10.91	11.1	11.41	11.28	10.89	11.49	10.66	10.8	11.37	11.4	10.76	11.3	11.0439
FAS		NM_000043.4	NM_000043.4:1089	Endogenous	mRNA	Hs	100	11.0649	11.4	11.18	10.86	11.16	10.9	10.9	11.36	11.02	10.99	11.09	10.88	10.93	11.0439
MAPK1		NM_138957.2	NM_138957.2:430	Endogenous	mRNA	Hs	100	10.8695	10.74	10.89	10.88	10.78	10.87	11.06	11.08	11.08	11.05	11.01	11.11	11.08	11.0683
CD59		NM_001127227.1	NM_001127227.1:264	Endogenous	mRNA	Hs	100	11.3274	11.68	10.95	11.49	11.41	11.09	11.36	11.23	10.76	11.53	11.04	10.87	11.13	11.0905
PLCG1		NM_002660.2	NM_002660.2:2290	Endogenous	mRNA	Hs	100	11.0033	11.33	10.92	10.95	10.69	11.03	11.11	11.22	11	10.92	10.93	11.31	11.24	11.1022
ATF2		NM_001256091.1	NM_001256091.1:668	Endogenous	mRNA	Hs	100	10.9177	10.87	11.01	10.99	10.72	10.85	11.07	11.08	11.17	11.2	10.94	11.11	11.15	11.108
AIM2		NM_004833.1	NM_004833.1:870	Endogenous	mRNA	Hs	100	10.9133	10.57	11.26	11.05	10.61	10.81	11.2	10.85	11.39	11.3	10.93	10.97	11.24	11.1115
PRKCQ		NM_006257.2	NM_006257.2:1325	Endogenous	mRNA	Hs	100	10.4843	10.26	10.51	10.43	10.24	10.57	10.91	11.22	11.2	10.81	10.95	11.21	11.35	11.1218
NLRP1		NM_033004.2	NM_033004.2:2135	Endogenous	mRNA	Hs	100	10.5904	10.26	10.85	10.63	10.27	10.89	10.66	11.23	11.28	11	10.78	11.5	11.22	11.166
CD84		NM_001184879.1	NM_001184879.1:1015	Endogenous	mRNA	Hs	100	10.9188	10.83	10.84	10.91	10.72	10.98	11.24	11.41	11.19	10.98	11.13	11.35	11.37	11.2373
STT3B		XM_011533465.1	XM_011533465.1:1495	Endogenous	mRNA	Hs	100	11.1692	11.07	11.39	11.29	11.08	11	11.19	11.13	11.36	11.51	11.19	11.1	11.19	11.2458
CD4		NM_000616.4	NM_000616.4:975	Endogenous	mRNA	Hs	100	11.1337	11.09	11.54	11.23	10.67	11.09	11.2	11.28	11.7	11.42	10.85	11.23	11.12	11.2637
MAPK14		NM_001315.2	NM_001315.2:792	Endogenous	mRNA	Hs	100	10.9354	10.72	11.1	11.05	10.71	10.92	11.12	11.25	11.34	11.29	11.13	11.3	11.32	11.2715
CTLA4		NM_005214.3	NM_005214.3:405	Endogenous	mRNA	Hs	100	12.1799	12.74	12.33	12.13	12.06	12.02	11.82	11.36	11.27	11.81	11.1	11.28	10.87	11.2781
IFNAR1		NM_000629.2	NM_000629.2:782	Endogenous	mRNA	Hs	100	11.1951	11.21	11.38	11.28	10.82	11.14	11.35	11.3	11.45	11.4	11.03	11.24	11.34	11.2925
CD247		NM_198053.2	NM_198053.2:329	Endogenous	mRNA	Hs	100	11.0656	11.24	11.26	10.9	10.9	10.97	11.13	11.53	11.47	11.02	11.24	11.34	11.17	11.2937
MAP3K3		NM_002401.3	NM_002401.3:470	Endogenous	mRNA	Hs	100	10.8533	10.6	11.07	10.92	10.58	10.98	10.98	11.35	11.46	11.19	11.19	11.4	11.19	11.2961
STAT3		NM_003150.3	NM_003150.3:2060	Endogenous	mRNA	Hs	100	11.9906	12.51	11.85	12	12.04	11.86	11.7	11.05	11.21	11.47	11.43	11.45	11.26	11.3106
RAB7A		NM_004637.5	NM_004637.5:277	Endogenous	mRNA	Hs	100	11.2349	11.22	11.25	11.2	11.27	11.19	11.28	11.33	11.33	11.25	11.33	11.31	11.34	11.315
TLN1		NM_006289.3	NM_006289.3:1460	Endogenous	mRNA	Hs	100	11.2499	11.25	11.2	11.3	11.2	11.2	11.35	11.34	11.28	11.27	11.33	11.39	11.4	11.3349
SSR1		NM_003144.5	NM_003144.5:792	Endogenous	mRNA	Hs	100	11.3391	11.24	11.57	11.51	11.2	11.23	11.29	11.42	11.45	11.57	11.39	11.29	11.24	11.3928
STAT5B		NM_012448.3	NM_012448.3:200	Endogenous	mRNA	Hs	100	11.1522	11.16	11.21	11.15	10.83	11.32	11.25	11.35	11.5	11.38	11.15	11.61	11.48	11.4107
GBP2		NM_004120.3	NM_004120.3:780	Endogenous	mRNA	Hs	100	12.0216	12.38	12.08	11.72	11.99	12.11	11.86	11.23	11.62	11.57	11.17	11.62	11.28	11.4134
PSMB8		NM_004159.4	NM_004159.4:1215	Endogenous	mRNA	Hs	100	11.6196	11.66	11.61	11.61	11.65	11.75	11.44	11.39	11.39	11.42	11.5	11.57	11.35	11.4364
RPS6KA3		NM_004586.2	NM_004586.2:277	Endogenous	mRNA	Hs	100	11.1767	10.87	11.26	11.33	10.95	11.34	11.32	11.39	11.5	11.43	11.25	11.63	11.48	11.4461
CASP8		NM_001080124.1	NM_001080124.1:890	Endogenous	mRNA	Hs	100	11.0065	10.76	11.3	11.08	10.76	11.16	10.99	11.49	11.67	11.27	11.33	11.57	11.39	11.4525
CXCR5		NM_001716.4	NM_001716.4:723	Endogenous	mRNA	Hs	100	11.3557	11.49	11.31	11.17	11.23	11.34	11.6	11.67	11.45	11.16	11.49	11.5	11.63	11.4821
PSAP		NM_001042465.2	NM_001042465.2:310	Endogenous	mRNA	Hs	100	11.3978	11.34	11.32	11.53	11.49	11.23	11.48	11.6	11.33	11.57	11.73	11.35	11.38	11.4924
CD81		NM_004356.3	NM_004356.3:735	Endogenous	mRNA	Hs	100	11.7326	11.98	11.56	11.73	11.78	11.72	11.63	11.54	11.43	11.57	11.69	11.66	11.57	11.5764
YWHAQ		NM_006826.3	NM_006826.3:558	Endogenous	mRNA	Hs	100	11.9701	12.24	11.82	12.05	12.18	11.74	11.8	11.39	11.54	11.81	11.9	11.38	11.56	11.595
NFATC2		NM_012340.3	NM_012340.3:1815	Endogenous	mRNA	Hs	100	11.4611	11.5	11.37	11.41	11.34	11.45	11.7	11.82	11.5	11.49	11.46	11.68	11.71	11.6092
HSP90AB1		NM_007355.3	NM_007355.3:1530	Endogenous	mRNA	Hs	100	12.2408	12.5	12.05	12.2	12.63	12.17	11.91	11.22	11.33	11.76	12.12	11.73	11.54	11.6129
TRAT1		NM_001317747.1	NM_001317747.1:238	Endogenous	mRNA	Hs	100	11.2867	10.83	11.75	11.91	10.79	11.07	11.42	11.59	11.86	12.32	11.23	11.34	11.43	11.6226
IL2RG		NM_000206.1	NM_000206.1:595	Endogenous	mRNA	Hs	100	11.9553	12.29	11.83	11.95	11.91	12.05	11.71	11.64	11.52	11.95	11.53	11.75	11.42	11.6337
ICOS		NM_012092.3	NM_012092.3:549	Endogenous	mRNA	Hs	100	11.7487	11.71	12.04	11.93	11.56	11.65	11.61	11.52	11.87	12.01	11.51	11.54	11.37	11.6345
AKT3		NM_005465.4	NM_005465.4:287	Endogenous	mRNA	Hs	100	11.2059	10.78	11.25	11.22	10.97	11.27	11.77	11.49	11.81	11.55	11.53	11.8	11.99	11.6936
LTB		NM_002341.1	NM_002341.1:330	Endogenous	mRNA	Hs	100	11.7062	11.54	11.7	11.84	11.63	11.73	11.8	11.85	11.51	11.71	11.7	11.74	11.66	11.6946
ICAM3		NM_002162.3	NM_002162.3:1225	Endogenous	mRNA	Hs	100	11.7077	11.63	11.76	11.89	11.59	11.57	11.81	11.8	11.73	11.83	11.74	11.55	11.78	11.738
CBLB		NM_170662.3	NM_170662.3:1286	Endogenous	mRNA	Hs	100	11.984	12.14	12.22	11.92	11.75	12	11.88	11.61	12.07	11.95	11.45	11.73	11.65	11.7415
CD28		NM_001243077.1	NM_001243077.1:438	Endogenous	mRNA	Hs	100	11.5265	11.51	11.72	11.59	11.1	11.65	11.6	11.79	12.05	11.91	11.25	11.84	11.72	11.7573
TANK		NM_004180.2	NM_004180.2:158	Endogenous	mRNA	Hs	100	11.7748	11.75	11.83	11.86	11.74	11.67	11.8	11.67	11.89	11.95	11.75	11.67	11.76	11.7812
ZAP70		NM_001079.3	NM_001079.3:1175	Endogenous	mRNA	Hs	100	11.751	11.82	11.68	11.62	11.61	11.92	11.86	11.98	11.69	11.57	11.75	12.04	11.86	11.8139
CD44		NM_001001392.1	NM_001001392.1:429	Endogenous	mRNA	Hs	100	11.5286	11.45	11.43	11.27	11.66	11.54	11.83	11.93	11.88	11.44	12.01	11.83	12.1	11.8631
LAT		NM_001014987.1	NM_001014987.1:843	Endogenous	mRNA	Hs	100	11.4872	11.02	11.69	11.47	11.45	11.48	11.83	12.03	11.99	11.56	11.87	11.85	11.99	11.8806
IFNAR2		NM_000874.3	NM_000874.3:631	Endogenous	mRNA	Hs	100	11.8476	11.79	12.04	11.77	11.74	11.72	12.03	11.93	12.09	11.81	11.93	11.63	12.05	11.9057
STAT1		NM_139266.1	NM_139266.1:455	Endogenous	mRNA	Hs	100	13.121	13.2	12.59	12.56	13.3	13.82	13.3	11.53	11.4	11.97	12.03	13.28	11.85	11.995
RACK1		NM_006098.4	NM_006098.4:375	Endogenous	mRNA	Hs	100	12.1035	12.23	12.33	12.28	11.99	11.79	12.01	11.89	12.22	12.37	12.06	11.79	12.09	12.0685
MAF		NM_001031804.2	NM_001031804.2:1834	Endogenous	mRNA	Hs	100	12.388	12.82	12.47	12.07	12.34	12.33	12.31	12.23	12.37	11.96	11.97	12.01	12.04	12.0957
LCP2		NM_005565.4	NM_005565.4:360	Endogenous	mRNA	Hs	100	11.9755	11.83	12.11	12.11	11.68	12.01	12.12	12.19	12.04	12.17	11.98	12.19	12.16	12.1214
SH2D1A		NM_002351.4	NM_002351.4:495	Endogenous	mRNA	Hs	100	12.5349	13.05	12.7	12.61	12.45	12.23	12.19	12.16	12.41	12.67	12.15	11.91	11.88	12.1936
TCF7		NM_201633.2	NM_201633.2:519	Endogenous	mRNA	Hs	100	11.9546	11.65	11.99	11.99	11.74	12.02	12.35	12.31	12.23	11.98	12.09	12.33	12.49	12.2372
TIGIT		NM_173799.3	NM_173799.3:712	Endogenous	mRNA	Hs	100	11.9763	11.71	11.98	11.78	12.07	11.93	12.4	12.37	12.26	11.8	12.45	12.14	12.44	12.2412
EIF3F		NM_003754.2	NM_003754.2:1015	Endogenous	mRNA	Hs	100	12.2393	12.17	12.38	12.44	12.14	12.06	12.25	12.16	12.35	12.35	12.26	12.1	12.29	12.2513
ITK		NM_005546.3	NM_005546.3:1019	Endogenous	mRNA	Hs	100	11.8708	11.36	12.14	12.01	11.71	11.72	12.31	12.12	12.57	12.28	12.17	12.1	12.33	12.2606
CD3D		NM_000732.4	NM_000732.4:127	Endogenous	mRNA	Hs	100	12.4493	12.43	12.58	12.63	12.34	12.26	12.46	12.39	12.27	12.56	12.31	12.13	12.26	12.3193
JAK1		NM_002227.1	NM_002227.1:285	Endogenous	mRNA	Hs	100	12.097	11.89	12.28	12.14	11.85	12.09	12.34	12.43	12.52	12.29	12.21	12.48	12.33	12.3762
PFKFB3		NM_004566.3	NM_004566.3:965	Endogenous	mRNA	Hs	100	12.2801	12.36	12.49	12.32	12.11	11.95	12.46	12.4	12.68	12.39	12.26	12.38	12.52	12.4376
TXNIP		NM_006472.4	NM_006472.4:876	Endogenous	mRNA	Hs	100	11.9505	11.84	12.47	12.46	11.42	11.79	11.76	12.47	12.81	12.96	12.09	12.35	11.98	12.4383
ETS1		NM_005238.3	NM_005238.3:1305	Endogenous	mRNA	Hs	100	12.0556	11.63	12.15	12.1	11.99	11.99	12.49	12.42	12.5	12.32	12.38	12.4	12.62	12.4396
UBA52		NM_003333.3	NM_003333.3:288	Endogenous	mRNA	Hs	100	12.3713	12.39	12.48	12.49	12.3	12.24	12.33	12.43	12.53	12.53	12.42	12.33	12.42	12.4431
IL16		NM_004513.4	NM_004513.4:1262	Endogenous	mRNA	Hs	100	12.3083	12.13	12.4	12.5	12.02	12.21	12.6	12.6	12.52	12.6	12.32	12.41	12.5	12.4913
LCP1		NM_002298.4	NM_002298.4:1705	Endogenous	mRNA	Hs	100	12.8276	12.92	12.75	13.04	12.9	12.74	12.62	12.32	12.45	12.98	12.75	12.52	12.53	12.5898
HSP90B1		NM_003299.2	NM_003299.2:1445	Endogenous	mRNA	Hs	100	12.4474	12.67	12.47	12.55	12.3	12.2	12.5	12.89	12.5	12.62	12.5	12.44	12.62	12.5941
IFI16		NM_001206567.1	NM_001206567.1:2351	Endogenous	mRNA	Hs	100	12.5294	12.32	12.82	12.8	12.32	12.25	12.68	12.7	12.7	12.94	12.44	12.42	12.58	12.6288
ATF4		NM_001675.2	NM_001675.2:1151	Endogenous	mRNA	Hs	100	12.5483	12.49	12.61	12.56	12.51	12.6	12.52	12.73	12.8	12.58	12.65	12.82	12.56	12.6896
CXCR4		NM_001008540.1	NM_001008540.1:1060	Endogenous	mRNA	Hs	100	12.6984	12.62	12.82	12.6	12.86	12.35	12.95	12.76	12.78	12.71	12.94	12.56	12.97	12.7859
FYN		NM_002037.3	NM_002037.3:765	Endogenous	mRNA	Hs	100	12.5398	12.49	12.66	12.58	12.41	12.52	12.58	12.97	12.92	12.75	12.68	12.88	12.61	12.801
CALM1		NM_006888.4	NM_006888.4:299	Endogenous	mRNA	Hs	100	12.5552	12.28	12.84	12.71	12.37	12.52	12.62	12.84	12.9	12.87	12.73	12.91	12.82	12.8449
HSP90AA1		NM_001017963.2	NM_001017963.2:1655	Endogenous	mRNA	Hs	100	13.1261	13.24	13.2	13.23	13.17	12.95	12.97	12.88	13.07	13.2	13.15	12.95	12.78	13.0041
HLA-A		NM_002116.5	NM_002116.5:1000	Endogenous	mRNA	Hs	100	13.1603	13.1	13.3	13.18	13.22	12.79	13.38	13.06	13.33	13.1	13.28	12.88	13.3	13.1573
LDHB		NM_001174097.1	NM_001174097.1:586	Endogenous	mRNA	Hs	100	13.1874	12.99	13.34	13.41	13	13.2	13.19	13.19	13.34	13.34	13.19	13.42	13.18	13.2763
HLA-B		NM_005514.6	NM_005514.6:937	Endogenous	mRNA	Hs	100	13.4633	13.48	13.37	13.23	13.63	13.24	13.84	13.31	13.32	13.17	13.57	13.23	13.72	13.3853
IL32		NM_004221.4	NM_004221.4:358	Endogenous	mRNA	Hs	100	13.4747	13.82	13.4	13.26	13.74	13.21	13.43	13.77	13.17	13.03	14.03	13.18	13.54	13.4486
ITGAL		NM_002209.2	NM_002209.2:1113	Endogenous	mRNA	Hs	100	13.0886	12.98	13.31	12.89	12.94	13.03	13.39	13.61	13.68	13.15	13.35	13.41	13.59	13.4638
PPIA		NM_021130.3	NM_021130.3:315	Endogenous	mRNA	Hs	100	13.799	13.97	13.74	13.91	13.98	13.57	13.63	13.37	13.41	13.7	13.81	13.39	13.54	13.5356
PTPRC		NM_080921.3	NM_080921.3:99	Endogenous	mRNA	Hs	100	13.5618	13.37	13.78	13.77	13.26	13.47	13.73	13.6	13.8	14.07	13.55	13.63	13.57	13.7021
ATM		NM_000051.3	NM_000051.3:393	Endogenous	mRNA	Hs	100	13.3518	13.02	13.73	13.53	12.91	13.5	13.44	13.79	13.96	13.94	13.49	13.87	13.62	13.7773
HLA-E		NM_005516.5	NM_005516.5:579	Endogenous	mRNA	Hs	100	13.806	13.64	14.02	13.78	13.63	13.91	13.86	14.04	13.99	13.74	13.68	13.97	13.75	13.8609
IL6ST		NM_002184.2	NM_002184.2:2505	Endogenous	mRNA	Hs	100	14.0125	13.8	14.6	14.32	13.9	13.57	13.91	13.99	14.96	14.77	14.16	13.7	13.79	14.2204
CD45R0		NM_080921.3	NM_080921.3:258	Endogenous	mRNA	Hs	100	14.4093	14.36	14.46	14.6	14.28	14.2	14.56	14.32	14.3	14.69	14.38	14.1	14.22	14.3339
IL7R		NM_002185.3	NM_002185.3:201	Endogenous	mRNA	Hs	100	13.3895	11.89	13.8	13.46	12.87	13.8	14.69	14.01	14.66	13.9	13.87	14.7	14.97	14.345
DDX5		NM_004396.3	NM_004396.3:814	Endogenous	mRNA	Hs	100	14.8379	14.64	14.89	14.99	14.8	14.81	14.9	14.85	14.81	14.93	14.84	14.83	14.74	14.8332
CXCL6		NM_002993.3	NM_002993.3:308	Endogenous	mRNA	Hs	100	1.02428	3.39	0.01	2.79	3.05	1.39	2.88	2.63	0.33	0.02	3	2.64	1.32	0.752431
IFNA2		NM_000605.3	NM_000605.3:220	Endogenous	mRNA	Hs	100	1.52545	2.22	2.82	3.3	3.19	2.39	0.08	2.63	1.33	0.02	2	3.49	2.91	1.06031
MS4A4A		NM_001243266.1	NM_001243266.1:296	Endogenous	mRNA	Hs	100	1.45685	1.8	2.33	0.98	1.73	0.81	1.66	2.9	0.33	3.34	2	0.32	2.64	1.32457
BPI		NM_001725.2	NM_001725.2:695	Endogenous	mRNA	Hs	100	2.59861	1.8	3.18	3.15	2.32	2.39	3.08	0.31	2.66	2.02	3.32	3.49	1.32	1.71536
CCL11		NM_002986.2	NM_002986.2:334	Endogenous	mRNA	Hs	100	2.43032	3.22	2.82	1.98	1.73	1.81	3.66	2.31	2.33	1.61	1	1.9	2.64	1.8751
IL17F		NM_052872.3	NM_052872.3:210	Endogenous	mRNA	Hs	95.83	#NUM!	2.8	1.59	0.98	5.62	0	1.08	5.6	1.92	0.02	7.92	5.87	6.07	1.98234
IL12B		NM_002187.2	NM_002187.2:73	Endogenous	mRNA	Hs	97.92	2.29939	2.22	1.59	1.98	2.54	3.13	2.66	2.9	0.33	2.34	3.32	2.9	3.49	2.0547
C3		NM_000064.2	NM_000064.2:4396	Endogenous	mRNA	Hs	100	3.32487	3.54	3.82	3.57	2.54	3.39	3.25	0.31	2.92	3.34	3	3.49	2.64	2.09093
CCL15		NM_032965.6	NM_032965.6:278	Endogenous	mRNA	Hs	100	2.59149	3.39	3.47	3.15	2.9	2.61	1.08	3.48	2.66	2.02	2.32	1.32	1.91	2.18684
CTSG		NM_001911.2	NM_001911.2:160	Endogenous	mRNA	Hs	100	2.75079	2.8	3.01	3.15	2.9	3.39	1.66	3.48	3.33	3.72	2.58	3.13	0.32	2.19355
CXCL5		NM_002994.3	NM_002994.3:250	Endogenous	mRNA	Hs	100	2.74015	1.8	3.18	2.98	3.32	2.81	2.66	0.31	4.24	3.02	3	3.13	3.32	2.23232
EOMES		NM_005442.2	NM_005442.2:1670	Endogenous	mRNA	Hs	97.92	2.31282	2.54	3.71	1.98	2.32	2.13	1.66	2.63	0.33	3.02	3.7	4.49	3.13	2.26853
CD209		NM_001144899.1	NM_001144899.1:588	Endogenous	mRNA	Hs	97.92	2.49745	1.8	3.01	3.3	2.73	2.39	2.08	2.31	2.92	1.02	2.58	2.64	3.49	2.33852
IL1RAPL1		NM_014271.3	NM_014271.3:1545	Endogenous	mRNA	Hs	100	2.64151	2.22	3.18	2.98	2.54	2.39	2.66	3.48	2.66	3.34	2	1.32	2.64	2.44851
IL17D		NM_138284.1	NM_138284.1:1570	Endogenous	mRNA	Hs	95.83	0.610721	0.22	0.01	2.98	3.43	1.39	1.66	2.63	1.92	1.61	3.17	2.9	2.91	2.45229
IL13RA2		NM_000640.2	NM_000640.2:400	Endogenous	mRNA	Hs	100	2.94359	2.54	3.47	3.3	2.32	3.13	3.08	1.31	2.66	3.19	2.8	2.32	3.32	2.49242
PIK3R6		NM_001010855.3	NM_001010855.3:1112	Endogenous	mRNA	Hs	97.92	#NUM!	1.22	2.59	2.57	2.9	0	2.4	1.31	3.14	2.02	2.58	4.02	2.91	2.5112
IFNA8		NM_002170.3	NM_002170.3:604	Endogenous	mRNA	Hs	100	2.96052	3.39	3.18	3.57	3.05	2.39	2.4	1.31	2.33	2.02	3.58	3.64	3.49	2.55838
DEFA4		NM_001925.1	NM_001925.1:210	Endogenous	mRNA	Hs	100	3.41532	3.39	3.71	2.79	3.64	3.51	3.54	3.31	1.33	2.61	2.58	3.32	2.91	2.56741
LILRA5		NM_181879.2	NM_181879.2:545	Endogenous	mRNA	Hs	100	2.5846	2.8	3.33	2.3	2.05	3.26	2.08	2.63	2.92	3.19	2.58	2.64	1.91	2.61355
IL17B		NM_014443.2	NM_014443.2:177	Endogenous	mRNA	Hs	97.92	2.62176	2.22	2.59	2.98	2.73	2.61	2.66	3.31	2.66	1.02	3.32	3.13	3.49	2.62303
IL11		NM_000641.3	NM_000641.3:449	Endogenous	mRNA	Hs	93.75	#NUM!	2.22	1.59	2.3	2.32	0	2.4	3.12	2.66	3.19	2.58	1.9	2.64	2.64525
CXCL12		NM_199168.3	NM_199168.3:81	Endogenous	mRNA	Hs	97.92	2.94932	2.8	3.59	3.68	1.73	2.81	3.66	3.9	2.92	1.61	2	2.9	3.32	2.65852
IL17RC		NM_153461.2	NM_153461.2:1214	Endogenous	mRNA	Hs	100	1.40502	2.54	3.33	3.3	1.32	2.61	0.08	3.48	2.66	2.34	2.58	2.32	2.91	2.68811
IL34		NM_152456.1	NM_152456.1:860	Endogenous	mRNA	Hs	100	2.92484	3.54	3.33	2.98	3.43	3.13	1.66	2.63	1.92	2.34	3.58	2.9	3.49	2.74534
IFNA14/16		NM_002173.2	NM_002173.2:330	Endogenous	mRNA	Hs	100	2.736	3.03	2.33	3.15	1.73	2.81	3.88	1.9	2.92	2.83	3.45	2.32	3.49	2.7564
SLC11A1		NM_000578.3	NM_000578.3:1679	Endogenous	mRNA	Hs	97.92	2.66862	1.22	3.71	3.44	2.54	2.81	3.25	1.9	2.92	3.19	2.8	2.9	3.13	2.76803
IL17C		NM_013278.4	NM_013278.4:405	Endogenous	mRNA	Hs	97.92	#NUM!	2.22	3.18	3.57	0	3.81	3.66	3.48	2.66	3.48	3	2.64	2.64	2.9607
HSD11B1		NM_181755.1	NM_181755.1:155	Endogenous	mRNA	Hs	100	4.40287	4.8	4.33	4.37	4.54	4.33	4.08	4.4	3.5	3.72	4.39	3.64	4.02	3.92925
SPI1		NM_003120.1	NM_003120.1:730	Endogenous	mRNA	Hs	100	4.62674	4.39	4.18	4.94	4.86	4.61	4.83	2.63	2.92	5.45	4.85	3.49	5.32	3.9449
FASLG		NM_000639.1	NM_000639.1:625	Endogenous	mRNA	Hs	100	4.97606	4.86	4.71	4.94	5.41	5.64	4.4	4.4	3.33	4.27	3.8	5.07	4.23	4.14868
FCRL4		NM_031282.2	NM_031282.2:1548	Endogenous	mRNA	Hs	100	4.3409	4.54	3.47	5.03	5.13	3.81	4.32	3.31	2.92	4.93	5.39	4.02	5.02	4.16003
IL19		NM_013371.3	NM_013371.3:1030	Endogenous	mRNA	Hs	100	4.44074	3.68	4.65	4.63	4.49	4.51	4.78	4.22	4.42	4.02	3.7	4.71	4.02	4.16935
TNFRSF17		NM_001192.2	NM_001192.2:635	Endogenous	mRNA	Hs	100	4.40007	5.61	3.33	4.37	4.54	4.45	4.4	3.48	3.66	4.41	5.08	4.02	4.84	4.20797
PNOC		NM_001284244.1	NM_001284244.1:416	Endogenous	mRNA	Hs	100	4.42521	4.39	3.71	4.84	4.82	4.05	4.88	3.77	3.14	5.45	5	3.64	4.78	4.21562
PLAT		NM_000930.3	NM_000930.3:1340	Endogenous	mRNA	Hs	100	4.91396	5.13	4.92	4.79	5.22	4.85	4.6	4.56	3.33	4.34	4.58	4.71	4.32	4.27935
ADGRG3		NM_170776.5	NM_170776.5:1312	Endogenous	mRNA	Hs	100	2.3298	2.22	3.01	2.79	2.32	1.39	2.66	3.12	1.92	2.83	3.17	2.9	2.91	2.77182
IGFBP7		NM_001553.1	NM_001553.1:690	Endogenous	mRNA	Hs	100	2.75158	2.8	2.33	2.79	3.19	2.81	2.66	1.9	3.33	3.02	3.45	2.64	2.64	2.77783
DEFB103A/B		NM_001081551.4	NM_001081551.4:8	Endogenous	mRNA	Hs	100	3.29118	4.03	2.82	3.57	3.43	2.81	3.25	1.31	3.14	3.02	3	3.32	3.78	2.78608
CXCR1		NM_000634.2	NM_000634.2:653	Endogenous	mRNA	Hs	100	2.73599	2.54	3.33	3.15	2.9	2.61	2.08	2.31	2.66	2.34	3.17	3.13	3.32	2.79196
CCR8		NM_005201.2	NM_005201.2:245	Endogenous	mRNA	Hs	100	2.48624	2.8	1.59	1.98	2.9	2.61	3.54	2.31	2.92	2.61	3.9	2.64	2.91	2.84249
SERPINA1		NM_001127702.1	NM_001127702.1:963	Endogenous	mRNA	Hs	100	2.70874	2.8	2.82	0.98	3.64	3.71	3.78	1.9	2.33	3.19	3.17	3.49	3.64	2.87838
CD8A		NM_001768.6	NM_001768.6:1085	Endogenous	mRNA	Hs	100	3.29906	3.54	2.59	3.44	3.19	3.39	3.78	3.77	2.92	2.61	3	2.9	2.32	2.88777
IL5RA		NM_000564.4	NM_000564.4:961	Endogenous	mRNA	Hs	100	2.53141	1.8	3.01	3.68	2.54	3.13	1.66	2.63	3.14	2.83	2.58	3.13	3.13	2.89665
IFNL4		NM_001276254.2	NM_001276254.2:713	Endogenous	mRNA	Hs	100	2.82355	2.8	2.82	3.68	2.32	2.61	2.88	1.9	3.14	3.19	3	3.32	3.13	2.89876
IL22RA1		NM_021258.3	NM_021258.3:1456	Endogenous	mRNA	Hs	100	3.28803	3.22	3.47	3.3	2.54	3.39	3.98	3.48	1.92	2.61	3.32	3.32	3.13	2.90552
IL1RL2		NM_001351447.1	NM_001351447.1:458	Endogenous	mRNA	Hs	97.92	2.87576	3.22	3.01	2.98	2.05	2.61	3.66	2.9	3.5	2.02	3.9	2.32	3.32	2.91688
GUCY1B1		NM_000857.2	NM_000857.2:1878	Endogenous	mRNA	Hs	100	3.15036	3.68	3.18	1.98	3.19	3.89	3.4	2.31	3.5	2.83	2.8	3.13	3.13	2.92608
IL20RA		NM_014432.2	NM_014432.2:535	Endogenous	mRNA	Hs	100	2.70691	2.8	3.59	3.3	2.32	2.13	2.4	3.63	2.92	2.34	2.32	3.49	3.13	2.92681
CRP		NM_000567.2	NM_000567.2:108	Endogenous	mRNA	Hs	100	3.38166	3.92	3.33	3.98	2.32	3.39	3.66	2.63	3.79	2.02	2.8	3.13	3.64	2.93737
IDO1		NM_002164.5	NM_002164.5:369	Endogenous	mRNA	Hs	100	3.00341	3.22	2.33	3.3	3.05	4.05	2.4	2.63	2.33	3.19	3.17	3.32	3.13	2.9386
CD1E		NM_001042583.2	NM_001042583.2:1324	Endogenous	mRNA	Hs	100	2.8186	2.8	3.01	3.68	2.9	1.81	3.08	1.9	3.79	3.02	3.17	3.13	3.13	2.96204
IFNK		NM_020124.2	NM_020124.2:310	Endogenous	mRNA	Hs	100	3.09383	2.54	3.59	3.44	2.9	3.13	3.08	2.9	2.92	3.34	3.32	3.78	1.91	2.96391
IL27		NM_145659.3	NM_145659.3:143	Endogenous	mRNA	Hs	100	3.30885	3.8	3.59	3.68	2.9	3.13	2.88	1.31	3.14	3.72	3.45	3.32	3.91	2.96925
RGMA		NM_001166283.1	NM_001166283.1:1074	Endogenous	mRNA	Hs	100	3.33246	3.22	3.01	3.68	3.64	2.98	3.54	2.63	3.33	2.83	3.32	2.32	3.64	2.97613
IL9		NM_000590.1	NM_000590.1:300	Endogenous	mRNA	Hs	100	3.09253	2.22	3.33	3.68	3.32	2.98	3.25	3.12	3.14	2.61	3	3.13	2.91	2.97884
CD163		NM_004244.5	NM_004244.5:3091	Endogenous	mRNA	Hs	100	2.76599	3.03	3.18	2.79	2.05	2.39	3.4	3.12	2.66	2.34	3	3.32	3.64	2.98265
CCL23		NM_005064.3	NM_005064.3:331	Endogenous	mRNA	Hs	100	2.39589	3.03	1.01	2.3	3.19	3.51	2.4	2.63	3.14	3.34	3.17	3.13	2.64	2.99553
IFNB1		NM_002176.2	NM_002176.2:92	Endogenous	mRNA	Hs	100	3.4349	2.8	3.82	3.57	3.05	3.39	4.16	3.12	2.92	3.48	3	3.49	2.32	3.02755
CSF3R		NM_000760.3	NM_000760.3:2478	Endogenous	mRNA	Hs	100	2.92393	3.22	3.59	2.3	2.05	2.81	4.08	2.63	2.33	3.61	3.7	2.9	3.49	3.0646
ELANE		NM_001972.2	NM_001972.2:195	Endogenous	mRNA	Hs	100	2.9681	2.54	2.59	3.68	2.54	3.61	3.08	3.12	2.66	2.83	3.17	3.13	3.64	3.07672
FCGR1A/B		NM_000566.3	NM_000566.3:738	Endogenous	mRNA	Hs	100	3.4214	3.03	4.1	3.3	2.9	3.39	3.98	3.31	3.14	2.83	2.58	3.49	3.32	3.09519
KLRC1		NM_002259.3	NM_002259.3:335	Endogenous	mRNA	Hs	100	2.85386	3.39	3.01	1.57	2.54	4.61	2.88	2.9	3.14	2.02	3.7	5.07	2.64	3.1135
CXCL11		NM_005409.4	NM_005409.4:282	Endogenous	mRNA	Hs	100	2.95807	3.39	3.18	3.15	2.54	2.39	3.25	3.9	2.92	3.02	2.58	2.9	3.64	3.12797
C2		NM_000063.5	NM_000063.5:730	Endogenous	mRNA	Hs	100	2.53419	2.8	3.33	3.15	1.73	1.81	2.88	3.12	3.33	2.34	3.17	3.49	3.49	3.12911
FCGR2A		NM_021642.3	NM_021642.3:60	Endogenous	mRNA	Hs	100	3.14887	2.54	3.18	3.15	3.32	3.26	3.54	3.12	3.14	3.72	3	2.64	3.32	3.13989
FPR1		NM_002029.3	NM_002029.3:542	Endogenous	mRNA	Hs	100	3.02926	4.13	2.82	2.57	3.19	2.81	2.88	3.63	2.66	3.34	2.8	3.32	3.49	3.18622
LTF		NM_002343.2	NM_002343.2:590	Endogenous	mRNA	Hs	100	3.36697	2.54	3.59	3.57	3.54	3.89	3.25	3.12	3.33	3.48	3.8	3.32	2.32	3.19226
IL25		NM_022789.2	NM_022789.2:1027	Endogenous	mRNA	Hs	100	3.14177	3.03	3.92	2.57	2.73	3.26	3.54	3.63	3.14	3.02	3	3.13	3.32	3.19969
IL1B		NM_000576.2	NM_000576.2:560	Endogenous	mRNA	Hs	100	3.10825	3.68	3.59	2.57	3.19	3.13	2.66	3.31	3.33	3.02	3.17	3.32	3.13	3.21122
IL37		NM_014439.3	NM_014439.3:336	Endogenous	mRNA	Hs	100	3.08568	2.22	3.47	3.44	2.73	3.26	3.66	3.12	3.33	3.48	2	4.02	3.78	3.21234
IFI27		NM_005532.3	NM_005532.3:390	Endogenous	mRNA	Hs	100	3.04905	2.22	2.33	3.89	2.9	4.05	3.4	3.9	2.92	2.61	2.32	5.23	3.13	3.22679
IL3		NM_000588.3	NM_000588.3:79	Endogenous	mRNA	Hs	100	3.15491	2.54	3.59	3.3	3.43	2.81	3.4	2.31	3.66	3.48	3.32	3.32	3.49	3.22821
IFNL2/3		NM_172139.2	NM_172139.2:104	Endogenous	mRNA	Hs	100	2.50469	2.22	3.47	3.15	3.05	1.39	2.4	3.48	2.92	2.61	3.45	3.78	3.32	3.236
ITLN1		NM_017625.2	NM_017625.2:116	Endogenous	mRNA	Hs	100	2.99023	3.22	3.01	3.3	2.05	2.81	3.88	3.48	2.33	2.61	3.58	3.9	3.91	3.23929
IL1RN		NM_000577.4	NM_000577.4:174	Endogenous	mRNA	Hs	100	3.11795	2.54	3.01	3.44	3.54	3.71	2.66	3.12	3.33	2.61	3	4.41	3.32	3.25579
PLAUR		NM_001005376.2	NM_001005376.2:538	Endogenous	mRNA	Hs	100	3.48286	3.92	4.01	3.44	3.32	2.39	4.16	3.48	2.66	3.61	4	2.64	3.49	3.27398
CASP5		NM_004347.1	NM_004347.1:580	Endogenous	mRNA	Hs	100	3.41278	3.39	3.33	3.15	3.43	3.81	3.4	3.12	3.66	3.19	2.32	4.23	3.49	3.28105
LTBR		XM_006718983.2	XM_006718983.2:680	Endogenous	mRNA	Hs	100	2.79368	3.92	3.01	2.79	3.64	2.39	1.66	2.9	3.14	3.72	3.17	3.13	3.78	3.291
THBS1		NM_003246.2	NM_003246.2:3465	Endogenous	mRNA	Hs	100	3.01514	3.39	3.47	2.3	2.73	3.13	3.25	3.48	2.33	3.72	3.7	2.64	4.32	3.29201
CD276		NM_001024736.1	NM_001024736.1:1162	Endogenous	mRNA	Hs	100	3.21338	4.03	2.82	3.44	3.32	2.61	3.25	3.63	3.79	3.19	2.58	3.78	3.13	3.32021
BDKRB1		NM_000710.3	NM_000710.3:442	Endogenous	mRNA	Hs	100	2.82918	3.22	3.01	2.57	2.32	2.61	3.4	3.9	3.5	2.61	3.45	3.78	2.91	3.32529
PDCD1LG2		NM_025239.3	NM_025239.3:642	Endogenous	mRNA	Hs	100	3.1696	2.8	3.01	2.3	3.73	3.71	3.78	3.77	2.66	3.83	3.17	3.64	3.13	3.33955
IL12A		NM_000882.2	NM_000882.2:775	Endogenous	mRNA	Hs	100	2.87877	3.22	2.59	2.98	3.05	3.61	2.08	3.48	3.79	3.48	3.7	2.64	3.13	3.34599
HDC		NM_002112.3	NM_002112.3:1170	Endogenous	mRNA	Hs	100	3.51591	3.54	3.18	3.15	4.05	3.39	3.88	2.9	2.92	3.93	4.17	3.9	2.64	3.35606
CCR10		NM_016602.2	NM_016602.2:843	Endogenous	mRNA	Hs	100	3.16564	3.68	3.33	3.44	3.54	2.81	2.4	3.31	2.92	3.48	3.7	2.9	4.02	3.36462
CCL25		NM_005624.2	NM_005624.2:325	Endogenous	mRNA	Hs	100	3.02487	3.22	3.01	2.57	3.19	3.13	3.08	3.63	3.33	3.61	2.32	3.9	3.78	3.38052
CCL2		NM_002982.3	NM_002982.3:250	Endogenous	mRNA	Hs	100	3.60329	3.54	4.01	3.98	3.19	3.13	3.88	3.48	3.92	4.11	2.8	2.9	3.32	3.38766
CCL26		NM_006072.4	NM_006072.4:184	Endogenous	mRNA	Hs	100	3.55339	3.68	4.18	2.79	3.19	3.89	3.78	2.63	3.92	3.48	3.58	3.64	3.32	3.4027
IL1RAPL2		NM_017416.1	NM_017416.1:1800	Endogenous	mRNA	Hs	100	3.14354	3.54	3.01	3.57	2.9	2.39	3.66	3.48	2.92	4.02	3.9	3.13	3.13	3.40583
CCL16		NM_004590.3	NM_004590.3:104	Endogenous	mRNA	Hs	100	3.44609	3.03	3.18	4.07	3.64	3.61	3.25	3.31	4.03	3.72	3.17	3.78	2.64	3.40909
MGAM		XM_011516674.2	XM_011516674.2:3000	Endogenous	mRNA	Hs	100	2.46415	2.8	1.59	2.79	3.32	2.61	2.08	3.48	3.66	3.48	2.58	4.02	3.49	3.42152
NOS2		NM_000625.4	NM_000625.4:605	Endogenous	mRNA	Hs	100	3.02581	3.03	3.47	1.57	3.54	3.71	3.54	3.12	3.14	3.61	3.32	3.32	4.23	3.43717
CD244		NM_001166663.1	NM_001166663.1:1037	Endogenous	mRNA	Hs	100	3.20991	4.22	3.01	3.44	3.32	2.13	3.54	3.63	2.33	3.02	3.9	4.13	4.02	3.43889
IFNA6		NM_021002.2	NM_021002.2:342	Endogenous	mRNA	Hs	100	3.11992	2.54	3.33	2.57	3.32	3.61	3.54	3.48	3.5	3.34	3.7	3.78	2.91	3.43951
MS4A7		NM_206939.1	NM_206939.1:716	Endogenous	mRNA	Hs	100	3.06146	1.22	3.59	4.74	3.43	2.98	3.88	1.9	2.92	4.83	3.7	3.32	5.18	3.45641
IL17RB		NM_018725.3	NM_018725.3:225	Endogenous	mRNA	Hs	100	3.56641	3.39	3.59	2.98	4.38	3.81	3.4	3.77	3.14	3.48	3.32	3.49	3.64	3.46726
IFNW1		NM_002177.1	NM_002177.1:994	Endogenous	mRNA	Hs	100	3.8042	3.92	3.47	4.15	3.73	3.71	3.88	4.01	2.92	3.48	3	3.78	3.78	3.47031
ALPL		NM_000478.4	NM_000478.4:988	Endogenous	mRNA	Hs	100	3.45764	3.03	3.59	3.89	3.54	3.51	3.25	3.31	3.33	3.61	3.32	3.13	4.32	3.4833
CCL7		NM_006273.2	NM_006273.2:120	Endogenous	mRNA	Hs	100	3.1741	2.8	3.82	3.3	3.73	2.39	3.25	3.48	3.5	3.02	3.58	3.49	3.91	3.48677
MARCO		NM_006770.3	NM_006770.3:1535	Endogenous	mRNA	Hs	100	1.90413	0.22	3.71	2.57	2.05	3.26	3.4	4.22	1.92	3.19	3.9	4.13	4.41	3.49926
MS4A2		NM_000139.3	NM_000139.3:661	Endogenous	mRNA	Hs	100	3.57809	4.03	3.71	3.79	4.05	3.81	2.4	3.9	3.14	3.61	3.45	3.9	3.13	3.50742
ALOX15		NM_001140.3	NM_001140.3:1910	Endogenous	mRNA	Hs	100	3.38122	3.03	3.82	3.79	3.73	2.81	3.25	4.12	2.66	4.02	3.17	4.13	3.32	3.52391
IL36G		NM_019618.3	NM_019618.3:280	Endogenous	mRNA	Hs	100	3.02732	3.22	3.01	2.57	3.05	2.98	3.4	4.22	2.66	3.83	3.45	3.49	3.78	3.53662
VCAM1		NM_001078.3	NM_001078.3:1021	Endogenous	mRNA	Hs	100	3.0905	2.8	3.33	3.68	3.05	3.13	2.66	3.48	3.5	3.48	3.17	4.23	3.49	3.54467
CCL27		NM_006664.2	NM_006664.2:130	Endogenous	mRNA	Hs	100	3.16797	3.22	2.59	2.79	3.19	3.51	3.88	3.48	4.24	3.02	3.17	3.78	3.78	3.55494
CXCL3		NM_002090.2	NM_002090.2:540	Endogenous	mRNA	Hs	100	3.32573	3.8	3.33	4.15	3.43	3.13	2.4	4.4	4.03	2.02	4.24	4.02	3.32	3.55746
CCL13		NM_005408.2	NM_005408.2:129	Endogenous	mRNA	Hs	100	3.60818	3.03	4.18	3.44	3.43	3.71	3.98	3.48	3.66	3.72	3.8	3.64	3.13	3.56456
SELE		NM_000450.2	NM_000450.2:1505	Endogenous	mRNA	Hs	100	3.04496	3.22	3.33	2.3	3.82	2.39	3.54	3.63	2.92	3.48	3.7	4.13	3.64	3.56468
TGFB2		NM_003238.2	NM_003238.2:1125	Endogenous	mRNA	Hs	100	3.58581	3.03	4.47	3.68	3.32	3.51	3.66	2.63	4.03	3.61	4.32	3.78	3.32	3.5712
IFNA4/7/10/17/21		NM_021268.2	NM_021268.2:291	Endogenous	mRNA	Hs	100	3.33749	4.54	3.33	2.79	3.43	2.61	3.66	2.9	3.79	3.19	4.08	3.64	4.02	3.57659
CCL19		NM_006274.2	NM_006274.2:185	Endogenous	mRNA	Hs	100	3.33668	3.03	3.18	3.79	3.43	3.39	3.25	3.48	3.5	2.83	4	4.02	3.78	3.57713
CCR1		NM_001295.2	NM_001295.2:195	Endogenous	mRNA	Hs	100	3.47237	3.54	3.33	3.57	4.05	2.81	3.66	2.63	3.79	4.02	3.58	3.78	3.91	3.58423
IL9R		NM_176786.2	NM_176786.2:453	Endogenous	mRNA	Hs	100	3.19283	3.22	3.59	2.98	3.19	3.13	3.08	3.31	3.5	3.61	3.58	3.9	3.64	3.58571
ALOX12		NM_000697.2	NM_000697.2:1065	Endogenous	mRNA	Hs	100	3.71615	3.54	3.92	3.57	3.54	3.61	4.16	3.12	4.03	3.48	3.45	3.78	3.78	3.59451
IL33		NM_001199640.1	NM_001199640.1:419	Endogenous	mRNA	Hs	100	3.04293	2.54	3.18	3.3	3.19	3.51	2.66	3.31	3.33	4.11	3.58	3.32	4.02	3.59661
CPA3		NM_001870.2	NM_001870.2:220	Endogenous	mRNA	Hs	100	3.24323	3.68	3.18	2.98	3.82	4.2	2.08	3.63	2.33	4.02	4	4.23	4.02	3.63652
SIGLEC5		NM_003830.3	NM_003830.3:1405	Endogenous	mRNA	Hs	100	3.49465	3.54	3.01	3.89	2.9	3.39	4.47	2.9	3.66	3.83	4.17	3.49	3.91	3.63666
CEACAM3		NM_001815.3	NM_001815.3:527	Endogenous	mRNA	Hs	100	3.00758	3.92	3.33	1.98	3.05	3.26	2.88	3.48	3.92	3.93	4.17	3.13	3.32	3.63926
TMPRSS2		NM_005656.3	NM_005656.3:591	Endogenous	mRNA	Hs	100	3.06712	2.8	2.82	2.79	3.43	3.39	3.25	4.01	4.03	3.72	3.58	3.13	3.49	3.64648
IL4		NM_172348.1	NM_172348.1:535	Endogenous	mRNA	Hs	100	3.90829	4.03	3.82	2.79	4.49	4.2	4.4	3.9	3.5	3.61	3.45	3.49	4.02	3.65526
ACKR2		NM_001296.5	NM_001296.5:741	Endogenous	mRNA	Hs	100	3.40764	3.03	3.47	3.68	3.05	3.51	3.78	3.63	4.24	3.83	2.58	4.32	3.64	3.6569
PLG		NM_000301.3	NM_000301.3:123	Endogenous	mRNA	Hs	100	3.35257	3.8	3.71	2.98	3.19	3.26	3.25	3.77	3.33	4.02	3.58	3.13	4.23	3.65704
IL17RD		NM_017563.5	NM_017563.5:1680	Endogenous	mRNA	Hs	100	3.67785	3.92	3.92	3.57	3.43	3.39	3.88	3.48	4.03	3.19	3.58	3.9	3.91	3.66972
CCL1		NM_002981.2	NM_002981.2:195	Endogenous	mRNA	Hs	100	3.71739	3.03	3.71	3.79	4.19	3.81	3.88	2.9	2.66	3.02	5.45	4.49	4.32	3.67482
C3AR1		NM_004054.2	NM_004054.2:415	Endogenous	mRNA	Hs	100	3.6666	4.22	3.71	4.15	3.32	2.98	3.78	2.9	4.03	3.83	3.58	4.41	3.49	3.67571
GZMH		NM_033423.4	NM_033423.4:717	Endogenous	mRNA	Hs	100	3.19239	2.8	2.33	3.98	3.19	3.61	3.54	3.77	3.14	4.19	4.08	3.9	3.13	3.67671
HCK		NM_002110.2	NM_002110.2:260	Endogenous	mRNA	Hs	100	3.34409	2.54	3.01	4.07	3.19	3.98	3.54	3.48	3.66	3.34	3.45	3.9	4.32	3.6773
LTC4S		NM_145867.1	NM_145867.1:212	Endogenous	mRNA	Hs	100	3.51263	3.22	3.47	3.68	3.19	3.51	4.08	3.12	3.33	3.34	4	4.13	4.32	3.67824
CX3CL1		NM_002996.4	NM_002996.4:1080	Endogenous	mRNA	Hs	100	3.36809	3.8	3.59	2.98	2.9	3.81	3.25	4.12	3.66	3.72	3.58	4.02	3.13	3.69059
CCL21		NM_002989.2	NM_002989.2:180	Endogenous	mRNA	Hs	100	3.20747	3.22	3.92	2.79	3.43	3.13	2.88	3.48	3.5	3.83	4	3.9	3.49	3.69374
CCL14		NM_032963.4	NM_032963.4:243	Endogenous	mRNA	Hs	100	3.92841	3.54	3.82	3.98	3.73	3.98	4.6	3.9	2.92	4.02	3.45	3.49	4.64	3.69805
MRC1		NM_002438.3	NM_002438.3:940	Endogenous	mRNA	Hs	100	3.81487	4.22	4.01	3.3	3.64	3.81	3.98	4.31	3.92	4.34	3.45	3.49	2.91	3.70082
IL18RAP		NM_003853.3	NM_003853.3:1154	Endogenous	mRNA	Hs	100	3.41192	3.92	2.82	3.68	3.73	3.61	2.88	2.9	3.14	3.19	4.75	4.57	4.13	3.7092
FCGR3A/B		NM_000569.6	NM_000569.6:873	Endogenous	mRNA	Hs	100	3.81615	3.39	3.82	4.15	3.82	3.98	3.78	3.31	3.33	3.83	4.52	3.64	3.78	3.71422
IFNA5		NM_002169.2	NM_002169.2:367	Endogenous	mRNA	Hs	100	3.55324	3.68	3.71	3.15	2.9	3.61	4.47	4.01	4.24	3.02	3.7	4.02	3.49	3.72359
DYSF		NM_003494.3	NM_003494.3:5880	Endogenous	mRNA	Hs	100	3.87961	4.03	4.01	4.15	3.43	4.05	3.66	4.22	2.92	3.61	4	4.02	3.91	3.75357
IL20		NM_018724.3	NM_018724.3:292	Endogenous	mRNA	Hs	100	3.27741	3.03	3.01	3.57	3.32	2.81	4.08	3.77	3.92	3.83	4.24	2.9	4.02	3.75378
FCAR		NM_133278.2	NM_133278.2:750	Endogenous	mRNA	Hs	100	3.5785	3.22	3.82	3.68	3.82	3.13	3.88	3.77	3.33	4.02	3.7	4.13	3.64	3.75587
GZMB		NM_004131.4	NM_004131.4:621	Endogenous	mRNA	Hs	100	3.2369	3.22	3.59	3.44	2.73	3.26	3.25	3.63	4.24	3.72	4.08	3.49	3.49	3.76433
IL23R		NM_144701.2	NM_144701.2:1800	Endogenous	mRNA	Hs	100	3.67885	3.22	3.18	4.15	3.98	4.51	3.25	3.9	4.33	3.19	4.75	4.23	2.64	3.76701
CSF3		NM_000759.3	NM_000759.3:600	Endogenous	mRNA	Hs	100	3.31243	2.8	3.33	3.15	3.73	3.71	3.25	2.63	3.66	4.02	4	4.13	4.49	3.76981
IL15		NM_000585.4	NM_000585.4:715	Endogenous	mRNA	Hs	100	3.69041	3.8	3.47	4.3	2.73	4.61	3.54	3.31	2.66	4.54	4.24	4.13	4.13	3.77432
CXCL16		NM_001100812.1	NM_001100812.1:850	Endogenous	mRNA	Hs	100	3.50582	3.92	3.33	3.57	3.32	3.39	3.54	3.9	3.92	3.83	3.32	3.78	4.02	3.78792
IL3RA		NM_002183.2	NM_002183.2:745	Endogenous	mRNA	Hs	100	3.96918	4.22	4.01	4.68	3.43	3.71	3.88	4.48	2.92	4.11	3.45	4.41	3.64	3.79295
CCRL2		NM_001130910.1	NM_001130910.1:266	Endogenous	mRNA	Hs	100	3.94682	3.54	4.33	4.44	3.43	3.81	4.25	3.48	3.92	4.66	4.08	3.49	3.32	3.79879
IL36B		NM_014438.5	NM_014438.5:261	Endogenous	mRNA	Hs	100	3.92914	2.54	4.53	4.07	3.98	4.13	4.78	3.77	3.14	4.27	3.32	4.13	4.41	3.80953
BDKRB2		NM_000623.3	NM_000623.3:199	Endogenous	mRNA	Hs	100	3.31823	3.39	3.33	3.68	2.9	3.13	3.54	3.48	3.79	4.41	3.9	3.32	4.13	3.82063
TNFSF18		NM_005092.2	NM_005092.2:175	Endogenous	mRNA	Hs	100	3.63057	3.8	4.1	3.44	3.43	3.13	3.98	3.31	4.33	4.11	4.24	3.78	3.32	3.82554
LILRB2		NM_001278405.1	NM_001278405.1:256	Endogenous	mRNA	Hs	100	3.74482	3.22	3.47	4.07	3.82	4.2	3.78	3.12	3.5	4.54	4.32	3.78	4.02	3.84958
CCL8		NM_005623.2	NM_005623.2:497	Endogenous	mRNA	Hs	100	3.44143	3.92	3.59	2.98	3.32	3.26	3.66	3.77	3.66	3.72	3.7	3.9	4.41	3.85193
AGT		NM_000029.3	NM_000029.3:827	Endogenous	mRNA	Hs	100	3.59811	3.54	4.1	3.57	3.32	3.71	3.4	3.63	4.42	3.83	3.45	4.32	3.64	3.86505
CCR3		NM_001837.2	NM_001837.2:980	Endogenous	mRNA	Hs	100	3.95741	3.8	4.33	4.37	4.13	3.98	3.25	4.56	4.42	3.19	3.45	3.64	4.13	3.86522
IL17RE		NM_153483.1	NM_153483.1:760	Endogenous	mRNA	Hs	100	3.78079	3.54	3.01	5.3	2.73	4.76	3.98	3.9	3.66	4.97	2.32	4.84	4.23	3.87195
S100A12		NM_005621.1	NM_005621.1:260	Endogenous	mRNA	Hs	100	3.65529	3.68	3.47	3.44	3.64	3.51	4.25	3.31	4.24	4.11	3.8	3.49	4.41	3.8727
IL24		NM_001185158.1	NM_001185158.1:380	Endogenous	mRNA	Hs	100	4.29719	4.47	4.26	4.37	4.9	3.98	3.88	3.9	3.66	3.72	4.32	3.78	3.91	3.87591
IL15RA		NM_002189.3	NM_002189.3:709	Endogenous	mRNA	Hs	100	3.29656	3.03	3.33	3.79	3.32	3.51	2.88	4.12	4.42	3.61	3.32	3.64	4.32	3.88381
LILRA6		NM_024318.3	NM_024318.3:1255	Endogenous	mRNA	Hs	100	3.88593	3.54	4.4	3.68	3.98	3.89	3.88	4.22	4.58	4.11	3.58	3.64	3.32	3.8847
CXCL1		NM_001511.3	NM_001511.3:270	Endogenous	mRNA	Hs	100	3.26767	2.54	4.26	3.57	2.54	3.39	3.66	3.31	4.03	3.93	4.17	3.78	4.32	3.90936
TLR3		NM_003265.2	NM_003265.2:772	Endogenous	mRNA	Hs	100	3.47572	2.22	4.01	4.23	3.32	3.39	4.16	3.9	4.14	3.61	4.08	4.02	3.78	3.91734
SORT1		NM_002959.5	NM_002959.5:380	Endogenous	mRNA	Hs	100	4.04045	4.54	4.47	3.98	4.05	3.26	4.08	3.77	3.92	3.93	4	4.32	3.64	3.92444
EBI3		NM_005755.2	NM_005755.2:494	Endogenous	mRNA	Hs	100	3.94908	4.47	3.33	3.57	4.38	4.2	3.88	3.77	3.92	3.61	4.39	3.9	4.02	3.92779
IL1F10		NM_032556.6	NM_032556.6:444	Endogenous	mRNA	Hs	100	3.68385	3.54	3.82	4.15	3.05	3.51	4.16	4.01	3.14	4.19	3.9	4.23	4.23	3.92951
ITGAM		NM_000632.3	NM_000632.3:1400	Endogenous	mRNA	Hs	100	3.33253	4.13	3.18	2.57	3.43	3.13	3.78	4.12	4.03	3.93	3.9	4.02	3.64	3.93699
NFATC4		NM_001136022.2	NM_001136022.2:2296	Endogenous	mRNA	Hs	100	3.87713	3.54	4.59	3.79	3.64	3.39	4.47	4.22	3.5	4.27	4	3.32	4.57	3.95507
TNFSF9		NM_003811.3	NM_003811.3:239	Endogenous	mRNA	Hs	100	3.96574	4.54	4.01	3.3	4.38	3.81	3.88	4.01	3.92	3.19	4.32	3.78	4.71	3.96007
CXCL2		NM_002089.4	NM_002089.4:284	Endogenous	mRNA	Hs	100	3.82658	3.8	3.82	4.23	3.05	3.81	4.4	3.9	3.5	3.34	4.08	4.71	4.41	3.96126
CCL18		NM_002988.3	NM_002988.3:232	Endogenous	mRNA	Hs	100	4.0258	3.68	3.59	4.37	3.82	4.85	3.98	4.12	1.92	4.54	4.52	5.32	4.49	3.96362
IL31		NM_001014336.1	NM_001014336.1:349	Endogenous	mRNA	Hs	100	4.05321	3.68	4.71	4.15	3.82	3.61	4.47	4.48	2.66	4.19	4.75	3.64	4.57	3.97509
CSF1R		NM_005211.3	NM_005211.3:1230	Endogenous	mRNA	Hs	100	3.58922	3.39	3.47	3.68	3.19	3.89	3.98	3.77	4.24	3.72	3.9	3.9	4.41	3.98232
IRAK3		NM_007199.1	NM_007199.1:1735	Endogenous	mRNA	Hs	100	3.53769	3.68	3.59	3.44	3.19	3.13	4.32	3.9	3.5	3.93	4.64	3.49	4.64	3.98931
OSM		NM_020530.6	NM_020530.6:131	Endogenous	mRNA	Hs	100	3.98461	3.8	3.71	4.3	4.49	3.89	3.78	4.48	3.79	3.61	4.52	4.71	3.13	3.99811
TLR4		NM_003266.3	NM_003266.3:2535	Endogenous	mRNA	Hs	100	3.83321	3.92	4.26	3.68	3.19	3.89	4.16	3.63	4.5	3.83	3.7	4.02	4.41	4.00127
ACKR3		NM_020311.1	NM_020311.1:375	Endogenous	mRNA	Hs	100	3.94229	3.54	4.1	3.79	4.05	4.13	4.08	3.63	4.42	3.48	4	4.23	4.41	4.01136
CXCL17		NM_198477.3	NM_198477.3:169	Endogenous	mRNA	Hs	100	3.66867	2.54	4.18	3.79	3.54	3.89	4.4	3.63	3.79	4.11	4.08	4.41	4.13	4.01704
CCR2		NM_001123041.2	NM_001123041.2:743	Endogenous	mRNA	Hs	100	3.81181	3.8	4.33	3.89	2.54	5.33	3.54	3.63	3.14	4.19	3.8	5.36	4.41	4.03094
IL36A		NM_014440.1	NM_014440.1:45	Endogenous	mRNA	Hs	100	3.49666	2.22	4.18	3.68	3.64	3.89	3.78	3.77	3.92	4.48	3.45	4.78	4.02	4.04635
LRG1		NM_052972.3	NM_052972.3:656	Endogenous	mRNA	Hs	100	4.28453	4.03	3.92	5.03	4.26	4.71	3.88	4.01	3.5	4.83	4.58	3.49	4.13	4.05945
FPR2		NM_001005738.1	NM_001005738.1:620	Endogenous	mRNA	Hs	100	4.01969	3.68	3.92	3.98	4.13	3.98	4.47	3.48	4.03	4.34	4.17	3.9	4.57	4.06676
GNLY		NM_006433.2	NM_006433.2:305	Endogenous	mRNA	Hs	100	4.28658	4.61	3.01	4.3	4.82	5.42	3.98	3.77	3.14	3.72	4.9	5.49	3.91	4.08282
NTNG2		NM_032536.1	NM_032536.1:1240	Endogenous	mRNA	Hs	100	3.94528	3.8	4.1	4.23	4.13	3.26	4.25	3.9	4.14	4.11	4.24	3.9	4.23	4.08426
IL1A		NM_000575.3	NM_000575.3:1136	Endogenous	mRNA	Hs	100	4.21929	4.68	4.26	4.3	4.13	3.51	4.54	4.22	3.33	4.48	4.24	4.13	4.32	4.10178
HAMP		NM_021175.2	NM_021175.2:190	Endogenous	mRNA	Hs	100	3.85613	3.8	4.26	4.23	2.9	3.98	4.16	3.63	3.79	4.66	4.32	4.23	4.13	4.11261
IL1RL1		NM_016232.4	NM_016232.4:700	Endogenous	mRNA	Hs	100	3.65782	3.03	4.01	3.44	3.98	3.13	4.6	3.9	4.42	3.83	4.08	4.41	4.13	4.12214
CSF2RA		NM_006140.3	NM_006140.3:660	Endogenous	mRNA	Hs	100	3.66333	2.8	4.1	3.15	3.82	4.05	4.32	4.4	3.92	3.83	3.9	4.78	4.13	4.14696
MEFV		NM_000243.2	NM_000243.2:1162	Endogenous	mRNA	Hs	100	3.95342	2.8	4.26	4.23	3.64	4.26	4.88	3.31	4.42	4.02	4.39	4.41	4.49	4.15054
PLAU		NM_002658.2	NM_002658.2:793	Endogenous	mRNA	Hs	100	3.95429	3.39	4.18	3.89	3.73	3.89	4.78	4.31	4.24	4.02	4	4.02	4.41	4.16357
C5AR1		NM_001736.3	NM_001736.3:104	Endogenous	mRNA	Hs	100	4.00927	4.03	4.18	3.98	3.9	3.61	4.4	4.22	4.14	3.61	4.45	4.49	4.23	4.17953
NLRC4		NM_001199138.1	NM_001199138.1:2662	Endogenous	mRNA	Hs	100	4.26353	4.31	4.33	4.23	3.82	4.33	4.6	4.22	4.33	5.02	3.58	3.64	4.49	4.1843
GAB2		NM_080491.2	NM_080491.2:755	Endogenous	mRNA	Hs	100	4.03989	4.39	4.26	3.68	3.98	3.89	4.08	3.48	4.73	4.41	4.24	3.9	4.49	4.18722
IL1R2		NM_173343.1	NM_173343.1:905	Endogenous	mRNA	Hs	100	4.15821	3.54	4.47	4.37	4.19	4.13	4.32	4.22	4.03	3.34	4.45	4.78	4.49	4.19179
CX3CR1		NM_001337.3	NM_001337.3:1040	Endogenous	mRNA	Hs	100	3.88442	3.22	4.4	3.89	3.43	4.13	4.4	3.77	4.03	4.41	4.75	3.9	4.49	4.21064
HPGD		NM_000860.5	NM_000860.5:549	Endogenous	mRNA	Hs	100	4.05734	4.03	4.33	3.79	3.19	5.45	3.88	3.63	4.03	4.34	3.45	6.02	4.23	4.21124
TRIM6		NM_058166.4	NM_058166.4:1294	Endogenous	mRNA	Hs	100	4.21814	4.13	4.26	3.89	4.26	4.2	4.6	3.63	3.79	4.61	4.39	4.64	4.41	4.22615
LCN2		NM_005564.3	NM_005564.3:551	Endogenous	mRNA	Hs	100	3.93842	3.39	3.92	4.57	3.64	3.39	4.98	4.12	4.14	4.34	4.24	4.23	4.32	4.23087
KIR2DL1		NM_014218.2	NM_014218.2:149	Endogenous	mRNA	Hs	100	4.17121	3.8	4.26	4.15	4.32	4.56	3.98	4.22	4.14	3.83	4.52	4.41	4.32	4.23411
IL36RN		NM_012275.3	NM_012275.3:284	Endogenous	mRNA	Hs	100	3.9316	3.03	4.26	4.44	3.9	4.05	4.08	3.9	4.33	3.93	4.45	4.57	4.32	4.24246
IL6		NM_000600.3	NM_000600.3:364	Endogenous	mRNA	Hs	100	3.99029	3.22	3.01	5.44	4.82	3.61	4.4	3.63	2.92	5.69	5.35	3.32	5.45	4.24341
IL22RA2		NM_181309.1	NM_181309.1:290	Endogenous	mRNA	Hs	100	3.34149	2.8	2.33	3.79	3.73	3.89	3.88	4.22	4.33	4.41	4.75	3.49	4.41	4.24978
CD36		NM_001001548.2	NM_001001548.2:705	Endogenous	mRNA	Hs	100	4.03197	4.03	4.4	3.68	4.19	4.05	3.88	3.48	4.14	4.61	4.17	4.23	5.07	4.2556
NKG7		NM_005601.3	NM_005601.3:506	Endogenous	mRNA	Hs	100	4.10779	3.92	3.59	4.63	3.82	4.85	3.98	3.9	3.79	4.34	4.7	5.41	3.78	4.28217
IL26		NM_018402.1	NM_018402.1:80	Endogenous	mRNA	Hs	100	4.19123	4.03	4.53	3.79	4.38	4.61	3.88	3.77	4.58	3.72	4.8	5.02	4.02	4.28865
HK3		NM_002115.1	NM_002115.1:495	Endogenous	mRNA	Hs	100	3.83773	3.54	4.26	4.23	3.43	3.51	4.16	4.01	4.14	4.66	3.9	4.49	4.64	4.29596
PTGS2		NM_000963.1	NM_000963.1:495	Endogenous	mRNA	Hs	100	3.7553	4.61	3.59	3.79	3.9	2.81	4.08	4.4	4.24	3.83	4.45	4.49	4.49	4.31001
CXCL8		NM_000584.3	NM_000584.3:221	Endogenous	mRNA	Hs	100	3.90499	4.03	3.59	3.89	4.64	3.71	3.66	3.77	4.03	3.72	5.04	5.23	4.41	4.32773
TLR5		NM_003268.5	NM_003268.5:2570	Endogenous	mRNA	Hs	100	3.22202	2.8	3.82	3.98	2.54	3.89	2.66	4.12	4.66	4.41	4.32	4.32	4.23	4.34015
CYP2E1		NM_000773.3	NM_000773.3:572	Endogenous	mRNA	Hs	100	4.13828	3.03	3.92	4.74	3.98	4.81	4.66	4.12	4.33	4.11	4.52	4.57	4.49	4.35266
IL13		NM_002188.2	NM_002188.2:205	Endogenous	mRNA	Hs	100	4.04682	3.92	4.65	4.37	3.73	3.81	3.88	4.63	3.92	4.27	4.24	4.13	5.02	4.35397
FGR		NM_001042747.1	NM_001042747.1:890	Endogenous	mRNA	Hs	100	4.12323	4.47	3.92	4.44	4.05	3.61	4.32	3.63	3.79	5.27	4.8	4.23	4.64	4.35588
PLIN4		NM_001080400.1	NM_001080400.1:1886	Endogenous	mRNA	Hs	100	4.05981	4.31	4.47	3.68	3.82	3.89	4.25	4.31	4.92	4.48	4	3.9	4.64	4.36074
TCN2		NM_000355.3	NM_000355.3:1150	Endogenous	mRNA	Hs	100	4.23584	4.54	4.26	4.51	4.26	3.81	4.08	4.77	4.5	4.27	4.24	3.9	4.57	4.36601
IL31RA		NM_139017.3	NM_139017.3:1180	Endogenous	mRNA	Hs	100	4.17759	4.03	4.71	4.44	3.32	4.13	4.6	4.56	4.33	3.83	4.8	4.13	4.71	4.38003
NCF2		NM_000433.3	NM_000433.3:1004	Endogenous	mRNA	Hs	100	4.05664	4.03	4.1	3.98	4.49	3.89	3.88	4.12	4.03	4.93	4.8	4.32	4.23	4.39224
CCR9		NM_031200.1	NM_031200.1:1095	Endogenous	mRNA	Hs	100	3.99788	4.54	4.26	4.07	3.82	3.71	3.66	4.22	4.5	4.72	4.24	4.49	4.23	4.39612
IFNA1/13		NM_006900.3	NM_006900.3:262	Endogenous	mRNA	Hs	100	3.97535	3.54	4.01	3.98	3.98	4.13	4.25	4.22	4.42	3.48	4.7	4.64	5.13	4.40056
CXCR2		NM_001557.3	NM_001557.3:409	Endogenous	mRNA	Hs	100	4.11217	3.39	4.53	3.89	4.38	4.2	4.4	4.22	4.14	4.27	4.64	4.57	4.64	4.40841
CSF2		NM_000758.3	NM_000758.3:111	Endogenous	mRNA	Hs	100	4.0536	3.68	4.26	2.98	5.13	4.45	4.16	3.31	3.33	3.48	6.06	5.57	5.68	4.40982
IL13RA1		NM_001560.2	NM_001560.2:1230	Endogenous	mRNA	Hs	100	4.19312	4.54	3.18	4.44	4.38	4.05	4.78	4.12	3.92	4.41	5.17	3.78	5.36	4.4204
CD68		NM_001251.2	NM_001251.2:1140	Endogenous	mRNA	Hs	100	4.24687	3.8	4.33	4.44	3.98	4.33	4.66	3.9	4.73	4.48	4.8	4.32	4.71	4.47876
IL18		NM_001562.3	NM_001562.3:364	Endogenous	mRNA	Hs	100	4.23715	4.31	4.4	4.07	4.19	3.89	4.6	4.63	4.5	4.41	4.58	4.23	4.64	4.496
ANPEP		NM_001150.2	NM_001150.2:2113	Endogenous	mRNA	Hs	100	4.31132	3.8	4.71	4.44	3.9	4.39	4.72	4.56	4.66	4.34	4.95	4.49	4.13	4.51447
MAP1LC3A		NM_032514.2	NM_032514.2:404	Endogenous	mRNA	Hs	100	4.27128	4.92	4.01	4.51	4.05	4.13	4.08	5.01	4.92	4.11	4.24	4.49	4.41	4.51803
IL22		NM_020525.4	NM_020525.4:319	Endogenous	mRNA	Hs	100	3.39204	4.13	2.01	3.57	4.38	3.81	3.08	3.9	3.66	3.48	6.02	5.75	5.13	4.54553
CXCL9		NM_002416.1	NM_002416.1:87	Endogenous	mRNA	Hs	100	4.15905	3.54	3.82	4.79	3.98	4.2	4.78	4.01	3.66	5.02	5.04	5.02	4.84	4.56266
IFNL1		NM_172140.1	NM_172140.1:233	Endogenous	mRNA	Hs	100	4.13139	3.92	4.26	4.3	3.64	3.98	4.78	4.63	4.24	4.83	4.58	5.02	4.23	4.57932
TLR8		NM_016610.2	NM_016610.2:2310	Endogenous	mRNA	Hs	100	4.23501	3.8	4.59	4.23	3.64	4.61	4.66	4.4	4.66	4.66	4.7	4.13	5.02	4.58665
CTSW		NM_001335.3	NM_001335.3:1087	Endogenous	mRNA	Hs	100	4.17828	3.54	3.82	4.68	3.98	4.89	4.32	3.77	4.33	4.61	4.8	5.49	4.71	4.5891
IFIT3		NM_001031683.2	NM_001031683.2:1470	Endogenous	mRNA	Hs	100	4.11581	3.39	4.65	4.07	3.64	5.23	3.98	4.31	3.66	4.19	4.39	7.75	4.23	4.60306
IL17A		NM_002190.2	NM_002190.2:240	Endogenous	mRNA	Hs	100	4.2498	4.54	3.33	4.74	4.73	4.26	4.08	4.84	4.24	3.83	5.64	4.9	4.49	4.62227
CCL24		NM_002991.2	NM_002991.2:18	Endogenous	mRNA	Hs	100	4.2512	4.13	4.18	4.37	4.05	4.2	4.6	5.12	4.33	4.72	4.58	3.9	5.27	4.62992
CCR6		NM_031409.3	NM_031409.3:940	Endogenous	mRNA	Hs	100	3.7474	2.8	3.92	4.07	3.54	3.98	4.4	3.9	4.24	4.88	4.95	4.9	5.07	4.63564
ACE		NM_000789.2	NM_000789.2:2115	Endogenous	mRNA	Hs	100	4.20147	4.22	4.53	4.44	3.64	4.71	3.78	4.9	4.66	4.97	4.39	4.57	4.49	4.65866
IL18BP		NM_001039659.1	NM_001039659.1:290	Endogenous	mRNA	Hs	100	4.31564	4.13	4.26	4.51	3.98	4.39	4.66	4.84	4.24	4.72	4.52	4.64	5.07	4.66448
NLRP3		NM_001079821.2	NM_001079821.2:415	Endogenous	mRNA	Hs	100	4.27227	3.22	4.26	5.15	3.64	5.01	4.72	4.84	4.73	5.11	4.9	4.78	4.32	4.77389
ZBP1		NM_001160419.2	NM_001160419.2:680	Endogenous	mRNA	Hs	100	4.21996	3.8	3.59	4.74	3.73	5.42	4.32	4.01	4.92	4.66	4.39	6.8	4.78	4.85642
CASP10		NM_001206524.1	NM_001206524.1:746	Endogenous	mRNA	Hs	100	4.09278	3.92	4.01	4.44	3.82	4.98	3.54	4.56	5.03	4.78	4.45	5.84	4.84	4.897
IL5		NM_000879.2	NM_000879.2:105	Endogenous	mRNA	Hs	100	4.2371	4.31	4.33	3.89	3.9	4.33	4.72	4.77	4.42	4.97	4.7	5.02	5.84	4.9346
OASL		NM_198213.2	NM_198213.2:454	Endogenous	mRNA	Hs	100	4.30946	4.47	4.1	4.15	4.82	4.39	3.98	4.7	4.5	4.72	5.42	5.81	4.64	4.943
IFIT1		NM_001548.3	NM_001548.3:1440	Endogenous	mRNA	Hs	100	4.31793	4.03	4.1	3.79	4.43	5.87	3.98	3.48	4.86	5.72	4.52	9.04	4.02	5.01407
ABCF1		NM_001090.2	NM_001090.2:850	Housekeeping	mRNA	Hs	100		9.77	9.82	9.76	9.9	9.94	9.82	9.67	9.64	9.79	9.73	9.86	9.72
ALAS1		NM_000688.4	NM_000688.4:2159	Housekeeping	mRNA	Hs	100		5.83	5.37	5.54	5.84	5.89	6.18	5.84	6.03	5.58	5.83	5.13	5.78
GUSB		NM_000181.3	NM_000181.3:1899	Housekeeping	mRNA	Hs	100		9.86	10.14	9.94	9.89	9.86	9.98	10.24	10.24	10.04	10.19	9.95	10.16
HPRT1		NM_000194.1	NM_000194.1:240	Housekeeping	mRNA	Hs	100		10.64	10.11	10.43	10.23	9.94	9.94	10.05	9.94	10.32	10.09	9.86	9.69
MRPS7		NM_015971.3	NM_015971.3:352	Housekeeping	mRNA	Hs	100		10.65	10.47	10.62	10.58	10.33	10.23	10.11	10.11	10.36	10.33	10.18	10.2
NMT1		NM_021079.3	NM_021079.3:1206	Housekeeping	mRNA	Hs	100		9.23	9.27	9.43	9.37	9.45	9.42	9.44	9.51	9.45	9.36	9.47	9.5
NRDE2		NM_017970.3	NM_017970.3:3236	Housekeeping	mRNA	Hs	100		6.39	6.5	6.44	6.27	6.42	6.29	6.67	6.4	6.36	6.75	6.71	6.7
OAZ1		NM_004152.2	NM_004152.2:313	Housekeeping	mRNA	Hs	100		12.9	13.06	12.85	12.88	12.75	12.88	12.74	12.94	12.68	12.84	12.66	12.74
PGK1		NM_000291.2	NM_000291.2:1030	Housekeeping	mRNA	Hs	100		13.72	12.51	13.38	12.04	12.04	11.76	11.92	12.18	13.69	12.11	12.21	11.99
SDHA		NM_004168.2	NM_004168.2:1447	Housekeeping	mRNA	Hs	100		9.06	8.78	8.76	8.99	9.26	9.26	9.08	9	9.01	9	9.22	9.33
STK11IP		NM_052902.2	NM_052902.2:565	Housekeeping	mRNA	Hs	100		6.2	6.55	5.41	5.86	6.23	6.16	6.01	6.12	5.58	6.04	6.66	6.02
TBP		NM_001172085.1	NM_001172085.1:587	Housekeeping	mRNA	Hs	100		8.8	9.26	9.12	9.06	9.38	9.39	9.57	9.52	9.25	9.35	9.71	9.58
NEG_A		ERCC_00096.1	ERCC_00096.1:230	Negative	SYSTEM	CUS	100		3.81	2.58	3.7	3	1.58	3	3	3	3.46	3.58	2.81	2.32
NEG_B		ERCC_00041.1	ERCC_00041.1:440	Negative	SYSTEM	CUS	100		3	3.32	3.91	3.58	3.7	3.17	3.91	3.32	4.39	3.81	3	3.91
NEG_C		ERCC_00019.1	ERCC_00019.1:140	Negative	SYSTEM	CUS	100		1.58	2.81	2.32	3.81	2.58	3.32	2.58	1.58	2.81	3.46	3.81	3.32
NEG_D		ERCC_00076.1	ERCC_00076.1:355	Negative	SYSTEM	CUS	100		3.32	2.81	3.81	3.32	3.46	3.81	3.46	3.46	2.58	3.7	3.46	3
NEG_E		ERCC_00098.1	ERCC_00098.1:785	Negative	SYSTEM	CUS	100		3.17	3.7	4.17	3.7	3.17	3.81	3.46	2.32	3.17	3.91	3.46	3.46
NEG_F		ERCC_00126.1	ERCC_00126.1:220	Negative	SYSTEM	CUS	100		3.46	4.46	3.46	4.64	4.09	4.64	4	4.52	4.81	4.75	3.91	4.75
NEG_G		ERCC_00144.1	ERCC_00144.1:15	Negative	SYSTEM	CUS	100		2	3.7	3.7	3.17	3	3.17	2.58	2.81	3.17	4	2	3.7
NEG_H		ERCC_00154.1	ERCC_00154.1:115	Negative	SYSTEM	CUS	100		3	3.81	3.91	3.7	3.58	4	3	3.32	3.46	3.46	3.58	3.7
POS_A		ERCC_00117.1	ERCC_00117.1:385	Positive	SYSTEM	CUS	100		13.53	13.85	13.81	14.07	13.89	14.04	13.79	13.71	13.91	14.17	13.81	13.93
POS_B		ERCC_00112.1	ERCC_00112.1:695	Positive	SYSTEM	CUS	100		12.32	12.7	12.65	12.82	12.63	12.83	12.64	12.55	12.77	12.9	12.55	12.73
POS_C		ERCC_00002.1	ERCC_00002.1:850	Positive	SYSTEM	CUS	100		10.6	11.04	10.95	11.13	10.97	11.12	10.96	10.91	11.09	11.29	10.87	11
POS_D		ERCC_00092.1	ERCC_00092.1:540	Positive	SYSTEM	CUS	100		8.22	8.62	8.63	8.89	8.83	9	8.56	8.58	8.73	8.84	8.61	8.69
POS_E		ERCC_00035.1	ERCC_00035.1:485	Positive	SYSTEM	CUS	100		5.58	5.81	6.02	6.43	5.91	6.15	5.78	5.98	5.98	5.95	5.58	5.39
POS_F		ERCC_00034.1	ERCC_00034.1:195	Positive	SYSTEM	CUS	100		5.25	5.58	5.88	5.67	5.36	5.98	5.52	5.46	5.29	5.86	5.32	5.75

## Sheet: R5 Benjamini Hochberg FDR
	Discovery?	P value	Mean of +GCB	Mean of +TFH	Difference (log2)	SE of difference	t ratio	df	q value (adjusted p value)	-log10(q value) -log10(adjusted p value)
GZMA	Yes	0.011674	6.17	7.403	-1.233	0.3181	3.877	5	0.041014	1.387		1.5 fold difference (log2 of 1.5 is 0.58496250072)
IL7R	Yes	0.016621	13.42	14.35	-0.9333	0.2639	3.537	5	0.049872	1.302		Significantly altered > 1.5-fold
PLEKHA1	Yes	0.005231	9.06	9.863	-0.8033	0.1701	4.722	5	0.028506	1.545		NOT different
JAML	Yes	0.006584	9.573	10.36	-0.785	0.1756	4.469	5	0.030901	1.51
ERN1	Yes	0.007216	9.032	9.807	-0.775	0.1773	4.371	5	0.032233	1.492
IL10RA	Yes	0.009736	9.527	10.19	-0.665	0.1638	4.059	5	0.036579	1.437
GSTM4	Yes	0.008306	7.003	7.657	-0.6533	0.1547	4.223	5	0.03403	1.468
MME	Yes	0.01191	7.328	7.978	-0.65	0.1685	3.857	5	0.04104	1.387
PRKCQ	Yes	0.000675	10.49	11.12	-0.6367	0.08511	7.48	5	0.016456	1.784
TNFSF10	Yes	0.004413	8.663	9.298	-0.635	0.1292	4.916	5	0.025895	1.587
ITGB7	Yes	0.004332	6.198	6.8	-0.6017	0.1219	4.937	5	0.025701	1.59
EVL	Yes	0.00706	10.32	10.91	-0.5867	0.1335	4.394	5	0.032181	1.492
GBP2	Yes	0.007317	12.02	11.42	0.6083	0.1397	4.356	5	0.032293	1.491
HSP90AB1	Yes	0.006467	12.24	11.62	0.6267	0.1396	4.489	5	0.030901	1.51
BCL2L1	Yes	0.002457	7.733	7.083	0.65	0.1155	5.626	5	0.02057	1.687
STAT3	Yes	0.008009	11.99	11.31	0.6817	0.16	4.261	5	0.033425	1.476
CCR4	Yes	0.004473	10.27	9.58	0.6917	0.1411	4.9	5	0.025965	1.586
BATF	Yes	0.003872	9.475	8.777	0.6983	0.1378	5.069	5	0.023815	1.623
BCL3	Yes	0.012437	7.503	6.772	0.7317	0.1918	3.815	5	0.042301	1.374
IL4R	Yes	0.01383	7.798	7.063	0.735	0.198	3.712	5	0.044968	1.347
NAMPT	Yes	0.002014	10.29	9.542	0.75	0.1275	5.884	5	0.01887	1.724
IL21R	Yes	0.006837	8.817	8.067	0.75	0.1694	4.429	5	0.031562	1.501
RELB	Yes	0.00074	8.713	7.925	0.7883	0.1075	7.331	5	0.016456	1.784
GBP4	Yes	0.007243	8.985	8.128	0.8567	0.1962	4.367	5	0.032233	1.492
GBP5	Yes	0.007591	9.508	8.645	0.8633	0.2	4.317	5	0.03268	1.486
CTLA4	Yes	0.001535	12.18	11.28	0.9017	0.1442	6.252	5	0.01782	1.749
REL	Yes	0.000804	10.74	9.813	0.925	0.1284	7.201	5	0.016456	1.784
IL21	Yes	0.002601	9.327	8.353	0.9733	0.1752	5.554	5	0.020601	1.686
STAT4	Yes	0.001212	9.795	8.818	0.9767	0.1483	6.586	5	0.016777	1.775
F5	Yes	0.006856	7.497	6.5	0.9967	0.2252	4.426	5	0.031562	1.501
CD69	Yes	0.002542	11.04	10.02	1.022	0.183	5.583	5	0.02057	1.687
TNF	Yes	0.00145	8.85	7.777	1.073	0.1695	6.331	5	0.01782	1.749
STAT1	Yes	0.001901	13.13	12.01	1.118	0.1876	5.961	5	0.018804	1.726
IRF4	Yes	0.006597	9.905	8.418	1.487	0.3328	4.467	5	0.030901	1.51
TNFRSF4	Yes	0.000466	9.103	7.47	1.633	0.2018	8.095	5	0.016002	1.796
TNFRSF18	Yes	0.00032	8.535	6.252	2.283	0.2604	8.768	5	0.016002	1.796
CXCL13	Yes	0.001829	13.77	10.89	2.877	0.4784	6.013	5	0.018804	1.726
TNFRSF9	Yes	0.000347	10.55	7.432	3.113	0.3613	8.617	5	0.016002	1.796
MAP3K1	Yes	0.007111	9.17	9.748	-0.5783	0.1318	4.387	5	0.032181	1.492
NLRP1	Yes	0.001165	10.59	11.17	-0.575	0.08655	6.643	5	0.016777	1.775
SIGIRR	Yes	0.006003	9.318	9.89	-0.5717	0.1251	4.57	5	0.030243	1.519
PRKCA	Yes	0.013058	9.473	10.04	-0.5667	0.1504	3.767	5	0.043581	1.361
CCL28	Yes	0.003122	6.927	7.455	-0.5283	0.09918	5.327	5	0.021882	1.66
IL1RAP	Yes	0.002623	6.752	7.272	-0.52	0.09381	5.543	5	0.020601	1.686
GUCY1A1	Yes	0.004934	5.92	6.428	-0.5083	0.1062	4.788	5	0.027443	1.562
CCL4/L1/L2	Yes	0.002485	5.352	5.858	-0.5067	0.09028	5.612	5	0.02057	1.687
IL11RA	Yes	0.002845	6.243	6.748	-0.505	0.0928	5.442	5	0.02141	1.669
IL17RA	Yes	0.000231	7.527	8.028	-0.5017	0.05344	9.387	5	0.015442	1.811
SELL	Yes	0.002323	9.71	10.21	-0.4967	0.08717	5.698	5	0.020338	1.692
CD45RA	Yes	0.000449	8.827	9.317	-0.49	0.06006	8.159	5	0.016002	1.796
TXNIP	Yes	0.001027	11.96	12.44	-0.4867	0.07126	6.83	5	0.016777	1.775
AKT3	Yes	0.001136	11.21	11.7	-0.485	0.07261	6.68	5	0.016777	1.775
GATA3	Yes	0.005761	8.96	9.427	-0.4667	0.1011	4.615	5	0.029955	1.524
FOS	Yes	0.007935	6.797	7.26	-0.4633	0.1085	4.271	5	0.033425	1.476
RNASEL	Yes	0.001147	9.19	9.645	-0.455	0.06825	6.666	5	0.016777	1.775
TGFB3	Yes	0.000225	6.295	6.747	-0.4517	0.04785	9.44	5	0.015442	1.811
RPS6KB1	Yes	0.001824	6.498	6.943	-0.445	0.07397	6.016	5	0.018804	1.726
CASP8	Yes	0.001992	11.01	11.45	-0.445	0.07544	5.898	5	0.01887	1.724
MAP3K3	Yes	0.003237	10.86	11.3	-0.4417	0.0836	5.283	5	0.021882	1.66
MAPK13	Yes	3.5e-05	8.657	9.085	-0.4283	0.03092	13.85	5	0.008171	2.088
ITPR3	Yes	0.001261	9.25	9.673	-0.4233	0.06484	6.529	5	0.016836	1.774
ATM	Yes	0.005381	13.36	13.78	-0.4233	0.09025	4.691	5	0.029025	1.537
RIPK3	Yes	0.000871	8.155	8.577	-0.4217	0.05958	7.078	5	0.016456	1.784
ULK2	Yes	0.01563	5.352	5.77	-0.4183	0.1164	3.595	5	0.048244	1.317
IL6R	Yes	0.002521	8.697	9.112	-0.415	0.0742	5.593	5	0.02057	1.687
PTPN4	Yes	0.009735	8.79	9.205	-0.415	0.1022	4.059	5	0.036579	1.437
DDIT3	Yes	0.011825	6.692	7.107	-0.415	0.1074	3.865	5	0.04104	1.387
PELI2	Yes	0.016103	6.21	6.623	-0.4133	0.1159	3.567	5	0.049137	1.309
TNFRSF10B	Yes	0.000376	6.877	7.273	-0.3967	0.04681	8.474	5	0.016002	1.796
PXN	Yes	0.012242	7.675	8.068	-0.3933	0.1027	3.83	5	0.041906	1.378
MTOR	Yes	0.013462	8.162	8.552	-0.39	0.1043	3.738	5	0.04465	1.35
EGLN1	Yes	0.006215	8.95	9.338	-0.3883	0.08569	4.532	5	0.030525	1.515
ITK	Yes	0.011397	11.88	12.26	-0.3867	0.09912	3.901	5	0.041014	1.387
IRAK4	Yes	0.000582	9.317	9.7	-0.3833	0.04964	7.722	5	0.016387	1.785
ETS1	Yes	0.009219	12.06	12.44	-0.3817	0.09275	4.115	5	0.035609	1.448
NCF4	Yes	0.014332	6.745	7.122	-0.3767	0.1024	3.677	5	0.046103	1.336
TLR1	Yes	0.000894	8.763	9.138	-0.375	0.05328	7.039	5	0.016456	1.784
ITGAL	Yes	0.001607	13.09	13.47	-0.375	0.06059	6.189	5	0.018253	1.739
TAB1	Yes	0.01002	8.55	8.925	-0.375	0.09305	4.03	5	0.037159	1.43
TLR6	Yes	0.009384	7.353	7.727	-0.3733	0.09113	4.097	5	0.035795	1.446
RASGRP1	Yes	0.008769	9.995	10.36	-0.3633	0.0872	4.167	5	0.035207	1.453
MLKL	Yes	0.014501	7.275	7.632	-0.3567	0.09729	3.666	5	0.046368	1.334
CD274	Yes	0.014829	8.055	8.408	-0.3533	0.09694	3.645	5	0.046856	1.329
SMAD3	Yes	0.002415	8.762	9.113	-0.3517	0.06226	5.648	5	0.02057	1.687
CD40LG	Yes	0.016355	10.19	10.54	-0.3517	0.09901	3.552	5	0.049623	1.304
TGFBR2	Yes	0.008348	10.52	10.87	-0.345	0.0818	4.217	5	0.03403	1.468
MAVS	Yes	0.002267	7.17	7.512	-0.3417	0.05963	5.729	5	0.020233	1.694
LEF1	Yes	0.003401	10.27	10.61	-0.3383	0.06478	5.223	5	0.022495	1.648
CD44	Yes	0.000894	11.53	11.87	-0.335	0.04759	7.039	5	0.016456	1.784
MAPK14	Yes	0.001432	10.94	11.27	-0.335	0.05277	6.348	5	0.01782	1.749
IL23A	Yes	0.013681	6.993	7.323	-0.33	0.08866	3.722	5	0.044819	1.349
ATG7	Yes	0.002953	9.392	9.715	-0.3233	0.05993	5.396	5	0.021633	1.665
CREBBP	Yes	0.003971	10.08	10.4	-0.3233	0.06417	5.039	5	0.023828	1.623
EPHX2	Yes	0.006538	7.688	8.01	-0.3217	0.07185	4.477	5	0.030901	1.51
CD84	Yes	0.009029	10.92	11.24	-0.3183	0.07696	4.136	5	0.035609	1.448
TRAF6	Yes	1.9e-05	8.813	9.13	-0.3167	0.02011	15.75	5	0.008171	2.088
TPP1	Yes	0.001201	9.95	10.26	-0.31	0.04698	6.599	5	0.016777	1.775
IKBKE	Yes	0.001439	8.785	9.087	-0.3017	0.04757	6.342	5	0.01782	1.749
IRF7	Yes	0.011458	7.623	7.925	-0.3017	0.07743	3.896	5	0.041014	1.387
CALM1	Yes	0.011644	12.56	12.85	-0.2883	0.07432	3.88	5	0.041014	1.387
TRIM22	Yes	0.015244	8.667	8.95	-0.2833	0.0783	3.618	5	0.047852	1.32
CRK	Yes	0.009795	7.955	8.237	-0.2817	0.06949	4.053	5	0.036579	1.437
SMAD4	Yes	0.003918	9.815	10.09	-0.27	0.05342	5.055	5	0.023815	1.623
TCIRG1	Yes	0.002273	9.052	9.32	-0.2683	0.04686	5.726	5	0.020233	1.694
ULK1	Yes	0.003209	8.325	8.593	-0.2683	0.05069	5.294	5	0.021882	1.66
RPS6KA3	Yes	0.006277	11.18	11.45	-0.2683	0.05935	4.521	5	0.030525	1.515
TRIM33	Yes	0.008012	9.807	10.07	-0.2667	0.06259	4.26	5	0.033425	1.476
FYN	Yes	0.008943	12.54	12.8	-0.2617	0.06311	4.146	5	0.035609	1.448
STAT5B	Yes	5e-05	11.15	11.41	-0.2583	0.02007	12.87	5	0.008171	2.088
FOXO1	Yes	0.002957	9.588	9.845	-0.2567	0.04759	5.394	5	0.021633	1.665
PSTPIP1	Yes	0.005048	8.675	8.932	-0.2567	0.05389	4.763	5	0.027791	1.556
VRK3	Yes	0.000583	9.048	9.303	-0.255	0.03304	7.718	5	0.016387	1.785
PTK2B	Yes	0.000104	10.68	10.94	-0.2517	0.02272	11.08	5	0.011154	1.953
RELA	Yes	0.011912	8.152	8.388	-0.2367	0.06136	3.857	5	0.04104	1.387
TNFRSF1A	Yes	0.000819	7.607	7.838	-0.2317	0.03229	7.174	5	0.016456	1.784
CD28	Yes	0.001492	11.53	11.76	-0.2317	0.03683	6.291	5	0.01782	1.749
STAT6	Yes	0.00207	8.988	9.218	-0.23	0.03933	5.848	5	0.019055	1.72
RB1CC1	Yes	0.000705	10.34	10.56	-0.2283	0.03081	7.41	5	0.016456	1.784
CD247	Yes	0.007584	11.07	11.3	-0.2283	0.05288	4.318	5	0.03268	1.486
AKT2	Yes	0.001842	8.98	9.205	-0.225	0.03748	6.003	5	0.018804	1.726
MAPK9	Yes	0.005775	10.21	10.43	-0.2233	0.04842	4.612	5	0.029955	1.524
TYK2	Yes	0.009187	8.512	8.732	-0.22	0.05342	4.119	5	0.035609	1.448
ATG12	Yes	0.000479	9.437	9.655	-0.2183	0.02713	8.047	5	0.016002	1.796
RAF1	Yes	0.004911	10.25	10.47	-0.215	0.04485	4.794	5	0.027443	1.562
MAP3K5	Yes	0.001225	8.532	8.735	-0.2033	0.03095	6.57	5	0.016777	1.775
RIPK1	Yes	0.006288	9.932	10.14	-0.2033	0.04499	4.519	5	0.030525	1.515
CARD11	Yes	0.002006	9.475	9.675	-0.2	0.03396	5.889	5	0.01887	1.724
MAPK1	Yes	0.005778	10.87	11.07	-0.1983	0.04301	4.612	5	0.029955	1.524
AIM2	Yes	0.005951	10.92	11.11	-0.1967	0.04295	4.579	5	0.030243	1.519
SP100	Yes	0.003787	10.24	10.43	-0.195	0.03828	5.095	5	0.023815	1.623
SP1	Yes	0.009269	10.33	10.53	-0.195	0.04745	4.109	5	0.035609	1.448
ATF2	Yes	0.000694	10.92	11.11	-0.19	0.02556	7.433	5	0.016456	1.784
AP1M1	Yes	0.005847	9.247	9.432	-0.185	0.04023	4.599	5	0.030022	1.523
TIFA	Yes	0.016039	9.453	9.638	-0.185	0.05182	3.57	5	0.049137	1.309
NGLY1	Yes	0.001152	10.64	10.82	-0.1833	0.02753	6.66	5	0.016777	1.775
AP1S2	Yes	0.003112	10.12	10.3	-0.18	0.03376	5.331	5	0.021882	1.66
NFATC3	Yes	0.00351	10.57	10.75	-0.1783	0.03439	5.185	5	0.022855	1.641
IKBKB	Yes	0.014698	9.467	9.64	-0.1733	0.04745	3.653	5	0.046718	1.331
APBB1IP	Yes	0.000143	10.06	10.23	-0.1667	0.01606	10.38	5	0.012715	1.896
EIF2AK3	Yes	0.015324	9.24	9.405	-0.165	0.04566	3.614	5	0.047852	1.32
ATF6	Yes	0.008101	10.31	10.47	-0.1633	0.03844	4.249	5	0.033534	1.475
HSP90B1	Yes	0.008749	12.45	12.6	-0.1467	0.03518	4.169	5	0.035207	1.453
ATF4	Yes	0.013576	12.55	12.69	-0.1417	0.03798	3.73	5	0.04475	1.349
GSK3B	Yes	0.015433	8.938	9.078	-0.14	0.03882	3.607	5	0.047913	1.32
ATG13	Yes	0.000466	9.118	9.252	-0.1333	0.01647	8.098	5	0.016002	1.796
NPC2	Yes	0.00562	9.515	9.642	-0.1267	0.02728	4.642	5	0.029955	1.524
PIK3C3	Yes	0.000327	10.11	10.23	-0.125	0.01432	8.73	5	0.016002	1.796
SUGT1	Yes	0.001894	9.67	9.78	-0.11	0.01844	5.966	5	0.018804	1.726
NFAT5	Yes	0.010516	9.292	9.398	-0.1067	0.02679	3.981	5	0.038729	1.412
PSEN1	Yes	0.003888	10.07	10.16	-0.09667	0.01909	5.064	5	0.023815	1.623
RAB7A	Yes	0.001075	11.24	11.32	-0.08	0.01183	6.761	5	0.016777	1.775
UBA52	Yes	0.00319	12.37	12.44	-0.07167	0.01352	5.301	5	0.021882	1.66
ATG3	Yes	0.011305	10.05	10.12	-0.07167	0.01833	3.909	5	0.041014	1.387
CAP1	Yes	0.004605	10.67	10.55	0.115	0.02363	4.867	5	0.026444	1.578
RHOG	Yes	0.007589	9.672	9.542	0.13	0.03011	4.317	5	0.03268	1.486
GLA	Yes	0.003916	9.405	9.243	0.1617	0.03198	5.055	5	0.023815	1.623
SEM1	Yes	0.00916	10.31	10.12	0.1817	0.04408	4.122	5	0.035609	1.448
PSMB8	Yes	0.000738	11.62	11.44	0.1833	0.02499	7.337	5	0.016456	1.784
HCST	Yes	0.003412	8.805	8.602	0.2033	0.03896	5.219	5	0.022495	1.648
TRIM21	Yes	0.006211	9.145	8.935	0.21	0.04633	4.532	5	0.030525	1.515
ACSL4	Yes	0.00765	8.895	8.682	0.2133	0.04951	4.309	5	0.03268	1.486
PPIA	Yes	0.016624	13.8	13.54	0.2633	0.07446	3.537	5	0.049872	1.302
SOD1	Yes	0.001505	11.08	10.79	0.2867	0.04566	6.279	5	0.01782	1.749
MAF	Yes	0.01094	12.39	12.1	0.2933	0.07442	3.942	5	0.040014	1.398
IL2RG	Yes	0.012779	11.96	11.64	0.3217	0.08491	3.788	5	0.042952	1.367
IRF1	Yes	0.001034	9.822	9.497	0.325	0.04766	6.819	5	0.016777	1.775
GK	Yes	0.003925	10.03	9.702	0.3283	0.06498	5.053	5	0.023815	1.623
FURIN	Yes	0.001799	9.473	9.11	0.3633	0.0602	6.035	5	0.018804	1.726
TAP1	Yes	0.002847	9.285	8.917	0.3683	0.0677	5.441	5	0.02141	1.669
YWHAQ	Yes	0.011651	11.97	11.6	0.375	0.09667	3.879	5	0.041014	1.387
C1QBP	Yes	0.013895	10.42	10.04	0.38	0.1025	3.707	5	0.044968	1.347
NFKB2	Yes	0.002825	10.15	9.677	0.4683	0.08592	5.451	5	0.02141	1.669
TRIM25	Yes	0.004903	6.82	6.342	0.4783	0.09975	4.795	5	0.027443	1.562
NFATC1	Yes	0.003152	10.27	9.775	0.4917	0.0925	5.315	5	0.021882	1.66
NFKB1	Yes	0.000534	8.435	7.932	0.5033	0.06401	7.863	5	0.016387	1.785
IL12RB2	Yes	0.012789	7.872	7.342	0.53	0.1399	3.788	5	0.042952	1.367
CD8B	Yes	0.001755	6.613	6.082	0.5317	0.08761	6.068	5	0.018804	1.726
IRF9	Yes	6.1e-05	9.17	8.618	0.5517	0.0446	12.37	5	0.008171	2.088
CD38	No	0.01683	8.81	8.023	0.7867	0.2232	3.525	5	0.050136	1.3
LCK	No	0.0169	10.8	11.04	-0.2367	0.06721	3.521	5	0.050136	1.3
JAK1	No	0.017108	12.1	12.38	-0.2783	0.07931	3.51	5	0.050473	1.297
DERL1	No	0.017241	10.2	10.11	0.08833	0.02522	3.502	5	0.050587	1.296
SAMHD1	No	0.01747	10.08	10.64	-0.56	0.1605	3.49	5	0.050978	1.293
JUN	No	0.017944	9.623	10.29	-0.665	0.1919	3.465	5	0.052078	1.283
ARRB2	No	0.018086	7.6	8.102	-0.5017	0.1451	3.458	5	0.052205	1.282
MAP2K7	No	0.018238	8.022	8.29	-0.2683	0.07778	3.45	5	0.052344	1.281
JAK2	No	0.01833	8.73	9.135	-0.405	0.1176	3.445	5	0.052344	1.281
CD59	No	0.018517	11.33	11.09	0.2367	0.06888	3.436	5	0.052595	1.279
HMOX1	No	0.018912	5.297	4.72	0.5767	0.1688	3.416	5	0.053151	1.274
CR1	No	0.018821	5.133	5.942	-0.8083	0.2363	3.421	5	0.053151	1.274
KLRB1	No	0.019081	10.61	10.92	-0.31	0.09096	3.408	5	0.053347	1.273
MAP2K3	No	0.019227	8.883	8.552	0.3317	0.09752	3.401	5	0.053476	1.272
HLA-B	No	0.020058	13.47	13.39	0.07833	0.0233	3.362	5	0.055496	1.256
PRCP	No	0.020592	8.225	7.953	0.2717	0.08138	3.338	5	0.056234	1.25
WAS	No	0.020443	9.643	10.05	-0.4083	0.1221	3.345	5	0.056234	1.25
PIK3CD	No	0.02064	10.82	11	-0.175	0.05246	3.336	5	0.056234	1.25
IKBKG	No	0.021241	8.225	8.478	-0.2533	0.07654	3.31	5	0.057286	1.242
IFNAR1	No	0.021159	11.2	11.29	-0.09667	0.02917	3.313	5	0.057286	1.242
DDAH2	No	0.021588	5.557	6.033	-0.4767	0.1447	3.295	5	0.05793	1.237
NFATC2	No	0.021779	11.46	11.61	-0.1483	0.04512	3.287	5	0.058149	1.235
TXK	No	0.021966	5.925	6.423	-0.4983	0.152	3.28	5	0.058356	1.234
JAK3	No	0.022952	10.62	10.47	0.1483	0.04578	3.24	5	0.060675	1.217
BCL2	No	0.02332	8.278	7.618	0.66	0.2046	3.226	5	0.061344	1.212
CBFB	No	0.02364	10.88	11.01	-0.135	0.04201	3.213	5	0.06158	1.211
CBLB	No	0.02364	11.99	11.74	0.2417	0.07521	3.213	5	0.06158	1.211
APP	No	0.023855	9.05	9.298	-0.2483	0.07748	3.205	5	0.061839	1.209
MT2A	No	0.024111	8.227	8.735	-0.5083	0.1591	3.196	5	0.0622	1.206
PIK3CB	No	0.024613	7.452	7.773	-0.3217	0.1012	3.177	5	0.063189	1.199
CCR7	No	0.025181	4.975	5.238	-0.2633	0.08341	3.157	5	0.064337	1.192
AHR	No	0.025533	9.805	9.513	0.2917	0.09275	3.145	5	0.064927	1.188
PIK3CG	No	0.025828	9.117	9.258	-0.1417	0.0452	3.134	5	0.065367	1.185
KRAS	No	0.026186	9.568	9.725	-0.1567	0.05018	3.122	5	0.065958	1.181
CXCR5	No	0.026709	11.36	11.48	-0.1267	0.0408	3.105	5	0.06696	1.174
SOD2	No	0.027014	8.885	9.338	-0.4533	0.1465	3.095	5	0.067408	1.171
CD80	No	0.02759	5.663	5.377	0.2867	0.09319	3.076	5	0.06821	1.166
ADORA2A	No	0.027536	5.613	6.045	-0.4317	0.1402	3.078	5	0.06821	1.166
PECAM1	No	0.028366	6.04	6.693	-0.6533	0.2141	3.052	5	0.068541	1.164
RAC2	No	0.028093	8.333	8.07	0.2633	0.08605	3.06	5	0.068541	1.164
CTSS	No	0.028093	10.83	10.98	-0.145	0.04738	3.06	5	0.068541	1.164
TRAT1	No	0.028342	11.3	11.63	-0.3333	0.1092	3.053	5	0.068541	1.164
TCF7	No	0.028353	11.96	12.24	-0.2817	0.09228	3.052	5	0.068541	1.164
VAMP3	No	0.028497	9.04	9.267	-0.2267	0.07437	3.048	5	0.068547	1.164
CD4	No	0.028696	11.14	11.27	-0.13	0.04274	3.042	5	0.068715	1.163
PIK3R4	No	0.029244	9.487	9.588	-0.1017	0.03361	3.025	5	0.069098	1.161
DDOST	No	0.029146	10.41	10.3	0.1167	0.03853	3.028	5	0.069098	1.161
PARP1	No	0.029173	11.05	10.97	0.08333	0.02753	3.027	5	0.069098	1.161
HLA-DMA	No	0.029864	8.203	7.513	0.69	0.2295	3.007	5	0.070253	1.153
PIK3R5	No	0.031475	6.86	7.308	-0.4483	0.1514	2.961	5	0.073718	1.132
PSMB9	No	0.032479	9.783	9.555	0.2283	0.07782	2.934	5	0.075584	1.122
LAT	No	0.032697	11.49	11.88	-0.3917	0.1338	2.928	5	0.075584	1.122
CD3D	No	0.032579	12.45	12.32	0.13	0.04435	2.931	5	0.075584	1.122
LCP1	No	0.03286	12.83	12.59	0.2367	0.08094	2.924	5	0.075635	1.121
CCR5	No	0.0334	7.455	6.717	0.7383	0.2537	2.91	5	0.076549	1.116
LIMK2	No	0.034678	7.173	7.392	-0.2183	0.07587	2.878	5	0.079138	1.102
XCR1	No	0.035145	4.617	5.242	-0.625	0.218	2.866	5	0.079834	1.098
PTPN6	No	0.03539	8.737	8.857	-0.12	0.04195	2.86	5	0.079834	1.098
CD3E	No	0.035432	10.5	10.63	-0.1367	0.0478	2.859	5	0.079834	1.098
PRDM1	No	0.035864	7.497	6.495	1.002	0.3516	2.849	5	0.080159	1.096
MAP3K7	No	0.035876	10.04	10.19	-0.1567	0.05499	2.849	5	0.080159	1.096
CD45RB	No	0.036291	10.47	10.65	-0.18	0.0634	2.839	5	0.080747	1.093
IL2	No	0.036681	6.402	5.568	0.8333	0.2945	2.83	5	0.08094	1.092
MYC	No	0.036555	8.802	8.467	0.335	0.1183	2.833	5	0.08094	1.092
LAMP2	No	0.037459	9.8	9.928	-0.1283	0.04564	2.812	5	0.082317	1.085
DTX3L	No	0.037738	8.905	8.66	0.245	0.08732	2.806	5	0.082332	1.084
TLN1	No	0.037774	11.25	11.34	-0.085	0.0303	2.805	5	0.082332	1.084
CBL	No	0.039334	10.07	10.24	-0.1783	0.06436	2.771	5	0.085383	1.069
SH2D1A	No	0.040993	12.54	12.2	0.3417	0.1249	2.736	5	0.088625	1.052
RPS6KA1	No	0.041526	9.748	9.648	0.1	0.0367	2.725	5	0.089055	1.05
TIGIT	No	0.041393	11.98	12.24	-0.265	0.09715	2.728	5	0.089055	1.05
C5	No	0.041785	5.283	5.643	-0.36	0.1324	2.72	5	0.089117	1.05
MAPKAPK2	No	0.041889	9.548	9.728	-0.18	0.06623	2.718	5	0.089117	1.05
IL10RB	No	0.044967	7.407	7.58	-0.1733	0.0652	2.658	5	0.094277	1.026
TNFSF13B	No	0.04502	7.983	7.865	0.1183	0.04453	2.657	5	0.094277	1.026
BCR	No	0.044549	9.232	9.483	-0.2517	0.09439	2.666	5	0.094277	1.026
CD81	No	0.04493	11.73	11.58	0.1567	0.05892	2.659	5	0.094277	1.026
KLRK1	No	0.045304	5.89	6.37	-0.48	0.181	2.652	5	0.094501	1.025
TRAF2	No	0.045515	7.985	7.78	0.205	0.07741	2.648	5	0.094572	1.024
PFKFB3	No	0.04645	12.28	12.44	-0.1567	0.05954	2.631	5	0.09614	1.017
IL6ST	No	0.048041	14.02	14.23	-0.2117	0.0813	2.604	5	0.099051	1.004
OAS2	No	0.049654	9.698	9.997	-0.2983	0.1158	2.576	5	0.101982	0.9915
TBK1	No	0.050084	9.175	9.052	0.1233	0.048	2.569	5	0.102471	0.9894
IRAK1	No	0.05054	6.952	7.092	-0.14	0.05465	2.562	5	0.102617	0.9888
ACVR1	No	0.050489	8.962	9.17	-0.2083	0.0813	2.563	5	0.102617	0.9888
PDCD1	No	0.050747	6.823	6.422	0.4017	0.157	2.558	5	0.102648	0.9886
IFNLR1	No	0.05145	4.618	5.082	-0.4633	0.1819	2.547	5	0.103287	0.986
GADD45B	No	0.051426	9.647	10.2	-0.5567	0.2185	2.547	5	0.103287	0.986
RBCK1	No	0.051969	9.317	9.453	-0.1367	0.05383	2.539	5	0.10355	0.9848
BCL6	No	0.051938	10.19	9.84	0.3467	0.1365	2.539	5	0.10355	0.9848
IL20RB	No	0.053092	4.4	4.615	-0.215	0.08527	2.521	5	0.105394	0.9772
ATG4A	No	0.05345	7.852	7.952	-0.1	0.03975	2.516	5	0.105712	0.9759
ICOSLG	No	0.053698	6.225	6.565	-0.34	0.1354	2.512	5	0.105811	0.9755
HLX	No	0.053921	4.337	4.582	-0.245	0.09766	2.509	5	0.105859	0.9753
IL1R1	No	0.055266	4.848	5.268	-0.42	0.1688	2.488	5	0.108103	0.9662
NDUFS8	No	0.056194	7.15	7.258	-0.1083	0.04377	2.475	5	0.109516	0.9605
TBXAS1	No	0.057382	8.083	8.3	-0.2167	0.08815	2.458	5	0.111425	0.953
FOXP3	No	0.059646	5.035	5.417	-0.3817	0.1573	2.426	5	0.114985	0.9394
DNAJA2	No	0.059484	10.26	10.17	0.09	0.03706	2.429	5	0.114985	0.9394
SIRPA	No	0.060236	4.383	4.747	-0.3633	0.1502	2.418	5	0.115705	0.9366
ICOS	No	0.061122	11.75	11.64	0.1133	0.04709	2.407	5	0.116987	0.9319
CXCR4	No	0.061651	12.7	12.79	-0.08667	0.03612	2.4	5	0.117577	0.9297
LGALS3	No	0.062323	8.443	7.797	0.6467	0.2705	2.391	5	0.118436	0.9265
OS9	No	0.063611	9.562	9.687	-0.125	0.05265	2.374	5	0.120455	0.9192
IL16	No	0.069838	12.31	12.49	-0.1817	0.07901	2.299	5	0.131779	0.8802
CXCR6	No	0.071468	6.58	5.858	0.7217	0.3164	2.281	5	0.133908	0.8732
NAE1	No	0.071221	10.45	10.54	-0.09	0.03941	2.284	5	0.133908	0.8732
IL18R1	No	0.07192	6.062	5.255	0.8067	0.3545	2.276	5	0.134285	0.872
STRAP	No	0.072669	10.61	10.54	0.06667	0.0294	2.267	5	0.13521	0.869
HERC5	No	0.073871	6.392	7.058	-0.6667	0.2957	2.254	5	0.136969	0.8634
DDX58	No	0.075114	7.958	8.182	-0.2233	0.09965	2.241	5	0.138792	0.8576
IRF3	No	0.07568	6.667	6.862	-0.195	0.08724	2.235	5	0.139355	0.8559
APEX1	No	0.076572	9.082	8.88	0.2017	0.09061	2.226	5	0.140514	0.8523
LAG3	No	0.078594	7.562	6.605	0.9567	0.4339	2.205	5	0.143393	0.8435
PIK3CA	No	0.078678	10.47	10.58	-0.1033	0.04688	2.204	5	0.143393	0.8435
IFI35	No	0.079569	6.86	6.578	0.2817	0.1283	2.195	5	0.144523	0.8401
RBPJ	No	0.079935	10.3	9.96	0.335	0.1529	2.192	5	0.144696	0.8395
UBE2N	No	0.080444	10.26	10.14	0.1217	0.05564	2.187	5	0.145125	0.8383
PYCARD	No	0.082077	5.463	5.783	-0.32	0.1474	2.171	5	0.147573	0.831
TRIM56	No	0.082786	5.782	6.153	-0.3717	0.1718	2.164	5	0.148218	0.8291
DHX58	No	0.083713	6.555	6.935	-0.38	0.1763	2.155	5	0.148218	0.8291
CHUK	No	0.083698	8.845	9.165	-0.32	0.1485	2.155	5	0.148218	0.8291
LCP2	No	0.083824	11.98	12.12	-0.145	0.06732	2.154	5	0.148218	0.8291
HSP90AA1	No	0.083069	13.13	13.01	0.1217	0.0563	2.161	5	0.148218	0.8291
IL2RA	No	0.085443	9.147	8.215	0.9317	0.4356	2.139	5	0.150299	0.823
IFITM2	No	0.085564	9.817	9.98	-0.1633	0.07641	2.138	5	0.150299	0.823
TNFRSF25	No	0.086204	10.52	10.71	-0.1933	0.09069	2.132	5	0.150927	0.8212
CASP3	No	0.08666	10.23	10.06	0.175	0.08225	2.128	5	0.151229	0.8204
TPSAB1/B2	No	0.088979	5.327	5.797	-0.47	0.2231	2.107	5	0.153311	0.8144
IL7	No	0.088231	5.953	6.3	-0.3467	0.164	2.113	5	0.153311	0.8144
NRAS	No	0.088431	9.56	9.437	0.1233	0.0584	2.112	5	0.153311	0.8144
STT3B	No	0.089001	11.17	11.25	-0.07667	0.03639	2.107	5	0.153311	0.8144
ALOX5AP	No	0.089297	11.18	11.05	0.1317	0.06258	2.104	5	0.153327	0.8144
CEBPB	No	0.090099	8.623	8.927	-0.3033	0.1447	2.097	5	0.153714	0.8133
IL2RB	No	0.089917	11.12	10.97	0.1483	0.07068	2.099	5	0.153714	0.8133
TXN	No	0.09136	10.01	9.593	0.415	0.1989	2.086	5	0.15537	0.8086
VEGFA	No	0.092683	7.505	8.467	-0.9617	0.4635	2.075	5	0.15712	0.8038
CSF1	No	0.097218	5.438	5.038	0.4	0.1964	2.037	5	0.164286	0.7844
PRF1	No	0.098233	5.847	6.143	-0.2967	0.1462	2.029	5	0.165478	0.7813
MAP3K8	No	0.099343	8.972	8.662	0.31	0.1534	2.02	5	0.166822	0.7777
CD3G	No	0.100148	9.987	10.15	-0.1633	0.0811	2.014	5	0.167646	0.7756
WIPI1	No	0.10064	5.693	5.945	-0.2517	0.1252	2.01	5	0.167943	0.7748
BST2	No	0.101263	9.658	9.37	0.2883	0.1438	2.005	5	0.168457	0.7735
PRKCSH	No	0.102166	10.13	10.24	-0.1117	0.05588	1.998	5	0.16943	0.771
SOCS1	No	0.105254	8.388	8.665	-0.2767	0.1401	1.975	5	0.174012	0.7594
NOTCH1	No	0.105738	7.633	7.537	0.09667	0.04904	1.971	5	0.174272	0.7588
PTGER2	No	0.106596	5.28	4.72	0.56	0.285	1.965	5	0.175146	0.7566
CGAS	No	0.10936	7.457	7.113	0.3433	0.1765	1.945	5	0.179136	0.7468
NOX1	No	0.111305	5.405	5.7	-0.295	0.1527	1.931	5	0.181764	0.7405
PTPRC	No	0.11423	13.56	13.7	-0.14	0.07326	1.911	5	0.185972	0.7306
ACOX1	No	0.114637	9.163	9.278	-0.115	0.06026	1.908	5	0.186068	0.7303
CD2	No	0.11589	10.3	10.24	0.05833	0.0307	1.9	5	0.187532	0.7269
THOP1	No	0.117478	9.378	9.217	0.1617	0.08557	1.889	5	0.189526	0.7223
CXCL14	No	0.118297	4.698	4.925	-0.2267	0.1203	1.884	5	0.190272	0.7206
CCNC	No	0.11901	10.23	10.12	0.11	0.05854	1.879	5	0.190844	0.7193
IL10	No	0.119395	6.375	5.74	0.635	0.3384	1.877	5	0.19089	0.7192
MYD88	No	0.122297	7.13	7.283	-0.1533	0.08253	1.858	5	0.194945	0.7101
MKNK1	No	0.124396	4.617	4.968	-0.3517	0.1906	1.845	5	0.197701	0.704
LAMP1	No	0.130991	10.75	10.87	-0.125	0.06927	1.805	5	0.207564	0.6828
APOBEC3G	No	0.132726	9.11	8.867	0.2433	0.1356	1.794	5	0.209692	0.6784
AKT1	No	0.135684	8.272	8.35	-0.07833	0.04408	1.777	5	0.213323	0.671
ZAP70	No	0.135823	11.75	11.82	-0.06333	0.03565	1.776	5	0.213323	0.671
IFITM1	No	0.136323	10.38	10.17	0.2167	0.1222	1.774	5	0.21348	0.6706
CTSA	No	0.136857	10.23	10.12	0.11	0.06213	1.771	5	0.213689	0.6702
CDK4	No	0.140357	8.472	8.332	0.14	0.07996	1.751	5	0.218515	0.6605
CARD16	No	0.142217	7.167	7.418	-0.2517	0.1446	1.741	5	0.220767	0.6561
RSAD2	No	0.143702	5.718	6.468	-0.75	0.4329	1.733	5	0.222426	0.6528
LDHB	No	0.15328	13.19	13.28	-0.08833	0.0525	1.683	5	0.236566	0.626
VSIR	No	0.154644	5.702	5.332	0.37	0.2208	1.676	5	0.237982	0.6235
PSAP	No	0.155906	11.4	11.49	-0.095	0.05691	1.669	5	0.239234	0.6212
LRRK2	No	0.170676	4.917	5.228	-0.3117	0.1949	1.599	5	0.25966	0.5856
NOD2	No	0.170276	5.527	5.267	0.26	0.1624	1.601	5	0.25966	0.5856
GPX7	No	0.169989	6.963	7.097	-0.1333	0.08321	1.602	5	0.25966	0.5856
TRIM5	No	0.171304	7.35	7.57	-0.22	0.1378	1.596	5	0.259875	0.5852
PLCG1	No	0.171996	11.01	11.1	-0.09833	0.06172	1.593	5	0.260186	0.5847
TYROBP	No	0.173936	4.62	4.968	-0.3483	0.2198	1.584	5	0.262378	0.5811
IFNG	No	0.178659	4.422	4.65	-0.2283	0.146	1.564	5	0.266248	0.5747
MAFB	No	0.177779	6.538	6.977	-0.4383	0.2796	1.568	5	0.266248	0.5747
LITAF	No	0.178995	7.238	7.402	-0.1633	0.1046	1.562	5	0.266248	0.5747
CUL1	No	0.178775	10.8	10.71	0.08167	0.05224	1.563	5	0.266248	0.5747
XBP1	No	0.178525	11	10.93	0.07333	0.04688	1.564	5	0.266248	0.5747
LILRA3	No	0.179817	4.355	4.682	-0.3267	0.2096	1.559	5	0.266347	0.5746
EIF2AK2	No	0.180059	7.405	7.613	-0.2083	0.1338	1.558	5	0.266347	0.5746
AP1G1	No	0.180567	10.08	10.06	0.025	0.01607	1.555	5	0.266361	0.5745
PARP9	No	0.184031	7.692	7.487	0.205	0.1331	1.541	5	0.270723	0.5675
MX1	No	0.186464	7.835	8.295	-0.46	0.3006	1.53	5	0.273548	0.563
NLRC5	No	0.187674	8.23	8.313	-0.08333	0.05463	1.525	5	0.27457	0.5613
RASGRP4	No	0.193143	4.477	4.708	-0.2317	0.1541	1.503	5	0.28162	0.5503
MAP2K2	No	0.193548	8.698	8.783	-0.085	0.05661	1.501	5	0.28162	0.5503
PSMB10	No	0.19442	9.18	9.123	0.05667	0.03783	1.498	5	0.282121	0.5496
CCL3/L1/L3	No	0.195616	4.613	4.885	-0.2717	0.1819	1.493	5	0.283087	0.5481
TAP2	No	0.199661	7.782	7.643	0.1383	0.09365	1.477	5	0.28816	0.5404
IFNAR2	No	0.204087	11.85	11.91	-0.05833	0.03995	1.46	5	0.293753	0.532
PIK3R3	No	0.205943	6.082	5.763	0.3183	0.2191	1.453	5	0.295628	0.5293
MCL1	No	0.209748	10.85	10.93	-0.08833	0.0614	1.439	5	0.300283	0.5225
NT5E	No	0.210762	4.6	4.798	-0.1983	0.1382	1.435	5	0.300928	0.5215
SCARB2	No	0.217113	6.328	6.442	-0.1133	0.08028	1.412	5	0.307529	0.5121
TNFSF4	No	0.216877	7.055	6.758	0.2967	0.21	1.413	5	0.307529	0.5121
ALPK1	No	0.216312	7.585	7.713	-0.1283	0.09072	1.415	5	0.307529	0.5121
LAMP3	No	0.219026	5.363	5.76	-0.3967	0.2823	1.405	5	0.309418	0.5095
MVP	No	0.227414	9.087	9.04	0.04667	0.03393	1.375	5	0.32042	0.4943
NFE2L2	No	0.228524	10.21	10.17	0.04167	0.03038	1.372	5	0.321137	0.4933
CD22	No	0.231177	7.367	6.517	0.85	0.6238	1.363	5	0.324012	0.4894
DNAJC10	No	0.233714	9.852	9.962	-0.11	0.08124	1.354	5	0.325441	0.4875
MAP2K4	No	0.234025	10.13	10.19	-0.06	0.04435	1.353	5	0.325441	0.4875
LTA4H	No	0.233316	10.53	10.41	0.1183	0.08731	1.355	5	0.325441	0.4875
SELENOS	No	0.236439	5.125	5.3	-0.175	0.1301	1.345	5	0.327944	0.4842
ATP6V0D1	No	0.238712	8.812	8.737	0.075	0.05608	1.337	5	0.330239	0.4812
KIR2DL3	No	0.242512	5.352	5.11	0.2417	0.1824	1.325	5	0.334629	0.4754
IFI44	No	0.249972	8.078	8.425	-0.3467	0.2665	1.301	5	0.344034	0.4634
TLR7	No	0.253477	4.662	4.848	-0.1867	0.1447	1.29	5	0.346182	0.4607
ISG15	No	0.252871	5.738	6.083	-0.345	0.267	1.292	5	0.346182	0.4607
IFI16	No	0.252734	12.53	12.63	-0.09833	0.07609	1.292	5	0.346182	0.4607
SMAD5	No	0.259142	7.483	7.585	-0.1017	0.07989	1.273	5	0.353015	0.4522
HAVCR2	No	0.266116	6.673	6.313	0.36	0.2877	1.251	5	0.361593	0.4418
TLR9	No	0.26927	5.922	6.06	-0.1383	0.1114	1.242	5	0.36495	0.4378
RNF135	No	0.271105	6.44	6.553	-0.1133	0.09164	1.237	5	0.365582	0.437
HLA-DOB	No	0.270712	6.472	6.677	-0.205	0.1656	1.238	5	0.365582	0.437
HLA-C	No	0.27858	10.55	10.63	-0.07833	0.06447	1.215	5	0.374714	0.4263
PANX1	No	0.280521	5.773	5.872	-0.09833	0.0813	1.21	5	0.376378	0.4244
CCL5	No	0.287678	4.943	5.107	-0.1633	0.1373	1.189	5	0.385013	0.4145
PAK1	No	0.290217	6.378	6.332	0.04667	0.03947	1.182	5	0.387439	0.4118
IL27RA	No	0.292954	7.99	8.098	-0.1083	0.09221	1.175	5	0.390119	0.4088
RUNX3	No	0.299422	5.565	5.733	-0.1683	0.1455	1.157	5	0.39774	0.4004
HLA-DMB	No	0.303475	6.795	6.212	0.5833	0.5088	1.147	5	0.402123	0.3956
STING1	No	0.308007	9.26	9.12	0.14	0.1234	1.135	5	0.407119	0.3903
TAB2	No	0.309939	8.832	8.897	-0.065	0.05755	1.13	5	0.408661	0.3886
STAT2	No	0.313149	8.578	8.685	-0.1067	0.09514	1.121	5	0.411876	0.3852
CASP4	No	0.316536	10.78	10.81	-0.03333	0.02996	1.112	5	0.415308	0.3816
CD45R0	No	0.317809	14.41	14.34	0.075	0.06761	1.109	5	0.415956	0.381
ITGB2	No	0.325074	8.993	9.072	-0.07833	0.07181	1.091	5	0.424424	0.3722
RNF114	No	0.328096	6.202	6.302	-0.1	0.0923	1.083	5	0.427325	0.3692
XCL1/2	No	0.331801	5.728	5.288	0.44	0.4096	1.074	5	0.431099	0.3654
CTSL	No	0.333294	6.698	6.263	0.435	0.4063	1.071	5	0.431987	0.3645
IFITM3	No	0.33667	7.037	7.158	-0.1217	0.1145	1.062	5	0.434255	0.3623
SSR1	No	0.336447	11.34	11.39	-0.05333	0.05018	1.063	5	0.434255	0.3623
CFLAR	No	0.341062	10.76	10.71	0.05	0.04754	1.052	5	0.438861	0.3577
LIF	No	0.343484	5.872	5.71	0.1617	0.1546	1.046	5	0.440914	0.3556
TMEM140	No	0.350033	7.27	7.197	0.07333	0.07116	1.03	5	0.448244	0.3485
PLEK	No	0.358282	6.707	6.973	-0.2667	0.2637	1.011	5	0.457709	0.3394
PTGER4	No	0.361258	6.555	6.7	-0.145	0.1444	1.004	5	0.46041	0.3369
CD79B	No	0.364261	7.408	7.5	-0.09167	0.09188	0.9976	5	0.463132	0.3343
OAS3	No	0.368421	5.23	5.625	-0.395	0.3997	0.9882	5	0.467	0.3307
IFIT2	No	0.369052	6.702	6.95	-0.2483	0.2517	0.9868	5	0.467	0.3307
FBXO6	No	0.370765	5.097	4.903	0.1933	0.1967	0.983	5	0.468058	0.3297
BLK	No	0.377509	4.757	4.908	-0.1517	0.1567	0.968	5	0.475447	0.3229
CYSTM1	No	0.388286	6.352	6.243	0.1083	0.1147	0.9445	5	0.486572	0.3129
TOLLIP	No	0.390024	8.483	8.552	-0.06833	0.07264	0.9408	5	0.486572	0.3129
GBA	No	0.390366	8.623	8.668	-0.045	0.04787	0.94	5	0.486572	0.3129
HLA-DRA	No	0.390053	10.39	9.795	0.5967	0.6343	0.9407	5	0.486572	0.3129
APOL6	No	0.390898	10.58	10.48	0.095	0.1012	0.9389	5	0.486572	0.3129
SYK	No	0.401303	6.377	5.902	0.475	0.5181	0.9168	5	0.498363	0.3025
CCL20	No	0.402575	5.62	5.41	0.21	0.2297	0.9141	5	0.498782	0.3021
PRKCD	No	0.403756	7.415	7.493	-0.07833	0.08592	0.9117	5	0.499087	0.3018
PLCG2	No	0.408697	7.488	7.09	0.3983	0.4419	0.9014	5	0.504028	0.2975
HLA-DQB1	No	0.412248	5.955	5.78	0.175	0.1957	0.8941	5	0.507235	0.2948
IFI6	No	0.413671	4.43	4.727	-0.2967	0.3329	0.8912	5	0.507817	0.2943
KPNB1	No	0.421784	10.23	10.18	0.05167	0.05907	0.8746	5	0.516589	0.2869
ALOX5	No	0.427749	6.563	6.158	0.405	0.4695	0.8627	5	0.519136	0.2847
GLB1	No	0.427752	8.558	8.478	0.08	0.09274	0.8627	5	0.519136	0.2847
IFNGR2	No	0.42737	9.847	9.918	-0.07167	0.083	0.8634	5	0.519136	0.2847
MIF	No	0.426826	10.23	10.03	0.2	0.2313	0.8645	5	0.519136	0.2847
RAB31	No	0.430481	4.842	5.005	-0.1633	0.1905	0.8572	5	0.521263	0.2829
CD40	No	0.459589	6.825	6.395	0.43	0.537	0.8008	5	0.55525	0.2555
MDFIC	No	0.461279	10.66	10.68	-0.02667	0.03343	0.7976	5	0.556034	0.2549
NEO1	No	0.467205	6.63	6.59	0.04	0.05086	0.7865	5	0.561909	0.2503
HLA-DPA1	No	0.471603	8.557	8.228	0.3283	0.4219	0.7783	5	0.565054	0.2479
LANCL1	No	0.471937	9.537	9.585	-0.04833	0.06215	0.7777	5	0.565054	0.2479
NEU1	No	0.477225	8.16	8.117	0.04333	0.05643	0.7679	5	0.570108	0.244
LYN	No	0.480444	8.232	8.045	0.1867	0.245	0.762	5	0.572672	0.2421
LAT2	No	0.48633	6.058	5.833	0.225	0.2995	0.7513	5	0.578397	0.2378
HLA-E	No	0.488577	13.81	13.86	-0.055	0.07361	0.7472	5	0.579778	0.2367
CXCL10	No	0.49395	5.057	5.395	-0.3383	0.4588	0.7375	5	0.584854	0.233
ICAM3	No	0.502657	11.71	11.74	-0.03	0.04155	0.722	5	0.593847	0.2263
PELI1	No	0.520571	9.068	9.015	0.05333	0.07723	0.6906	5	0.613654	0.2121
GCA	No	0.522408	7.185	7.277	-0.09167	0.1334	0.6874	5	0.614463	0.2115
P2RX7	No	0.528382	7.4	7.512	-0.1117	0.1649	0.6771	5	0.620123	0.2075
OAS1	No	0.530074	6.95	6.633	0.3167	0.4697	0.6742	5	0.620744	0.2071
ADGRE5	No	0.532864	7.218	7.27	-0.05167	0.07718	0.6695	5	0.622647	0.2058
CD86	No	0.544686	5.027	4.765	0.2617	0.4029	0.6495	5	0.63507	0.1972
MAPK8	No	0.549392	8.662	8.637	0.025	0.03897	0.6416	5	0.639162	0.1944
KLRD1	No	0.552304	4.565	4.453	0.1117	0.1754	0.6367	5	0.640684	0.1934
CTSZ	No	0.553373	8.06	7.938	0.1217	0.1916	0.635	5	0.640684	0.1934
HLA-DQA	No	0.5543	9.193	8.823	0.37	0.5841	0.6334	5	0.640684	0.1934
TBX21	No	0.558255	6.838	6.77	0.06833	0.109	0.6269	5	0.643862	0.1912
CD70	No	0.560863	4.468	4.617	-0.1483	0.2383	0.6226	5	0.644087	0.1911
CASP1	No	0.559897	6.647	6.735	-0.08833	0.1415	0.6242	5	0.644087	0.1911
STAT5A	No	0.563516	10.48	10.5	-0.02	0.03235	0.6182	5	0.645745	0.1899
CARD17	No	0.580617	8.857	8.895	-0.03833	0.06493	0.5904	5	0.663918	0.1779
NCF1	No	0.584459	5.087	4.908	0.1783	0.3053	0.5842	5	0.666883	0.176
FAM30A	No	0.588139	4.66	4.807	-0.1467	0.2536	0.5783	5	0.66965	0.1742
SOCS3	No	0.590184	7.855	7.792	0.06333	0.1101	0.575	5	0.67055	0.1736
TRAF3	No	0.592524	10.01	9.995	0.01667	0.02917	0.5713	5	0.671779	0.1728
TIMP2	No	0.606257	6.912	6.965	-0.05333	0.09705	0.5496	5	0.685893	0.1637
FAS	No	0.609424	11.07	11.05	0.02167	0.03978	0.5446	5	0.688018	0.1624
TLR2	No	0.624395	4.773	4.69	0.08333	0.1598	0.5213	5	0.703432	0.1528
RACK1	No	0.629931	12.11	12.07	0.035	0.06825	0.5128	5	0.708175	0.1499
MSRA	No	0.633895	7.123	7.175	-0.05167	0.102	0.5067	5	0.711134	0.148
HMGB1	No	0.640134	7.678	7.72	-0.04167	0.0838	0.4972	5	0.716442	0.1448
ATP6V1B2	No	0.64131	9.988	10.01	-0.01833	0.03701	0.4954	5	0.716442	0.1448
SLC2A3	No	0.643153	10.04	9.92	0.115	0.2334	0.4926	5	0.717002	0.1445
UBE2L6	No	0.647253	6.798	6.727	0.07167	0.1473	0.4864	5	0.720069	0.1426
GBP1	No	0.659996	6.182	6.103	0.07833	0.1677	0.4672	5	0.73272	0.1351
TCL1A	No	0.665026	7.305	7.07	0.235	0.5112	0.4597	5	0.734502	0.134
ACSL1	No	0.663788	8.528	8.492	0.03667	0.07944	0.4615	5	0.734502	0.134
ATP6AP2	No	0.665728	9.553	9.525	0.02833	0.06177	0.4587	5	0.734502	0.134
ENTPD1	No	0.669194	7.698	7.533	0.165	0.3638	0.4535	5	0.736803	0.1326
CD14	No	0.672534	4.768	4.7	0.06833	0.1523	0.4485	5	0.737553	0.1322
CSF2RB	No	0.672637	6.225	6.358	-0.1333	0.2974	0.4484	5	0.737553	0.1322
HLA-DRB	No	0.691705	7.662	7.46	0.2017	0.4798	0.4203	5	0.756907	0.121
RIPK2	No	0.705086	7.315	7.343	-0.02833	0.07068	0.4008	5	0.769971	0.1135
EIF3F	No	0.707616	12.24	12.25	-0.01167	0.02937	0.3972	5	0.771157	0.1129
RNF31	No	0.709251	8.388	8.37	0.01833	0.04643	0.3948	5	0.771365	0.1127
CD79A	No	0.719489	7.722	7.618	0.1033	0.2719	0.3801	5	0.780909	0.1074
ACKR4	No	0.732789	4.442	4.535	-0.09333	0.2585	0.3611	5	0.793731	0.1003
TRAM1	No	0.73633	10.63	10.61	0.01667	0.04681	0.3561	5	0.795952	0.09911
MARCKS	No	0.74153	4.582	4.768	-0.1867	0.5353	0.3487	5	0.799954	0.09694
GNS	No	0.745379	8.392	8.4	-0.008333	0.02428	0.3432	5	0.801903	0.09588
DIABLO	No	0.746341	8.637	8.652	-0.015	0.04387	0.3419	5	0.801903	0.09588
CXCR3	No	0.749333	5.788	5.87	-0.08167	0.2419	0.3377	5	0.803502	0.09501
BNIP3	No	0.757327	9.637	9.762	-0.125	0.3829	0.3264	5	0.810446	0.09128
FCRL2	No	0.762491	5.067	4.977	0.09	0.282	0.3192	5	0.812715	0.09006
IFIH1	No	0.762097	8.623	8.66	-0.03667	0.1147	0.3197	5	0.812715	0.09006
CD27	No	0.765842	10.7	10.68	0.01167	0.0371	0.3145	5	0.81466	0.08902
ADAR	No	0.784969	9.552	9.568	-0.01667	0.05789	0.2879	5	0.833347	0.07917
IL32	No	0.787606	13.48	13.45	0.02333	0.08208	0.2843	5	0.834487	0.07858
KDM6B	No	0.800433	8.035	8.017	0.01833	0.06877	0.2666	5	0.846399	0.07242
SPIB	No	0.805398	6.147	6.058	0.08833	0.34	0.2598	5	0.848289	0.07146
TANK	No	0.804308	11.78	11.78	-0.006667	0.02552	0.2613	5	0.848289	0.07146
CD19	No	0.809106	5.042	5.115	-0.07333	0.2879	0.2547	5	0.850517	0.07032
JUNB	No	0.819973	9.03	9.048	-0.01833	0.07644	0.2398	5	0.860246	0.06538
CD6	No	0.823334	10.13	10.12	0.005	0.02125	0.2353	5	0.862079	0.06445
FCGRT	No	0.825952	5.322	5.388	-0.06667	0.2877	0.2317	5	0.863128	0.06392
PDHB	No	0.85293	9.855	9.863	-0.008333	0.04269	0.1952	5	0.889579	0.05082
HLA-DPB1	No	0.862015	8.147	8.092	0.055	0.3006	0.183	5	0.897302	0.04706
AIF1	No	0.86417	4.995	4.972	0.02333	0.1296	0.1801	5	0.897795	0.04682
CCL17	No	0.874581	5.14	5.225	-0.085	0.5117	0.1661	5	0.90509	0.04331
NCR1	No	0.87415	6.133	6.103	0.03	0.18	0.1667	5	0.90509	0.04331
ATG10	No	0.878179	6.868	6.852	0.01667	0.1033	0.1613	5	0.907056	0.04237
KIR3DL1/2	No	0.887084	4.73	4.755	-0.025	0.1673	0.1494	5	0.909219	0.04133
ITGAE	No	0.884653	4.772	4.793	-0.02167	0.1419	0.1526	5	0.909219	0.04133
VWF	No	0.885588	4.857	4.818	0.03833	0.2532	0.1514	5	0.909219	0.04133
LTB	No	0.883869	11.71	11.7	0.01167	0.07591	0.1537	5	0.909219	0.04133
BECN1	No	0.892272	8.42	8.425	-0.005	0.0351	0.1425	5	0.912784	0.03963
CCL22	No	0.894179	6.195	6.113	0.08167	0.5836	0.1399	5	0.912986	0.03954
IL12RB1	No	0.897937	5.872	5.862	0.01	0.07412	0.1349	5	0.915073	0.03854
HLA-A	No	0.915747	13.16	13.16	0.003333	0.02996	0.1112	5	0.931446	0.03084
MS4A1	No	0.918298	9.208	9.16	0.04833	0.4481	0.1079	5	0.932265	0.03046
XAF1	No	0.921844	7.308	7.332	-0.02333	0.2262	0.1032	5	0.934089	0.02961
DDX5	No	0.927325	14.84	14.83	0.005	0.05214	0.0959	5	0.937863	0.02786
CDH1	No	0.933336	4.753	4.733	0.02	0.2274	0.08794	5	0.942157	0.02588
ACSL3	No	0.941486	6.868	6.862	0.006667	0.0864	0.07716	5	0.948592	0.02292
TGFB1	No	0.948113	7.832	7.825	0.006667	0.09746	0.06841	5	0.95347	0.02069
NCR3	No	0.953819	5.105	5.095	0.01	0.1643	0.06087	5	0.957404	0.0189
ITGAX	No	0.992069	4.968	4.97	-0.001667	0.1595	0.01045	5	0.993931	0.002644
RAB5C	No	>0.999999	7.765	7.765	1.48e-16	0.03661	4.044e-15	5	>0.999999	0
