# Supplementary material for: Lymphoid B cells upregulate HIV-1 ex vivo and are linked to its expression in vivo
Source: PLoS Pathog. 2025 Dec 1;21(12):e1013661. doi: 10.1371/journal.ppat.1013661 (PMC12680345; doi:10.1371/journal.ppat.1013661)
Supplement: S1 Data — (ZIP) [file ppat.1013661.s007.zip › R5-HIV TFH+TFH vs Mock TFH+TFH.xlsx]

## Sheet: R5 vs Mock +TFH log2 normalized
Probe Name	Annotation	Accession #	NS Probe ID	Class Name	Analyte Type	Species Name	% Samples above Threshold	Geo mean counts	20240425_210806980725_AZ632-TTR5_03.RCC	20240425_210806980725_AZ634-TTR5_07.RCC	20240425_210806980725_AZ637-TTR5_11.RCC	20240425_210806940725_AZ638-TTR5_03.RCC	20240425_210806940725_AZ639-TTR5_07.RCC	20240425_210806940725_AZ640-TTR5_11.RCC	20240425_210806940725_AZ638TTMOCK_01.RCC	20240425_210806940725_AZ639TTMOCK_05.RCC	20240425_210806940725_AZ640TTMOCK_09.RCC	20240425_210806980725_AZ632TTMOCK_01.RCC	20240425_210806980725_AZ634TTMOCK_05.RCC	20240425_210806980725_AZ637TTMOCK_09.RCC	geo mean MOCK counts	Threshold for counts: log2 of 20
									R5 : true : +TFH	R5 : true : +TFH	R5 : true : +TFH	R5 : true : +TFH	R5 : true : +TFH	R5 : true : +TFH	MOCK : true : +TFH	MOCK : true : +TFH	MOCK : true : +TFH	MOCK : true : +TFH	MOCK : true : +TFH	MOCK : true : +TFH		4.32193
																						=below threshold or control gene
ANPEP		NM_001150.2	NM_001150.2:2113	Endogenous	mRNA	Hs	100	4.51447	4.56	4.66	4.34	4.95	4.49	4.13	4.43	4.61	4.71	4.27	4.23	3.79	4.32934
CD19		NM_001178098.1	NM_001178098.1:1085	Endogenous	mRNA	Hs	100	5.04663	4.01	4.33	6.29	5.64	4.64	5.78	4.43	4.35	5.14	3.27	3.61	5.69	4.33681
ITGAE		NM_002208.4	NM_002208.4:903	Endogenous	mRNA	Hs	100	4.75647	4.4	4.42	4.27	4.7	6.13	4.84	3.51	5.86	3.89	4.27	4.43	4.51	4.35539
IFNG		NM_000619.2	NM_000619.2:450	Endogenous	mRNA	Hs	100	4.61597	4.12	4.86	4.41	4.32	5.87	4.32	4.09	5.08	3.51	4.62	4.71	4.31	4.35685
MAP1LC3A		NM_032514.2	NM_032514.2:404	Endogenous	mRNA	Hs	100	4.51803	5.01	4.92	4.11	4.24	4.49	4.41	4.43	4.61	4.09	4.8	3.81	4.51	4.36209
ZBP1		NM_001160419.2	NM_001160419.2:680	Endogenous	mRNA	Hs	100	4.85642	4.01	4.92	4.66	4.39	6.8	4.78	4.36	5.35	4.64	4.01	3.91	4.16	4.37988
IFNA1/13		NM_006900.3	NM_006900.3:262	Endogenous	mRNA	Hs	100	4.40056	4.22	4.42	3.48	4.7	4.64	5.13	4.65	4.35	4.19	4.49	3.99	4.74	4.39399
CD70		NM_001252.2	NM_001252.2:190	Endogenous	mRNA	Hs	100	4.6023	4.01	4.33	4.54	4.9	4.96	4.96	4.43	4.25	4.99	4.35	3.71	4.89	4.41582
ACE		NM_000789.2	NM_000789.2:2115	Endogenous	mRNA	Hs	100	4.65866	4.9	4.66	4.97	4.39	4.57	4.49	3.99	4.25	4.43	4.42	4.66	4.94	4.4383
TLR2		NM_003264.3	NM_003264.3:2402	Endogenous	mRNA	Hs	100	4.65304	5.63	3.79	4.88	4.45	5.07	4.32	4.51	4.69	3.51	5.46	4.55	4.16	4.44112
KIR3DL1/2		NM_001322168.1	NM_001322168.1:466	Endogenous	mRNA	Hs	100	4.6135	4.4	3.33	3.48	4.95	5.96	6.41	5.14	5.3	6.58	3.56	3.49	3.45	4.44215
TLR8		NM_016610.2	NM_016610.2:2310	Endogenous	mRNA	Hs	100	4.58665	4.4	4.66	4.66	4.7	4.13	5.02	4.58	4.44	3.89	4.74	4.3	4.79	4.44594
IL5		NM_000879.2	NM_000879.2:105	Endogenous	mRNA	Hs	100	4.9346	4.77	4.42	4.97	4.7	5.02	5.84	3.89	4.53	4.51	4.68	4.71	4.45	4.45289
CDH1		NM_004360.2	NM_004360.2:535	Endogenous	mRNA	Hs	100	4.69759	3.63	5.09	5.06	4.52	5.32	4.78	4.43	5.02	4.64	4.27	3.99	4.57	4.47532
IL1R1		NM_000877.3	NM_000877.3:582	Endogenous	mRNA	Hs	100	5.24579	5.4	5.09	4.41	5.9	5.68	5.13	5.19	5.39	3.51	4.68	4.76	3.69	4.47875
TLR7		NM_016562.3	NM_016562.3:3098	Endogenous	mRNA	Hs	100	4.82909	4.96	4.14	5.23	5.12	4.41	5.23	4.58	4.25	4.89	4.49	3.71	5.2	4.49467
IFIT1		NM_001548.3	NM_001548.3:1440	Endogenous	mRNA	Hs	100	5.01407	3.48	4.86	5.72	4.52	9.04	4.02	4.27	5.65	4.36	3.42	4.66	5.23	4.54094
HLX		NM_021958.2	NM_021958.2:1190	Endogenous	mRNA	Hs	100	4.57806	4.4	4.79	4.54	4.8	4.32	4.64	4.83	4.9	4.27	4.49	4.43	4.38	4.54411
CYP2E1		NM_000773.3	NM_000773.3:572	Endogenous	mRNA	Hs	100	4.35266	4.12	4.33	4.11	4.52	4.57	4.49	4.89	4.61	4.36	4.27	4.3	4.89	4.54587
LILRA3		NM_006865.3	NM_006865.3:1123	Endogenous	mRNA	Hs	100	4.67629	4.7	4.73	4.41	4.39	5.02	4.84	3.89	4.53	4.58	4.68	4.81	4.89	4.55095
CCL17		NM_002987.2	NM_002987.2:229	Endogenous	mRNA	Hs	100	5.09111	5.07	3.92	5.11	6.71	3.78	6.76	5.27	4.61	5.94	3.42	4.15	4.38	4.55835
PTGER2		NM_000956.3	NM_000956.3:995	Endogenous	mRNA	Hs	100	4.69166	4.01	4.58	4.97	4.64	5.71	4.41	4.36	5.44	4.43	4.49	4.86	4.07	4.5884
CCL24		NM_002991.2	NM_002991.2:18	Endogenous	mRNA	Hs	100	4.62992	5.12	4.33	4.72	4.58	3.9	5.27	5.27	3.44	4.77	5.01	4.66	4.63	4.58968
SIRPA		NM_001040022.1	NM_001040022.1:1573	Endogenous	mRNA	Hs	100	4.7394	4.7	4.33	5.15	4.95	4.57	4.78	4.09	4.44	5.04	5.01	4.23	4.94	4.60865
IL20RB		NM_144717.3	NM_144717.3:362	Endogenous	mRNA	Hs	100	4.60448	4.7	4.24	4.27	5.08	4.49	4.91	4.99	4.25	4.99	4.68	4.61	4.23	4.61473
CCL5		NM_002985.2	NM_002985.2:148	Endogenous	mRNA	Hs	100	4.97361	4.31	4.24	4.72	4.8	8	4.57	4.51	7.81	3.89	3.42	4.15	4.99	4.6184
RAB31		NM_006868.3	NM_006868.3:317	Endogenous	mRNA	Hs	100	4.94893	3.9	4.24	5.64	6	5.02	5.23	4.43	4.14	4.51	5.27	3.81	5.89	4.62458
CCL22		NM_002990.4	NM_002990.4:169	Endogenous	mRNA	Hs	100	5.95194	4.9	4.14	6.46	7.91	5.57	7.7	5.68	4.69	6.49	2.91	3.91	5.03	4.63341
FAM30A		NR_026800.2	NR_026800.2:1682	Endogenous	mRNA	Hs	100	4.75466	4.01	4.58	5.66	5.08	3.9	5.61	4.43	4.83	5.68	3.56	4.55	5.03	4.63399
NCF1		NM_000265.4	NM_000265.4:374	Endogenous	mRNA	Hs	100	4.79111	3.31	3.92	6.53	5.32	4.96	5.41	5.19	4.96	5.27	3.27	3.71	6.05	4.63827
IL18BP		NM_001039659.1	NM_001039659.1:290	Endogenous	mRNA	Hs	100	4.66448	4.84	4.24	4.72	4.52	4.64	5.07	4.65	3.9	4.64	5.01	4.81	4.94	4.64292
IL2		NM_000586.2	NM_000586.2:300	Endogenous	mRNA	Hs	100	5.55845	5.74	4.98	5.78	5.8	5.27	5.84	4.65	4.69	4.58	4.35	4.3	5.41	4.64987
ACKR4		NM_016557.2	NM_016557.2:854	Endogenous	mRNA	Hs	100	4.51344	3.9	5.03	4.48	4.39	5.18	4.23	4.94	5.19	4.51	4.8	4.49	4.31	4.6972
CD14		NM_000591.2	NM_000591.2:885	Endogenous	mRNA	Hs	100	4.68769	4.84	4.58	4.78	4.45	4.23	5.32	4.43	5.14	4.64	5.19	4.3	4.57	4.69973
FBXO6		NM_018438.5	NM_018438.5:420	Endogenous	mRNA	Hs	100	4.90177	5.01	4.92	4.66	4.85	4.96	5.02	4.36	4.9	4.36	5.1	4.37	5.23	4.70566
NLRP3		NM_001079821.2	NM_001079821.2:415	Endogenous	mRNA	Hs	100	4.77389	4.84	4.73	5.11	4.9	4.78	4.32	4.09	5.02	5.09	4.85	4.49	4.94	4.73307
NT5E		NM_002526.2	NM_002526.2:1214	Endogenous	mRNA	Hs	100	4.78739	4.31	4.79	4.61	5.35	4.71	5.02	4.09	4.9	4.99	4.85	4.71	4.99	4.74403
MKNK1		NM_001135553.4	NM_001135553.4:1307	Endogenous	mRNA	Hs	100	4.95181	5.31	4.73	4.72	5	4.41	5.64	4.43	4.76	4.77	5.23	4.49	4.94	4.76249
CXCL14		NM_004887.4	NM_004887.4:574	Endogenous	mRNA	Hs	100	4.91935	4.56	4.86	5.19	4.75	4.96	5.23	4.71	4.35	4.71	5.19	4.95	4.79	4.77646
IL18R1		NM_003855.3	NM_003855.3:822	Endogenous	mRNA	Hs	100	5.21841	4.31	4.86	5.02	6.28	5.53	5.53	4.43	5.72	4.36	4.62	4.49	5.2	4.77929
ITGAX		NM_000887.4	NM_000887.4:872	Endogenous	mRNA	Hs	100	4.95908	5.07	4.33	5.06	5.2	4.84	5.32	4.58	4.83	4.51	5.05	4.43	5.34	4.77937
BLK		NM_001715.2	NM_001715.2:990	Endogenous	mRNA	Hs	100	4.90298	4.48	4.92	5.02	5.12	4.78	5.13	4.43	5.25	4.19	4.49	5.52	4.99	4.78825
CCL20		NM_001130046.1	NM_001130046.1:144	Endogenous	mRNA	Hs	100	5.39358	5.31	4.66	5.31	5.9	5.87	5.41	4.36	5.08	4.36	4.68	5.3	5.23	4.81922
XCR1		NM_005283.2	NM_005283.2:700	Endogenous	mRNA	Hs	100	5.23309	5.07	5.03	5.58	5	5.02	5.75	4.77	4.61	4.83	5.27	4.23	5.31	4.82209
CASP10		NM_001206524.1	NM_001206524.1:746	Endogenous	mRNA	Hs	100	4.897	4.56	5.03	4.78	4.45	5.84	4.84	4.65	5.3	4.83	4.85	4.95	4.45	4.8313
CCL4/L1/L2		NM_002984.2	NM_002984.2:201	Endogenous	mRNA	Hs	100	5.79603	5.17	4.58	6.5	6.22	7.11	5.57	4.94	5.8	4.83	4.1	4.37	5.16	4.83618
AIF1		NM_032955.1	NM_032955.1:185	Endogenous	mRNA	Hs	100	4.95371	4.31	5.24	5.31	5.12	5.36	4.49	4.77	5.14	4.36	4.74	4.81	5.27	4.83931
CSF1		NM_000757.4	NM_000757.4:823	Endogenous	mRNA	Hs	100	5.03382	4.96	4.98	4.78	5	5.49	5.02	4.83	5.02	4.77	4.56	5.19	4.74	4.84745
VWF		NM_000552.3	NM_000552.3:8115	Endogenous	mRNA	Hs	100	4.80568	4.9	4.5	5.15	5.17	4.23	4.96	4.51	5.02	4.99	4.91	5.04	4.74	4.86458
OAS3		NM_006187.3	NM_006187.3:2354	Endogenous	mRNA	Hs	100	5.52509	4.4	4.86	5.78	5.61	7.92	5.18	4.65	4.9	4.71	4.68	4.71	5.74	4.88436
OASL		NM_198213.2	NM_198213.2:454	Endogenous	mRNA	Hs	100	4.943	4.7	4.5	4.72	5.42	5.81	4.64	5.43	4.53	4.64	5.1	4.61	5.27	4.91756
CCR7		NM_001838.3	NM_001838.3:995	Endogenous	mRNA	Hs	100	5.2239	5.12	5.33	4.66	5.04	5.96	5.32	4.65	5.96	4.99	4.8	4.86	4.45	4.92992
LRRK2		NM_198578.3	NM_198578.3:2372	Endogenous	mRNA	Hs	100	5.12925	4.4	4.24	6.8	5.67	4.13	6.13	4.77	4.14	5.68	4.68	4.23	6.48	4.93179
IFNLR1		NM_170743.3	NM_170743.3:359	Endogenous	mRNA	Hs	100	5.07453	4.56	5.42	5.06	5.04	5.18	5.23	4.89	4.61	4.71	5.01	5.15	5.31	4.94077
HMOX1		NM_002133.2	NM_002133.2:781	Endogenous	mRNA	Hs	100	4.7129	4.4	4.66	5.11	4.64	5.02	4.49	5.09	5.48	4.27	4.74	5.33	4.84	4.94174
GBP1		NM_002053.2	NM_002053.2:1685	Endogenous	mRNA	Hs	100	6.02721	5.12	5.54	5.97	6.08	8.3	5.61	4.58	7.11	4.51	3.68	5.37	5.63	5.03741
CD80		NM_005191.3	NM_005191.3:674	Endogenous	mRNA	Hs	100	5.3673	5.17	4.92	5.34	5.88	5.27	5.68	4.94	5.19	5.39	5.01	4.55	5.27	5.05076
LAMP3		NM_014398.3	NM_014398.3:878	Endogenous	mRNA	Hs	100	5.69769	5.27	5.09	5.31	5.55	7.77	5.57	5.27	5.3	4.36	4.91	5.04	5.63	5.06912
FOXP3		NM_014009.3	NM_014009.3:1230	Endogenous	mRNA	Hs	100	5.40882	5.12	5.33	5.41	5.12	5.99	5.53	4.94	5.14	4.71	5.27	5.19	5.27	5.08257
SELENOS		NM_203472.1	NM_203472.1:466	Endogenous	mRNA	Hs	100	5.29263	5.31	5.62	4.78	5.2	5.32	5.57	5.32	4.83	4.51	5.8	5.52	4.94	5.13478
TPSAB1/B2		NM_003294.3	NM_003294.3:579	Endogenous	mRNA	Hs	100	5.74773	4.63	5.54	5.41	5.93	7.09	6.18	4.89	5.86	4.89	5.19	4.76	5.38	5.14848
NCR3		NM_147130.2	NM_147130.2:655	Endogenous	mRNA	Hs	100	5.08076	4.4	5.38	5.19	4.9	5.57	5.13	4.43	5.65	5.19	5.59	4.99	5.16	5.15185
SYK		NM_003177.5	NM_003177.5:808	Endogenous	mRNA	Hs	100	5.72972	4.22	4.03	7.64	7.09	5.75	6.68	5.68	5.39	6.54	3.56	4.23	6.77	5.22776
KIR2DL3		NM_014511.3	NM_014511.3:592	Endogenous	mRNA	Hs	100	5.07323	4.77	4.14	4.97	5.72	5.07	5.99	6.02	5.14	6.19	5.14	4.43	4.94	5.27502
CD22		NM_001771.2	NM_001771.2:2515	Endogenous	mRNA	Hs	100	6.2643	4.12	4.42	8.7	7.62	6.32	7.92	6.43	6.14	7.21	2.91	3.37	7.92	5.29778
VSIR		NM_022153.1	NM_022153.1:185	Endogenous	mRNA	Hs	100	5.31056	5.22	4.73	5.02	5.08	6.1	5.84	5.54	5.65	5.14	5.46	4.99	5.16	5.31795
NOD2		NM_001293557.1	NM_001293557.1:1120	Endogenous	mRNA	Hs	100	5.25145	4.84	5.19	5.02	5.04	6.1	5.41	4.71	6.32	5.47	5.01	5.4	5.48	5.37596
LAT2		NM_014146.3	NM_014146.3:454	Endogenous	mRNA	Hs	100	5.77873	4.96	4.66	6.72	6.55	5.81	6.3	5.58	5.25	6.31	5.05	4.3	6.2	5.40334
HLA-DQB1		NM_002123.3	NM_002123.3:384	Endogenous	mRNA	Hs	100	5.51724	4.12	6.29	3.93	7.78	4.32	8.24	6.61	3.61	7.69	4.35	7.15	4.51	5.43377
RSAD2		NM_080657.4	NM_080657.4:1037	Endogenous	mRNA	Hs	100	6.33761	5.56	5.62	6.15	5.9	9.67	5.91	5.51	5.93	5.68	4.68	5.04	5.96	5.44602
CR1		NM_000573.3	NM_000573.3:4465	Endogenous	mRNA	Hs	100	5.89859	4.96	5.46	7.16	5.75	6.57	5.75	5.47	6.57	5.19	4.42	4.86	6.56	5.45273
RUNX3		NM_001031680.2	NM_001031680.2:720	Endogenous	mRNA	Hs	100	5.72806	5.4	5.58	5.64	5.95	6.15	5.68	5.36	5.93	5.71	5.19	4.91	5.71	5.45704
CD40		NM_001250.4	NM_001250.4:196	Endogenous	mRNA	Hs	100	6.2114	4.22	4.73	8.12	7.23	6.34	7.73	6.02	5.3	7.2	3.8	4.08	7.45	5.46136
IL10		NM_000572.2	NM_000572.2:230	Endogenous	mRNA	Hs	100	5.7208	5.01	5.42	6.13	5.88	6.43	5.57	5.91	5.76	4.83	5.1	5.66	5.96	5.51991
NOX1		NM_007052.4	NM_007052.4:455	Endogenous	mRNA	Hs	100	5.69475	5.31	5.66	5.58	6.02	5.99	5.64	5.47	5.69	5.97	5.38	4.99	5.77	5.53591
TNFRSF9		NM_001561.5	NM_001561.5:567	Endogenous	mRNA	Hs	100	7.38002	7	5.98	7.45	8.9	7.55	7.71	5.77	6.93	5.31	3.91	5.15	6.75	5.53837
CXCR3		NM_001504.1	NM_001504.1:80	Endogenous	mRNA	Hs	100	5.84518	5.7	5.24	5.27	6.57	6.57	5.87	5.43	6.65	5.43	5.46	5.33	5.07	5.54062
FCGRT		XM_011526628.1	XM_011526628.1:205	Endogenous	mRNA	Hs	100	5.36154	4.48	4.92	5.97	5.83	5.49	5.64	5.89	5.72	5.04	5.71	5.26	5.89	5.57545
SPIB		NM_003121.4	NM_003121.4:28	Endogenous	mRNA	Hs	100	5.97049	4.96	4.73	7.57	6.79	5.64	6.66	5.54	5.9	6.53	4.74	4.76	6.54	5.61961
PIK3R3		NM_001114172.1	NM_001114172.1:759	Endogenous	mRNA	Hs	100	5.73799	6.4	6.09	5.45	6.32	4.96	5.36	6.56	4.44	5.27	6.46	6.23	5.31	5.65786
HLA-DMB		NM_002118.4	NM_002118.4:374	Endogenous	mRNA	Hs	100	6.04759	4.7	4.24	7.98	6.98	5.9	7.47	5.65	6.22	6.86	4.19	4.49	7.32	5.66921
ISG15		NM_005101.3	NM_005101.3:456	Endogenous	mRNA	Hs	100	6.0609	5.56	5.92	5.64	6.2	7.19	5.99	6.19	4.69	5.91	5.56	6.12	5.69	5.66976
LIF		NM_002309.4	NM_002309.4:601	Endogenous	mRNA	Hs	100	5.7028	6.15	5.33	5.66	5.75	5.41	5.96	4.71	5.3	5.97	5.74	6.1	6.4	5.67478
ALOX5		NM_000698.2	NM_000698.2:735	Endogenous	mRNA	Hs	100	5.95501	3.77	4.73	7.94	7.12	5.93	7.46	6.07	5.3	7.06	4.42	4.49	7.48	5.68381
IL12RB1		NM_005535.1	NM_005535.1:448	Endogenous	mRNA	Hs	100	5.85514	5.48	5.73	5.83	6.2	6.25	5.68	5.94	5.9	4.94	5.83	5.93	5.66	5.68832
DDAH2		NM_013974.1	NM_013974.1:672	Endogenous	mRNA	Hs	100	6.02703	5.67	5.66	6.11	6.12	6.3	6.34	5.54	5.65	5.77	5.98	5.23	6.29	5.73365
WIPI1		NM_017983.5	NM_017983.5:1325	Endogenous	mRNA	Hs	100	5.94139	5.7	6.09	5.78	6.12	5.75	6.23	5.32	5.86	5.77	5.98	5.91	5.63	5.74068
TNFRSF18		NM_148901.1	NM_148901.1:302	Endogenous	mRNA	Hs	100	6.21042	5.93	5.33	5.64	7.48	6.83	6.3	6.16	5.86	5.94	5.23	5.66	5.66	5.74425
C5		NM_001735.2	NM_001735.2:466	Endogenous	mRNA	Hs	100	5.64034	5.31	5.79	5.64	5.61	5.9	5.61	5.65	6.11	5.68	5.83	5.99	5.34	5.76119
CXCR6		NM_006564.1	NM_006564.1:983	Endogenous	mRNA	Hs	100	5.8132	4.63	5.62	5.9	6.04	7.09	5.87	5.77	6.78	5.51	5.52	5.58	5.74	5.80106
TLR9		NM_017442.2	NM_017442.2:985	Endogenous	mRNA	Hs	100	6.05379	5.7	6.09	6.13	6.32	5.71	6.41	5.74	5.65	6.07	5.65	5.69	6.07	5.80876
CTSL		NM_001912.4	NM_001912.4:1072	Endogenous	mRNA	Hs	100	6.20625	5.93	6.69	5.75	8.05	5.45	5.71	6.38	5.8	5.36	5.62	6.15	5.69	5.82357
ULK2		NM_014683.2	NM_014683.2:2340	Endogenous	mRNA	Hs	100	5.76816	5.48	5.89	5.8	5.9	5.84	5.71	5.74	5.61	5.71	5.93	5.88	6.14	5.83246
CSF2RB		NM_000395.2	NM_000395.2:1285	Endogenous	mRNA	Hs	100	6.30362	6.07	4.86	6.71	6.94	6.18	7.39	5.14	6.27	6.64	5.88	5.15	6.16	5.84602
PYCARD		NM_013258.3	NM_013258.3:714	Endogenous	mRNA	Hs	100	5.78239	5.77	5.76	5.97	5.85	5.64	5.71	5.97	5.83	5.91	5.77	5.58	6.16	5.86728
HAVCR2		NM_032782.3	NM_032782.3:955	Endogenous	mRNA	Hs	100	6.28747	5.44	6.48	6.19	5.9	7.26	6.61	5.77	6.53	5.99	5.38	6.02	5.66	5.88101
TRIM56		NM_030961.3	NM_030961.3:2029	Endogenous	mRNA	Hs	100	6.14964	5.87	6.24	6.09	6.08	6.57	6.07	6.02	5.65	5.99	5.91	5.79	6.07	5.9032
NCR1		NM_004829.5	NM_004829.5:602	Endogenous	mRNA	Hs	100	6.07481	5.56	5.38	6.27	5.93	6.25	7.23	6.19	5.61	7.03	5.19	5.43	6.16	5.90463
OAS1		NM_001032409.1	NM_001032409.1:805	Endogenous	mRNA	Hs	100	6.49238	5.07	5.95	7.4	5.83	9.48	6.07	5.04	6.83	5.64	4.91	6.19	7.34	5.92607
PANX1		NM_015368.3	NM_015368.3:610	Endogenous	mRNA	Hs	100	5.86575	5.87	6.03	5.61	6.12	5.45	6.15	5.94	5.53	6.25	6.1	5.93	5.96	5.94754
PRDM1		NM_182907.1	NM_182907.1:310	Endogenous	mRNA	Hs	100	6.47166	5.67	6.17	6.72	7.14	7.14	6.13	6.43	6.93	6.02	5.38	5.66	5.45	5.95328
PRF1		NM_001083116.1	NM_001083116.1:631	Endogenous	mRNA	Hs	100	6.13461	6.24	6.58	5.85	6.19	6.39	5.61	5.86	6.44	6.07	5.96	6.17	5.63	6.01638
TXK		NM_003328.1	NM_003328.1:800	Endogenous	mRNA	Hs	100	6.40096	5.96	6.4	5.72	6.52	7.45	6.49	6.02	7.11	6.12	5.59	5.79	5.6	6.0175
IL7		NM_001199886.1	NM_001199886.1:652	Endogenous	mRNA	Hs	100	6.2683	6.97	5.76	6.97	6.28	5.27	6.55	6.14	5.86	5.64	6.71	5.37	6.74	6.05504
F5		NM_000130.2	NM_000130.2:5810	Endogenous	mRNA	Hs	100	6.46675	5.7	6.67	7	6.95	7.15	5.53	6.23	7.25	5.27	5.05	6.62	6.45	6.09618
ADORA2A		NM_000675.5	NM_000675.5:951	Endogenous	mRNA	Hs	100	6.04242	6.17	5.86	5.88	5.88	6.3	6.18	6.54	6.53	5.58	5.71	6.06	6.25	6.10032
TRIM25		NM_005082.4	NM_005082.4:480	Endogenous	mRNA	Hs	100	6.33931	6.4	6.22	6.02	6.49	6.51	6.41	6.19	6.35	5.94	6.14	6.19	6.18	6.16382
CD8B		NM_172099.2	NM_172099.2:439	Endogenous	mRNA	Hs	100	6.05412	6.54	5.46	5.15	6.26	6.55	6.53	6.07	6.48	6.59	6.23	5.84	5.87	6.1735
PAK1		NM_002576.5	NM_002576.5:1010	Endogenous	mRNA	Hs	100	6.32821	6.17	6.01	6.45	6.67	6.39	6.3	6.02	6.65	6.49	5.8	5.88	6.34	6.18861
CYSTM1		NM_032412.4	NM_032412.4:299	Endogenous	mRNA	Hs	100	6.24085	6.24	6.17	6.62	6.2	6.05	6.18	5.89	6.05	5.97	6.23	6.32	6.71	6.18912
PECAM1		NM_000442.3	NM_000442.3:1365	Endogenous	mRNA	Hs	100	6.66276	5.74	7.13	6.29	6.76	7.77	6.47	6.19	7.35	6.04	4.56	7.12	6.31	6.19082
PLCG2		NM_002661.2	NM_002661.2:525	Endogenous	mRNA	Hs	100	6.98147	5.4	5.58	8.59	8.05	7.18	7.74	6.56	6.53	7.41	4.35	5.08	8.03	6.19133
LAG3		NM_002286.5	NM_002286.5:1735	Endogenous	mRNA	Hs	100	6.58282	6.36	6.09	6.32	6.28	7.75	6.83	5.68	7.18	6.51	6.08	5.61	6.31	6.20619
KLRK1		NM_007360.1	NM_007360.1:760	Endogenous	mRNA	Hs	100	6.3407	5.84	6.19	6.54	6.02	7.7	5.93	5.8	7.63	5.47	5.65	6.25	6.86	6.23302
TCL1A		NM_001098725.1	NM_001098725.1:370	Endogenous	mRNA	Hs	100	6.8384	5.31	4.42	9.52	7.93	7.03	8.21	7.02	6.93	7.76	4.19	4.23	8.84	6.24199
SCARB2		NM_005506.2	NM_005506.2:1825	Endogenous	mRNA	Hs	100	6.43999	6.46	6.52	6.62	6.3	6.2	6.55	6.19	6.11	6.19	6.56	6.49	6.46	6.33093
HLA-DOB		NM_002120.3	NM_002120.3:230	Endogenous	mRNA	Hs	100	6.61387	5.63	6.42	7.81	7.65	5.49	7.06	7.03	4.9	6.58	5.98	6.52	7.45	6.35449
TNFSF4		NM_003326.2	NM_003326.2:545	Endogenous	mRNA	Hs	100	6.74939	6.52	6.42	7.32	7.09	6.39	6.81	5.97	6.25	6.53	6.25	6.14	7.19	6.37662
IFI35		NM_005533.3	NM_005533.3:415	Endogenous	mRNA	Hs	100	6.56255	6.44	6.09	6.48	6.7	7.53	6.23	6.25	6.61	6.36	6.31	6.17	6.66	6.39079
RNF114		NM_018683.4	NM_018683.4:82	Endogenous	mRNA	Hs	100	6.2973	6.79	6.24	6.29	6.17	6.3	6.02	6.47	6.57	6.36	6.33	6.4	6.25	6.39585
NEO1		NM_002499.2	NM_002499.2:2430	Endogenous	mRNA	Hs	100	6.57965	6.77	6.19	6.02	7.03	6.64	6.89	7.04	6.57	6.56	6.59	6.02	5.92	6.43884
GUCY1A1		NM_001130682.1	NM_001130682.1:995	Endogenous	mRNA	Hs	100	6.41803	6.31	6.62	5.69	6.58	6.73	6.64	6.4	5.99	6.68	6.64	6.59	6.43	6.45072
ENTPD1		NM_001098175.1	NM_001098175.1:795	Endogenous	mRNA	Hs	100	7.29518	4.31	6.19	9.14	8.7	8.54	8.32	7.4	8.38	7.74	3.42	5.76	8.29	6.54189
CASP1		NM_033294.3	NM_033294.3:701	Endogenous	mRNA	Hs	100	6.72883	6.4	6.5	6.78	6.78	7.31	6.64	6.47	7.02	6.64	6.27	6.45	6.49	6.5526
RNF135		NM_032322.3	NM_032322.3:1368	Endogenous	mRNA	Hs	100	6.54904	6.63	6.22	6.92	6.3	6.55	6.7	6.02	6.85	6.72	6.68	6.25	6.91	6.56344
HERC5		NM_016323.2	NM_016323.2:935	Endogenous	mRNA	Hs	100	6.99351	6.6	6.86	7.05	6.1	9.23	6.51	5.77	7.64	6.31	6.35	6.45	7.07	6.57166
IL4R		NM_000418.3	NM_000418.3:1014	Endogenous	mRNA	Hs	100	7.04404	6.46	6.42	6.97	7.9	7.44	7.19	6.9	6.93	6.74	5.77	6.66	6.51	6.57273
UBE2L6		NM_004223.4	NM_004223.4:472	Endogenous	mRNA	Hs	100	6.71997	6.88	6.69	6.54	6.32	7.29	6.64	6.49	6.81	6.63	6.57	6.52	6.63	6.60752
PDCD1		NM_005018.2	NM_005018.2:310	Endogenous	mRNA	Hs	100	6.42002	6.38	6.46	6.64	6.55	6.27	6.23	6.51	6.74	6.66	6.67	6.55	6.6	6.62122
GZMA		NM_006144.2	NM_006144.2:155	Endogenous	mRNA	Hs	100	7.37473	7.27	7.15	6.87	7.2	8.9	7.03	5.23	8.34	6.02	7.51	6.63	6.45	6.62211
BCL3		NM_005178.2	NM_005178.2:450	Endogenous	mRNA	Hs	100	6.75708	6.69	5.95	6.69	7.38	6.86	7.06	6.77	6.91	6.72	6.44	6.28	6.64	6.62331
PLEK		NM_002664.2	NM_002664.2:300	Endogenous	mRNA	Hs	100	6.92602	6.27	5.62	7.96	7.25	7.18	7.56	6.63	7.08	7.26	5.65	5.86	7.53	6.63036
ITGB7		NM_000889.1	NM_000889.1:1278	Endogenous	mRNA	Hs	100	6.79164	6.85	6.48	6.46	6.71	7.49	6.81	6.09	7.55	6.68	6.85	6.52	6.36	6.65972
TGFB3		NM_003239.2	NM_003239.2:1485	Endogenous	mRNA	Hs	100	6.74279	6.56	6.81	6.68	6.4	6.96	7.07	6.66	6.67	6.95	6.51	6.63	6.59	6.66695
PELI2		NM_021255.2	NM_021255.2:546	Endogenous	mRNA	Hs	100	6.62094	6.84	6.52	6.31	6.61	6.8	6.66	6.91	6.85	7.21	6.51	6.12	6.63	6.69615
ICOSLG		NM_015259.5	NM_015259.5:642	Endogenous	mRNA	Hs	100	6.55165	5.84	6.5	6.97	6.83	6.27	6.98	7.21	6.5	7.04	5.93	6.55	7.11	6.70807
ACSL3		NM_203372.1	NM_203372.1:1219	Endogenous	mRNA	Hs	100	6.85998	7.08	6.87	6.95	6.72	6.93	6.62	6.65	6.67	6.83	6.68	6.58	6.94	6.72391
CCR5		NM_000579.3	NM_000579.3:366	Endogenous	mRNA	Hs	100	6.66588	5.84	7.18	6.65	6.2	8.36	6.07	6.32	8.12	6.29	5.71	7.29	7.08	6.75647
IFIT2		NM_001547.4	NM_001547.4:1040	Endogenous	mRNA	Hs	100	6.91795	6.54	7.05	6.88	6.39	8.41	6.43	6.36	7.67	6.49	6.77	6.69	6.83	6.78925
ATG10		NM_001131028.1	NM_001131028.1:985	Endogenous	mRNA	Hs	100	6.84233	7.19	6.86	6.19	6.64	7.05	7.18	6.94	6.69	7.06	6.97	6.71	6.43	6.79662
IL11RA		NM_147162.1	NM_147162.1:400	Endogenous	mRNA	Hs	100	6.74266	6.62	6.5	6.54	6.55	7.13	7.15	6.84	6.86	7.03	6.83	6.9	6.36	6.80002
XAF1		NM_199139.2	NM_199139.2:978	Endogenous	mRNA	Hs	100	7.26573	6.33	6.93	7.14	6.53	9.44	7.62	6.07	7.55	7.23	6.05	6.96	7.22	6.82123
HLA-DRB		NM_022555.3	NM_022555.3:698	Endogenous	mRNA	Hs	100	7.37642	6.01	6.36	9.01	8.18	6.84	8.36	6.97	7.07	7.75	5.49	5.81	8.41	6.84042
RPS6KB1		NM_003161.2	NM_003161.2:106	Endogenous	mRNA	Hs	100	6.94153	7.09	6.81	6.72	6.93	7.19	6.92	6.86	6.96	6.71	7.02	6.98	6.62	6.85674
DHX58		NM_024119.2	NM_024119.2:847	Endogenous	mRNA	Hs	100	6.92015	6.5	7.13	6.34	6.76	7.69	7.19	6.63	7.27	6.81	6.59	7.21	6.7	6.86302
BCL2L1		NM_001191.3	NM_001191.3:996	Endogenous	mRNA	Hs	100	7.06994	6.88	6.64	6.62	7.89	7.14	7.33	7.04	7.02	6.83	6.92	6.66	6.74	6.86692
PTGER4		NM_000958.2	NM_000958.2:976	Endogenous	mRNA	Hs	100	6.6938	7.17	6.87	6.85	6.52	6.47	6.32	6.83	6.78	6.51	7.19	7.04	6.92	6.87501
TBX21		NM_013351.1	NM_013351.1:890	Endogenous	mRNA	Hs	100	6.76434	7.01	6.73	6.45	6.49	7.24	6.7	6.82	6.9	6.74	7.24	7.03	6.56	6.87831
DDIT3		NM_001195054.1	NM_001195054.1:450	Endogenous	mRNA	Hs	100	7.10453	7.29	7.08	7.06	7.08	7.33	6.8	6.83	6.95	6.87	7.29	6.92	6.82	6.94486
NCF4		NM_000631.4	NM_000631.4:210	Endogenous	mRNA	Hs	100	7.10524	7.48	6.22	7.12	6.89	7.67	7.35	6.47	7.77	7.53	7.41	6.32	6.78	7.02502
PARP9		NM_001146102.1	NM_001146102.1:905	Endogenous	mRNA	Hs	100	7.46445	7.09	6.86	7.54	7.53	8.7	7.2	6.99	7.57	6.69	6.92	6.55	7.51	7.02799
IRF3		NM_001571.5	NM_001571.5:1303	Endogenous	mRNA	Hs	100	6.85986	6.77	6.9	6.78	6.76	7.2	6.76	7.16	7.08	7.01	7.22	6.88	6.92	7.04395
IRAK1		NM_001569.3	NM_001569.3:1036	Endogenous	mRNA	Hs	100	7.08995	7.07	7.01	6.94	7.03	7.43	7.07	6.74	7.12	6.87	7.15	7.14	7.26	7.04433
GPX7		NM_015696.5	NM_015696.5:375	Endogenous	mRNA	Hs	100	7.09605	7.18	6.95	7.16	7.06	7.02	7.21	7.07	7.02	7.03	7.26	6.83	7.1	7.05052
LITAF		NM_004862.3	NM_004862.3:483	Endogenous	mRNA	Hs	100	7.39652	7.01	7.22	7.28	7.6	7.87	7.43	7.03	7.42	7.17	6.59	6.98	7.22	7.0636
GCA		NM_012198.3	NM_012198.3:525	Endogenous	mRNA	Hs	100	7.26176	7.41	7.29	7.79	6.57	6.8	7.8	6.63	6.3	7.84	7.04	7.15	7.63	7.0783
CD79A		NM_001783.3	NM_001783.3:695	Endogenous	mRNA	Hs	100	7.56735	6.56	6.64	8.84	8.18	7.14	8.35	7.33	6.74	8.03	6.16	6.26	8.23	7.07955
MAFB		NM_005461.4	NM_005461.4:1231	Endogenous	mRNA	Hs	100	6.93785	8.23	7.26	5.8	7.03	7.01	6.53	7.82	6.85	6.84	8.05	7.27	5.96	7.09722
CGAS		NM_138441.2	NM_138441.2:1185	Endogenous	mRNA	Hs	100	7.10528	6.54	6.99	7.41	7.52	7.31	6.91	6.82	7.39	6.89	6.76	7.21	7.56	7.09864
MYD88		NM_002468.4	NM_002468.4:349	Endogenous	mRNA	Hs	100	7.28148	7.61	7.13	7.24	7.2	7.37	7.15	7.03	7.26	6.9	6.87	7.3	7.27	7.10274
RIPK2		NM_003821.5	NM_003821.5:1695	Endogenous	mRNA	Hs	100	7.34117	7	7.31	7.5	7.38	7.32	7.55	7.2	7.19	7.19	7.21	6.84	7.06	7.11374
NDUFS8		XM_005274015.1	XM_005274015.1:436	Endogenous	mRNA	Hs	100	7.25682	7.11	7.52	7.09	7.35	7.29	7.19	7.4	7.01	7.15	7.19	7.17	6.84	7.12459
MSRA		NM_001135670.2	NM_001135670.2:472	Endogenous	mRNA	Hs	100	7.1722	7.43	6.96	6.95	7.24	7.05	7.42	7.19	6.72	7.13	7.41	7.09	7.28	7.13341
PIK3R5		NM_014308.3	NM_014308.3:2395	Endogenous	mRNA	Hs	100	7.30419	7.09	7.35	7.16	7.11	7.82	7.32	7.06	7.71	7.02	6.88	7.1	7.15	7.14866
TNFRSF10B		NM_003842.3	NM_003842.3:565	Endogenous	mRNA	Hs	100	7.27169	7.07	7.36	7.32	7.06	7.47	7.36	7.1	7.32	7.2	7.19	7.15	7.01	7.16104
IFITM3		NM_021034.2	NM_021034.2:477	Endogenous	mRNA	Hs	100	7.14587	7.03	6.84	7.08	7.21	8.06	6.73	7.28	7.35	6.56	7.26	6.99	7.61	7.16727
IL1RAP		NM_002182.2	NM_002182.2:460	Endogenous	mRNA	Hs	100	7.26982	7.04	7.43	7.5	7.18	7.14	7.34	7.17	7.21	7.27	7.28	7.28	7.02	7.2044
CARD16		NM_001017534.1	NM_001017534.1:507	Endogenous	mRNA	Hs	100	7.41128	7.29	7.23	7.12	7.18	8.05	7.64	7.25	7.61	7.38	7.14	6.88	7	7.20599
TMEM140		NM_018295.3	NM_018295.3:377	Endogenous	mRNA	Hs	100	7.19437	7.05	7.33	7.09	6.94	7.46	7.31	7.44	7.32	7.21	7.16	7.06	7.13	7.2189
TNFRSF4		NM_003327.3	NM_003327.3:445	Endogenous	mRNA	Hs	100	7.45911	7.18	7.3	7	8.21	7.79	7.34	7.39	7.23	7.14	7.18	7.24	7.15	7.22118
EIF2AK2		NM_002759.1	NM_002759.1:1760	Endogenous	mRNA	Hs	100	7.5987	7.27	7.09	7.62	7.6	8.61	7.49	7.13	7.57	7.19	7.1	6.93	7.5	7.23316
HLA-DMA		NM_006120.3	NM_006120.3:396	Endogenous	mRNA	Hs	100	7.49968	7.04	7.01	8.31	7.82	7.31	7.59	7.33	7.26	7.32	6.61	6.95	8.07	7.24328
TIMP2		NM_003255.4	NM_003255.4:794	Endogenous	mRNA	Hs	100	6.95792	6.77	6.71	6.94	6.79	6.92	7.66	7.35	7.23	7.46	7.22	7.06	7.2	7.25226
FOS		NM_005252.3	NM_005252.3:554	Endogenous	mRNA	Hs	100	7.2142	8.73	6.81	6.9	7.63	6.07	7.42	8.28	5.9	7.07	8.82	6.71	7.15	7.25771
IL12RB2		NM_001559.2	NM_001559.2:1315	Endogenous	mRNA	Hs	100	7.30106	7.73	7.75	7.85	7.38	7.59	5.75	7.3	6.9	6.16	8.02	7.51	7.91	7.2715
LIMK2		NM_001031801.1	NM_001031801.1:1590	Endogenous	mRNA	Hs	100	7.38972	7.38	7.26	7.14	7.36	7.6	7.61	7.34	7.23	7.71	7.24	7.15	7.11	7.29402
IL2RA		NM_000417.2	NM_000417.2:414	Endogenous	mRNA	Hs	100	8.18897	7.33	7.96	7.83	9.39	8.7	8.08	7.77	7.88	7.24	5.42	8.17	7.74	7.30479
PRKCD		NM_006254.3	NM_006254.3:2165	Endogenous	mRNA	Hs	100	7.49166	7.3	7.51	7.62	7.46	7.32	7.75	7.22	7.5	7.38	7.29	7.02	7.52	7.31964
P2RX7		NM_002562.5	NM_002562.5:780	Endogenous	mRNA	Hs	100	7.50514	7.35	8.11	7.74	7.37	7.32	7.18	7.61	6.72	7.47	7.34	7.8	7.41	7.38381
MAVS		NM_001206491.1	NM_001206491.1:1036	Endogenous	mRNA	Hs	100	7.50864	7.6	7.48	7.2	7.33	7.59	7.87	7.39	7.46	7.54	7.54	7.49	7.06	7.41143
TRIM5		NM_033092.2	NM_033092.2:800	Endogenous	mRNA	Hs	100	7.56261	7.04	7.61	7.43	7.75	8.14	7.45	7.75	7.36	7.36	7.06	7.69	7.45	7.44145
CD79B		NM_001039933.1	NM_001039933.1:615	Endogenous	mRNA	Hs	100	7.48543	7.16	7.33	8.36	7.65	6.86	7.64	7.47	7.25	7.77	7.14	6.92	8.18	7.44343
ADGRE5		NM_078481.3	NM_078481.3:1974	Endogenous	mRNA	Hs	100	7.26733	7.22	7.26	6.9	7.54	7.4	7.3	7.46	7.52	7.49	7.44	7.42	7.34	7.44478
TNF		NM_000594.2	NM_000594.2:383	Endogenous	mRNA	Hs	100	7.75737	7.7	6.71	8.16	8.35	7.68	8.06	7.47	7.33	7.22	7.23	7.26	8.3	7.45909
GSTM4		NM_000850.4	NM_000850.4:60	Endogenous	mRNA	Hs	100	7.55688	7.87	8.68	8.18	7.65	8.33	5.23	7.7	7.99	5.09	7.89	8.76	8.03	7.47037
IL23A		NM_016584.2	NM_016584.2:411	Endogenous	mRNA	Hs	100	7.32131	7.05	7.28	7.21	7.59	7.45	7.36	7.61	7.64	7.84	7.3	7.45	7.16	7.4966
HLA-DPB1		NM_002121.5	NM_002121.5:800	Endogenous	mRNA	Hs	100	8.04297	6.94	7.3	9.36	9.05	7.6	8.3	7.88	7.27	7.62	6.7	7.07	8.87	7.5377
RELB		NM_006509.3	NM_006509.3:960	Endogenous	mRNA	Hs	100	7.92	7.77	7.41	8.22	8.22	7.99	7.94	7.53	7.71	7.35	7.52	7.12	8.03	7.53804
HLA-DPA1		NM_033554.3	NM_033554.3:305	Endogenous	mRNA	Hs	100	8.17024	6.85	7.32	9.62	8.87	7.82	8.89	7.69	7.18	8.26	6.52	7.23	8.96	7.59954
MLKL		NM_001142497.1	NM_001142497.1:672	Endogenous	mRNA	Hs	100	7.6307	7.75	7.64	7.64	7.49	7.47	7.8	7.85	7.12	7.75	7.58	7.61	7.78	7.6111
CTSZ		NM_001336.3	NM_001336.3:739	Endogenous	mRNA	Hs	100	7.92568	7.38	7.47	8.66	8.14	7.75	8.23	7.57	7.4	7.82	7.41	7.31	8.26	7.62152
NOTCH1		NM_017617.3	NM_017617.3:2999	Endogenous	mRNA	Hs	100	7.53551	7.43	7.62	7.32	7.55	7.73	7.57	7.6	7.53	7.46	7.86	7.59	7.7	7.62226
BCL2		NM_000657.2	NM_000657.2:947	Endogenous	mRNA	Hs	100	7.61543	7.23	7.88	7.59	7.76	7.73	7.52	7.98	7.8	7.19	7.23	7.68	7.91	7.62519
TNFSF13B		NM_001145645.2	NM_001145645.2:587	Endogenous	mRNA	Hs	100	7.85373	7.58	7.57	7.49	7.62	8.47	8.46	7.37	8.21	8.05	7.52	7.37	7.3	7.62844
IL10RB		NM_000628.4	NM_000628.4:760	Endogenous	mRNA	Hs	100	7.57784	7.66	7.46	7.32	7.58	7.55	7.91	7.97	7.27	8	7.76	7.48	7.35	7.63289
TAP2		NM_000544.3	NM_000544.3:909	Endogenous	mRNA	Hs	100	7.63853	7.56	7.66	7.37	7.45	8.22	7.6	7.53	7.99	7.61	7.51	7.85	7.38	7.64215
TLR6		NM_006068.4	NM_006068.4:1280	Endogenous	mRNA	Hs	100	7.7015	6.88	7.72	8.5	8.18	6.95	8.13	8.45	7.04	8.01	6.67	7.55	8.33	7.64651
TGFB1		NM_000660.3	NM_000660.3:1260	Endogenous	mRNA	Hs	100	7.81643	7.56	7.6	7.66	7.78	8.65	7.7	7.13	8.53	7.59	7.49	7.56	7.69	7.65365
MX1		NM_001144925.2	NM_001144925.2:1369	Endogenous	mRNA	Hs	100	8.24143	7.27	7.84	8.56	7.66	10.3	8.14	7.21	8.31	8.02	6.4	7.75	8.45	7.65611
GBP4		NM_052941.4	NM_052941.4:812	Endogenous	mRNA	Hs	100	8.10638	7.6	7.59	8.06	8.43	9.33	7.76	7.68	8.68	7.25	7.27	7.53	7.67	7.6658
ALPK1		NM_025144.2	NM_025144.2:2975	Endogenous	mRNA	Hs	100	7.70389	7.46	7.91	7.96	7.06	8.23	7.66	7.04	7.65	7.65	7.61	8.05	8.05	7.66735
HMGB1		NM_002128.4	NM_002128.4:208	Endogenous	mRNA	Hs	100	7.71779	7.71	7.72	7.85	7.9	7.34	7.8	7.84	7.45	7.72	7.86	7.55	7.62	7.67189
CCL28		NM_148672.2	NM_148672.2:236	Endogenous	mRNA	Hs	100	7.44776	7.47	7.58	7.56	6.82	7.9	7.4	7.02	7.6	7.78	7.79	7.96	8.06	7.69401
LGALS3		NM_001177388.1	NM_001177388.1:495	Endogenous	mRNA	Hs	100	7.78541	7.46	7.28	7.91	8.58	7.59	7.96	7.95	7.76	7.86	7.42	7.47	7.86	7.71732
SMAD5		NM_005903.5	NM_005903.5:1044	Endogenous	mRNA	Hs	100	7.57227	8.11	7.37	7.26	7.1	7.39	8.28	7.53	7.27	8.5	8.43	7.36	7.36	7.72482
MYC		NM_002467.3	NM_002467.3:1610	Endogenous	mRNA	Hs	100	8.44998	8.11	8.04	8.13	8.74	9.57	8.21	7.47	9.24	7.39	6.62	7.81	8.15	7.73958
SOCS3		NM_003955.4	NM_003955.4:614	Endogenous	mRNA	Hs	100	7.78462	8.18	7.49	7.44	7.9	8.24	7.5	8.19	7.99	7.29	7.99	7.53	7.55	7.75011
TRAF2		NM_021138.3	NM_021138.3:1325	Endogenous	mRNA	Hs	100	7.77774	7.74	7.51	7.62	7.78	8.03	8	7.93	7.82	7.6	7.96	7.59	7.69	7.76359
TNFRSF1A		NM_001065.2	NM_001065.2:515	Endogenous	mRNA	Hs	100	7.83276	7.44	7.89	7.56	7.73	8.26	8.15	7.69	8.26	7.91	7.54	7.67	7.56	7.76775
IRF4		NM_001195286.1	NM_001195286.1:1365	Endogenous	mRNA	Hs	100	8.40174	7.82	7.96	8.88	9.34	8.13	8.38	8	7.76	7.8	6.76	7.63	8.82	7.77137
LYN		NM_002350.3	NM_002350.3:870	Endogenous	mRNA	Hs	100	8.01009	7.23	7.18	9	8.62	7.53	8.71	7.66	7.4	8.47	7.49	7.27	8.5	7.78269
IL21R		NM_181079.4	NM_181079.4:1250	Endogenous	mRNA	Hs	100	8.06178	8.07	7.73	8.09	8.47	7.71	8.33	7.84	7.63	8.15	7.8	7.41	7.92	7.78824
RAB5C		NM_001252039.1	NM_001252039.1:477	Endogenous	mRNA	Hs	100	7.76456	7.85	7.72	7.65	7.81	7.69	7.87	7.91	7.61	7.7	7.93	7.84	7.83	7.8025
PRCP		NM_005040.2	NM_005040.2:776	Endogenous	mRNA	Hs	100	7.95141	8.02	7.98	8.27	7.7	7.84	7.91	7.69	7.66	7.8	7.81	7.81	8.16	7.82
CD38		NM_001775.2	NM_001775.2:280	Endogenous	mRNA	Hs	100	8.00065	7.54	8.32	8.79	7.6	8.68	7.21	7.56	8.15	7.24	7.21	8.25	8.67	7.82776
PIK3CB		NM_006219.1	NM_006219.1:2945	Endogenous	mRNA	Hs	100	7.77161	7.87	7.73	7.86	7.5	8.01	7.67	7.67	8	7.74	7.87	8	7.71	7.83053
NFKB1		NM_003998.2	NM_003998.2:1675	Endogenous	mRNA	Hs	100	7.92978	7.93	7.61	8.09	8.12	7.84	8	8.01	7.99	7.69	7.78	7.56	8.08	7.8494
ATG4A		NM_052936.5	NM_052936.5:1103	Endogenous	mRNA	Hs	100	7.95106	7.96	8.01	8.03	8.03	7.75	7.93	7.87	7.85	7.76	7.99	7.89	8	7.8929
HLA-DQA		NM_002122.3	NM_002122.3:382	Endogenous	mRNA	Hs	100	8.66086	7.07	6.54	10.7	10.11	8.09	10.43	8.73	8.02	9.77	5.8	6.12	10.05	7.90505
IFI44		NM_006417.4	NM_006417.4:589	Endogenous	mRNA	Hs	100	8.36896	8.04	8.06	8.43	7.44	10.62	7.96	7.25	8.56	7.75	8.14	7.58	8.29	7.91578
EPHX2		NM_001979.5	NM_001979.5:1430	Endogenous	mRNA	Hs	100	8.00683	7.9	8.06	7.8	7.88	8.49	7.93	7.65	8.17	7.91	8.04	8.12	7.71	7.93087
IL27RA		NM_004843.3	NM_004843.3:1640	Endogenous	mRNA	Hs	100	8.09669	8.07	7.83	7.96	8.2	8.24	8.29	7.84	8.15	7.92	7.93	7.71	8.07	7.93536
DDX58		NM_014314.3	NM_014314.3:2130	Endogenous	mRNA	Hs	100	8.17559	8	8.12	8.03	7.95	8.89	8.1	8.2	8.43	7.86	7.74	7.88	7.86	7.99145
IRF7		NM_001572.3	NM_001572.3:1583	Endogenous	mRNA	Hs	100	7.91599	8.06	7.98	7.83	7.2	8.44	8.04	7.83	8.25	7.9	8.3	7.95	7.75	7.99401
PXN		NM_001080855.3	NM_001080855.3:1430	Endogenous	mRNA	Hs	100	8.0637	7.96	8.13	7.62	7.92	8.39	8.39	8.1	8.12	8.04	8.1	7.85	7.91	8.01933
NEU1		NM_000434.4	NM_000434.4:808	Endogenous	mRNA	Hs	100	8.11421	8.36	8.19	8.15	8.11	7.71	8.18	8.27	7.62	7.93	8.3	7.97	8.19	8.04314
GBP5		NM_052942.3	NM_052942.3:1955	Endogenous	mRNA	Hs	100	8.62188	7.9	8.64	7.97	9.27	9.64	8.45	8.38	9.06	7.64	7.28	8.4	7.67	8.04968
RAC2		NM_002872.4	NM_002872.4:341	Endogenous	mRNA	Hs	100	8.068	7.77	7.88	8.23	8.14	8.22	8.18	8.05	8.25	8.25	7.82	8.06	8.19	8.10193
IL17RA		NM_014339.6	NM_014339.6:482	Endogenous	mRNA	Hs	100	8.02663	8.01	7.98	7.92	7.79	8.3	8.17	7.89	8.31	8.09	8.16	8.13	8.06	8.1057
CDK4		NM_000075.3	NM_000075.3:1098	Endogenous	mRNA	Hs	100	8.32814	8.1	8.23	8.33	8.86	8.21	8.26	8.01	8.02	8.11	8.17	8.04	8.3	8.10769
MME		NM_001354644.1	NM_001354644.1:520	Endogenous	mRNA	Hs	100	7.94124	8.13	8.74	8.33	6.45	8.39	7.83	6.91	8.65	8.06	8.47	8.65	8.11	8.11817
KDM6B		NM_001080424.1	NM_001080424.1:4865	Endogenous	mRNA	Hs	100	8.01291	8.4	7.91	7.71	7.8	8.27	8.01	7.92	8.26	8.06	8.34	8.15	8.17	8.14888
ARRB2		NM_001257328.1	NM_001257328.1:394	Endogenous	mRNA	Hs	100	8.09564	8.35	8.32	7.64	7.83	8.51	7.96	8.04	8.4	8.26	8.41	8.26	7.67	8.16923
CRK		NM_016823.4	NM_016823.4:455	Endogenous	mRNA	Hs	100	8.23549	8.28	8.39	7.96	8.18	8.3	8.31	8.35	8.15	8.21	8.25	8.24	7.92	8.18557
IL21		NM_021803.2	NM_021803.2:65	Endogenous	mRNA	Hs	100	8.34748	8.7	7.87	8.48	8.36	8.68	8.03	8.53	8.5	7.97	8.68	7.76	8.09	8.2482
GNS		NM_002076.3	NM_002076.3:1340	Endogenous	mRNA	Hs	100	8.39887	8.36	8.58	8.48	8.25	8.21	8.52	8.04	8.06	8.49	8.37	8.23	8.39	8.2616
NLRC5		NM_032206.4	NM_032206.4:860	Endogenous	mRNA	Hs	100	8.30822	8.36	8.24	8.03	8	8.89	8.36	8.2	8.54	8.25	8.32	8.23	8.12	8.27563
MS4A1		NM_152866.2	NM_152866.2:620	Endogenous	mRNA	Hs	100	8.95704	7.47	6.29	11.5	10.41	8.54	10.75	9.33	8.21	10.01	6.65	5.93	10.76	8.29325
MAP2K7		NM_145185.2	NM_145185.2:495	Endogenous	mRNA	Hs	100	8.2885	8.56	8.12	8.09	8.34	8.27	8.36	8.5	8.44	8.43	8.43	7.97	8.04	8.29892
RELA		NM_021975.4	NM_021975.4:207	Endogenous	mRNA	Hs	100	8.38718	8.52	8.33	8.16	8.29	8.53	8.5	8.39	8.23	8.44	8.29	8.28	8.27	8.31634
DTX3L		NM_138287.3	NM_138287.3:2185	Endogenous	mRNA	Hs	100	8.64685	8.16	8.18	8.86	8.83	9.54	8.39	8.29	8.91	8.07	8.02	8.08	8.74	8.3445
AKT1		NM_001014432.1	NM_001014432.1:1275	Endogenous	mRNA	Hs	100	8.34913	8.54	8.28	8.16	8.41	8.41	8.3	8.47	8.28	8.34	8.42	8.28	8.29	8.34634
CD274		NM_014143.3	NM_014143.3:501	Endogenous	mRNA	Hs	100	8.40209	8.44	8.36	8.29	7.88	8.98	8.5	8.04	8.8	8.22	8.61	8.35	8.17	8.36091
TBXAS1		NM_001061.4	NM_001061.4:357	Endogenous	mRNA	Hs	100	8.2801	8.89	8.09	9.05	8.21	7.31	8.25	8.59	7.12	8.54	8.93	8.06	9.13	8.36754
RNF31		NM_017999.4	NM_017999.4:2500	Endogenous	mRNA	Hs	100	8.36817	8.29	8.32	8.19	8.28	8.74	8.4	8.36	8.39	8.37	8.43	8.41	8.32	8.37992
BECN1		NM_003766.4	NM_003766.4:259	Endogenous	mRNA	Hs	100	8.42472	8.39	8.47	8.48	8.33	8.52	8.36	8.44	8.4	8.51	8.23	8.47	8.42	8.4112
IKBKG		NM_003639.2	NM_003639.2:470	Endogenous	mRNA	Hs	100	8.47706	8.66	8.4	8.22	8.57	8.59	8.43	8.49	8.35	8.39	8.67	8.36	8.26	8.419
MAP3K8		NM_001244134.1	NM_001244134.1:493	Endogenous	mRNA	Hs	100	8.65554	8.24	8.25	8.98	9.08	8.66	8.76	9.05	8.19	8.38	8.3	7.98	8.66	8.41969
IFIH1		NM_022168.3	NM_022168.3:1056	Endogenous	mRNA	Hs	100	8.65247	8.66	8.26	8.69	8.31	9.38	8.66	8.34	8.58	8.44	8.38	8.09	8.79	8.43392
BATF		NM_006399.3	NM_006399.3:293	Endogenous	mRNA	Hs	100	8.76996	8.84	8.38	8.51	9.45	8.87	8.61	8.7	8.24	8.39	8.71	8.24	8.39	8.44279
MAP2K3		NM_145109.1	NM_145109.1:370	Endogenous	mRNA	Hs	100	8.55059	8.51	8.39	8.56	8.73	8.4	8.72	8.88	8.12	8.53	8.5	8.45	8.36	8.47032
ACSL1		NM_001995.4	NM_001995.4:1990	Endogenous	mRNA	Hs	100	8.4861	7.88	8.46	8.84	8.68	8.46	8.63	8.42	8.44	8.62	8.07	8.45	8.92	8.48287
TOLLIP		NM_019009.2	NM_019009.2:1320	Endogenous	mRNA	Hs	100	8.55127	8.67	8.57	8.4	8.55	8.52	8.6	8.5	8.6	8.64	8.57	8.43	8.34	8.51271
GLB1		NM_000404.2	NM_000404.2:955	Endogenous	mRNA	Hs	100	8.47712	8.44	8.51	8.66	8.39	8.24	8.63	8.39	8.21	8.59	8.65	8.61	8.66	8.51672
STAT4		NM_003151.2	NM_003151.2:789	Endogenous	mRNA	Hs	100	8.81247	8.39	8.97	8.87	9.08	9.21	8.39	8.54	9.06	8.19	8.39	8.55	8.53	8.53934
IRF9		NM_006084.4	NM_006084.4:723	Endogenous	mRNA	Hs	100	8.61581	8.33	8.52	8.55	8.69	9.02	8.6	8.6	8.83	8.67	8.28	8.39	8.59	8.5581
RIPK3		NM_006871.3	NM_006871.3:1174	Endogenous	mRNA	Hs	100	8.57581	8.68	8.61	8.39	8.43	8.68	8.67	8.46	8.56	8.61	8.7	8.7	8.44	8.57771
MAPK8		NM_002750.2	NM_002750.2:945	Endogenous	mRNA	Hs	100	8.63662	8.6	8.62	8.64	8.68	8.62	8.66	8.43	8.84	8.52	8.59	8.43	8.72	8.58703
STAT2		NM_005419.3	NM_005419.3:1390	Endogenous	mRNA	Hs	100	8.68056	8.63	8.61	8.35	8.58	9.27	8.67	8.74	8.5	8.67	8.68	8.79	8.18	8.59083
MTOR		NM_004958.3	NM_004958.3:1865	Endogenous	mRNA	Hs	100	8.54931	8.49	8.53	8.17	8.76	8.6	8.76	8.9	8.54	8.52	8.68	8.68	8.33	8.60654
DIABLO		NM_138930.3	NM_138930.3:856	Endogenous	mRNA	Hs	100	8.65149	8.62	8.65	8.7	8.56	8.65	8.73	8.6	8.42	8.62	8.61	8.78	8.62	8.6077
APOBEC3G		NM_021822.2	NM_021822.2:761	Endogenous	mRNA	Hs	100	8.85487	8.63	7.98	9.3	9.18	9.12	8.99	8.74	8.72	8.94	8.46	7.86	8.99	8.60967
GBA		NM_001005742.2	NM_001005742.2:1695	Endogenous	mRNA	Hs	100	8.66723	8.52	8.66	8.94	8.53	8.67	8.69	8.72	8.54	8.54	8.65	8.45	8.79	8.61421
SOCS1		NM_003745.1	NM_003745.1:506	Endogenous	mRNA	Hs	100	8.65428	9.34	8.9	7.97	8.64	8.79	8.35	9.09	8.56	8.24	9.23	8.76	7.89	8.61571
ATP6V0D1		NM_004691.4	NM_004691.4:970	Endogenous	mRNA	Hs	100	8.73569	8.7	8.91	8.83	8.76	8.49	8.73	8.63	8.55	8.56	8.8	8.58	8.62	8.62293
APEX1		NM_001641.2	NM_001641.2:727	Endogenous	mRNA	Hs	100	8.87516	8.65	8.35	9.21	9.02	9.06	8.99	8.42	8.97	8.74	8.41	8.22	9.08	8.63432
ULK1		NM_003565.1	NM_003565.1:465	Endogenous	mRNA	Hs	100	8.59231	8.66	8.68	8.41	8.42	8.76	8.63	8.87	8.52	8.59	8.64	8.64	8.64	8.64934
HCST		NM_001007469.1	NM_001007469.1:118	Endogenous	mRNA	Hs	100	8.60023	8.75	8.76	8.62	8.7	8.41	8.37	8.86	8.64	8.53	8.63	8.62	8.69	8.66109
ACSL4		NM_004458.2	NM_004458.2:385	Endogenous	mRNA	Hs	100	8.68118	8.59	8.58	8.81	8.73	8.77	8.61	8.64	8.59	8.83	8.69	8.46	8.86	8.67725
MT2A		NM_005953.5	NM_005953.5:3	Endogenous	mRNA	Hs	100	8.72806	8.21	8.81	8.7	9.33	8.89	8.47	8.99	8.43	8.65	8.29	8.92	8.87	8.68776
HLA-DRA		NM_019111.3	NM_019111.3:335	Endogenous	mRNA	Hs	100	9.6132	7.8	7.14	12.06	11.11	9.36	11.3	9.65	9.19	10.65	6.21	6.66	11.3	8.72582
TAP1		NM_000593.5	NM_000593.5:2075	Endogenous	mRNA	Hs	100	8.91362	8.82	8.74	8.76	8.91	9.43	8.84	8.67	9.08	8.38	8.63	8.8	8.82	8.72741
TYK2		NM_003331.4	NM_003331.4:1980	Endogenous	mRNA	Hs	100	8.72949	8.91	8.73	8.36	8.63	8.89	8.87	8.88	8.75	8.81	8.95	8.68	8.31	8.72751
CARD17		NM_001007232.1	NM_001007232.1:143	Endogenous	mRNA	Hs	100	8.89093	8.64	8.85	8.97	8.84	9.44	8.63	8.71	9.32	8.56	8.57	8.55	8.68	8.72762
MAP3K5		NM_005923.3	NM_005923.3:2415	Endogenous	mRNA	Hs	100	8.73301	8.6	8.96	8.78	8.41	8.91	8.75	8.72	8.7	8.76	8.74	8.99	8.58	8.74748
TRIM22		NM_006074.4	NM_006074.4:938	Endogenous	mRNA	Hs	100	8.94734	8.91	8.79	8.99	8.69	9.39	8.93	8.64	8.76	8.84	8.88	8.68	8.73	8.7546
PTPN6		NM_002831.5	NM_002831.5:1734	Endogenous	mRNA	Hs	100	8.85134	8.6	8.56	9.47	8.82	8.69	9	8.67	8.58	9.03	8.49	8.63	9.49	8.80839
MAP2K2		NM_030662.3	NM_030662.3:839	Endogenous	mRNA	Hs	100	8.78263	8.87	8.73	8.58	8.79	8.8	8.93	8.88	8.77	8.96	8.91	8.78	8.8	8.84971
CD45RA		NM_002838.4	NM_002838.4:258	Endogenous	mRNA	Hs	100	9.29337	8.4	8.87	9.61	8.95	9.62	10.45	8.27	9.58	10.39	7.52	8.65	9.17	8.88209
TAB1		NM_153497.2	NM_153497.2:614	Endogenous	mRNA	Hs	100	8.92269	9.03	9.1	8.59	8.7	9.05	9.08	8.98	8.69	9.02	8.95	8.97	8.83	8.90594
TRIM21		NM_003141.3	NM_003141.3:1190	Endogenous	mRNA	Hs	100	8.93368	8.74	8.79	8.95	8.98	9.22	8.93	8.87	9.02	8.97	8.92	8.78	9.09	8.9411
CEBPB		NM_005194.2	NM_005194.2:1420	Endogenous	mRNA	Hs	100	8.92562	9.1	8.87	8.85	8.77	9.13	8.84	8.84	9.13	8.81	9.12	8.75	9.06	8.95032
STING1		NM_198282.1	NM_198282.1:725	Endogenous	mRNA	Hs	100	9.1177	8.89	8.85	9.23	9.19	9.45	9.11	8.78	9.09	8.98	8.71	8.87	9.32	8.95603
THOP1		NM_003249.3	NM_003249.3:620	Endogenous	mRNA	Hs	100	9.21553	9.15	9.09	9.12	9.51	9.29	9.14	9.04	9.08	8.91	8.82	8.91	9.12	8.97936
TAB2		NM_015093.3	NM_015093.3:1377	Endogenous	mRNA	Hs	100	8.89587	8.9	8.93	8.75	8.74	9.06	9	8.91	9.23	8.97	8.89	9.02	8.89	8.98422
PELI1		NM_020651.3	NM_020651.3:1550	Endogenous	mRNA	Hs	100	9.01061	8.56	9.26	9.03	8.89	9.44	8.91	9.01	9.24	8.93	8.54	9.16	9.06	8.98714
TLR1		NM_003263.3	NM_003263.3:545	Endogenous	mRNA	Hs	100	9.13529	8.85	9.25	9.42	9.31	9.21	8.79	9.42	9.16	8.67	8.87	9	9.25	9.05828
PSTPIP1		NM_001321135.1	NM_001321135.1:848	Endogenous	mRNA	Hs	100	8.9306	9.09	8.97	8.68	8.83	8.99	9.03	9.13	9.01	9.19	9.26	9.01	8.81	9.06714
PSMB10		NM_002801.2	NM_002801.2:221	Endogenous	mRNA	Hs	100	9.12254	9.01	9.05	9.08	9.23	9.34	9.03	9.07	9.19	9.08	9.03	8.97	9.09	9.07142
CHUK		NM_001320928.1	NM_001320928.1:1634	Endogenous	mRNA	Hs	100	9.16325	9.33	9.18	8.92	9.12	9.44	9	9.22	9.37	8.9	9.3	8.92	8.75	9.07373
TXN		NM_003329.2	NM_003329.2:55	Endogenous	mRNA	Hs	100	9.58263	9.15	9.02	9.87	10.38	9.68	9.46	9.02	9.35	9.09	8.81	8.77	9.53	9.09093
FURIN		NM_002569.3	NM_002569.3:414	Endogenous	mRNA	Hs	100	9.10651	9.25	8.83	8.82	9.39	8.95	9.42	9.3	8.99	9.45	9.27	8.7	8.86	9.09113
TBK1		NM_013254.2	NM_013254.2:1610	Endogenous	mRNA	Hs	100	9.05065	8.94	9.23	9.21	9.1	8.89	8.94	9.17	8.9	9.08	9.18	9.02	9.25	9.09926
JUNB		NM_002229.2	NM_002229.2:1155	Endogenous	mRNA	Hs	100	9.0425	9.65	9.06	8.58	9.13	9.05	8.82	9.43	8.93	8.82	9.72	8.99	8.8	9.10871
GSK3B		NM_002093.2	NM_002093.2:925	Endogenous	mRNA	Hs	100	9.0781	9.07	9.19	9.06	8.97	9.1	9.08	9.15	9.09	9.2	9.08	8.99	9.23	9.12298
ACVR1		NM_001105.2	NM_001105.2:1665	Endogenous	mRNA	Hs	100	9.16921	9.01	9.28	9.09	9.09	9.36	9.19	9.1	9.28	9.12	9.03	9.22	9.01	9.12616
IKBKE		NM_001193321.1	NM_001193321.1:2108	Endogenous	mRNA	Hs	100	9.08525	9.12	9.03	9.16	8.77	9.16	9.28	9.02	9.1	9.2	9.21	8.9	9.34	9.12722
MVP		NM_017458.2	NM_017458.2:700	Endogenous	mRNA	Hs	100	9.03856	9.03	8.81	8.9	9.02	9.28	9.2	9.09	9.26	9.25	9.11	8.94	9.12	9.1277
JAK2		NM_004972.3	NM_004972.3:1464	Endogenous	mRNA	Hs	100	9.1346	9.19	9.13	9.24	8.98	9.08	9.19	9.16	8.95	9.1	9.29	9.2	9.14	9.13941
TRAF6		NM_145803.2	NM_145803.2:745	Endogenous	mRNA	Hs	100	9.12873	9.06	9.31	9.16	8.84	9.25	9.16	8.93	9.19	9.18	9.18	9.23	9.21	9.15276
TNFSF10		NM_003810.2	NM_003810.2:115	Endogenous	mRNA	Hs	100	9.29588	9.18	9.33	9.12	9.18	9.76	9.22	9.25	9.23	9.12	9.08	9.37	8.91	9.15884
GLA		NM_000169.2	NM_000169.2:980	Endogenous	mRNA	Hs	100	9.24307	9.22	9.26	9.37	9.27	9.15	9.19	9.12	8.95	9.3	9.14	9.21	9.25	9.16097
IL6R		NM_000565.2	NM_000565.2:993	Endogenous	mRNA	Hs	100	9.10815	9.32	9.18	8.63	8.95	9.25	9.34	9.3	9.17	9.41	9.29	9.12	8.76	9.17261
PTPN4		NM_002830.3	NM_002830.3:2476	Endogenous	mRNA	Hs	100	9.20298	9.09	9.33	9.09	8.9	9.45	9.37	9.05	9.48	9.04	9.14	9.32	9.04	9.17683
BST2		NM_004335.3	NM_004335.3:395	Endogenous	mRNA	Hs	100	9.36339	8.9	9.36	9.7	9.42	9.87	8.97	9.39	9.15	8.98	8.81	9.36	9.52	9.19832
ACOX1		NM_001185039.1	NM_001185039.1:1094	Endogenous	mRNA	Hs	100	9.27802	9.25	9.34	9.18	9.19	9.38	9.33	9.24	9.24	9.39	9.26	9.19	9.08	9.23288
SOD2		NM_000636.2	NM_000636.2:201	Endogenous	mRNA	Hs	100	9.33416	9.63	9.53	8.81	9.24	9.55	9.27	9.51	9.4	9.06	9.56	9.26	8.77	9.25588
ATG13		NM_001142673.1	NM_001142673.1:1255	Endogenous	mRNA	Hs	100	9.25109	9.18	9.29	9.09	9.21	9.4	9.34	9.28	9.25	9.38	9.35	9.16	9.15	9.26126
MAPK13		NM_002754.3	NM_002754.3:1050	Endogenous	mRNA	Hs	100	9.08378	9.15	9.17	9.32	9.01	8.85	9.01	9.1	9.03	9.26	9.22	9.53	9.49	9.26983
SMAD3		NM_005902.3	NM_005902.3:1490	Endogenous	mRNA	Hs	100	9.11225	9.19	9.22	8.9	9.07	8.99	9.31	9.39	8.98	9.42	9.32	9.38	9.14	9.27028
PIK3CG		NM_002649.2	NM_002649.2:2125	Endogenous	mRNA	Hs	100	9.25787	9.18	9.24	9.38	9.11	9.31	9.33	9.31	9.23	9.27	9.3	9.12	9.54	9.29415
ITGB2		NM_001127491.1	NM_001127491.1:1205	Endogenous	mRNA	Hs	100	9.07131	9.06	9.11	9.06	9.07	9.2	8.93	9.24	9.31	9.39	9.24	9.21	9.39	9.29638
AKT2		NM_001626.4	NM_001626.4:699	Endogenous	mRNA	Hs	100	9.20423	9.26	9.23	9.04	9.15	9.42	9.13	9.45	9.26	9.25	9.36	9.35	9.13	9.29945
VRK3		NM_016440.3	NM_016440.3:820	Endogenous	mRNA	Hs	100	9.30292	9.3	9.37	9.13	9.27	9.36	9.39	9.35	9.28	9.3	9.35	9.36	9.16	9.29974
NRAS		NM_002524.4	NM_002524.4:651	Endogenous	mRNA	Hs	100	9.4363	9.26	9.45	9.52	9.48	9.46	9.45	9.27	9.22	9.24	9.28	9.34	9.47	9.30296
STAT6		NM_003153.3	NM_003153.3:2030	Endogenous	mRNA	Hs	100	9.21599	9.24	9.15	8.83	9.24	9.51	9.34	9.43	9.37	9.4	9.31	9.46	8.93	9.31491
IRF1		NM_002198.1	NM_002198.1:510	Endogenous	mRNA	Hs	100	9.49086	9.52	9.06	9.19	9.58	10.11	9.52	9.44	9.65	9.3	9.55	8.86	9.21	9.33139
VAMP3		NM_004781.4	NM_004781.4:248	Endogenous	mRNA	Hs	100	9.26375	9.28	9.53	9.56	8.89	9.23	9.11	9.08	9.55	9.21	9.4	9.33	9.5	9.34359
CCR4		NM_005508.4	NM_005508.4:672	Endogenous	mRNA	Hs	100	9.56252	9.22	10.36	10.44	9.28	9.01	9.17	8.65	9.12	9.03	8.95	10.17	10.3	9.34932
APP		NM_000484.3	NM_000484.3:1725	Endogenous	mRNA	Hs	100	9.29449	9.55	9.39	9.69	8.95	9.04	9.17	8.89	9.21	9.08	9.83	9.33	9.84	9.35649
AP1M1		NM_001130524.1	NM_001130524.1:1025	Endogenous	mRNA	Hs	100	9.43125	9.49	9.29	9.4	9.38	9.57	9.46	9.38	9.5	9.37	9.5	9.24	9.37	9.39291
TCIRG1		NM_006053.2	NM_006053.2:1470	Endogenous	mRNA	Hs	100	9.31853	9.52	9.37	9.15	9.17	9.54	9.17	9.57	9.34	9.3	9.61	9.36	9.36	9.42257
NFAT5		NM_173214.1	NM_173214.1:3290	Endogenous	mRNA	Hs	100	9.39778	9.44	9.46	9.26	9.29	9.56	9.38	9.55	9.39	9.35	9.5	9.47	9.3	9.42626
NAMPT		NM_005746.3	NM_005746.3:1318	Endogenous	mRNA	Hs	100	9.536	9.23	9.34	9.95	10.03	9.49	9.21	9.28	9.39	9.37	8.95	9.58	10.05	9.43086
RBCK1		NM_006462.4	NM_006462.4:736	Endogenous	mRNA	Hs	100	9.45234	9.43	9.46	9.27	9.41	9.73	9.42	9.53	9.41	9.48	9.48	9.43	9.33	9.44312
GATA3		NM_001002295.1	NM_001002295.1:1691	Endogenous	mRNA	Hs	100	9.42442	9.46	9.48	9.03	9.36	9.53	9.7	9.61	9.37	9.7	9.57	9.48	9.09	9.46789
EIF2AK3		NM_004836.5	NM_004836.5:938	Endogenous	mRNA	Hs	100	9.40426	9.54	9.59	9.35	9.26	9.36	9.33	9.35	9.49	9.4	9.46	9.56	9.59	9.47463
PSMB9		NM_002800.4	NM_002800.4:455	Endogenous	mRNA	Hs	100	9.55189	9.67	9.6	9.69	9.31	9.89	9.17	9.19	9.77	9.16	9.67	9.49	9.62	9.48045
AHR		NM_001621.4	NM_001621.4:1818	Endogenous	mRNA	Hs	100	9.51158	9.52	9.79	9.47	9.61	9.18	9.51	9.46	9.29	9.57	9.46	9.66	9.56	9.49928
BCR		NM_004327.3	NM_004327.3:2375	Endogenous	mRNA	Hs	100	9.48034	9.52	9.3	9.06	9.59	9.76	9.67	9.7	9.67	9.68	9.6	9.16	9.37	9.52789
PIK3R4		NM_014602.1	NM_014602.1:3620	Endogenous	mRNA	Hs	100	9.58797	9.58	9.61	9.73	9.5	9.63	9.48	9.44	9.72	9.37	9.67	9.41	9.65	9.54231
ATP6AP2		NM_005765.2	NM_005765.2:419	Endogenous	mRNA	Hs	100	9.52367	9.58	9.7	9.73	9.46	9.3	9.38	9.67	9.5	9.44	9.7	9.41	9.57	9.54771
ADAR		NM_001025107.1	NM_001025107.1:3530	Endogenous	mRNA	Hs	100	9.56687	9.47	9.48	9.41	9.52	9.92	9.61	9.66	9.61	9.51	9.52	9.52	9.53	9.55817
LANCL1		NM_006055.1	NM_006055.1:1085	Endogenous	mRNA	Hs	100	9.58449	9.53	9.71	9.64	9.56	9.66	9.41	9.63	9.49	9.52	9.57	9.49	9.7	9.56636
VEGFA		NM_001025366.1	NM_001025366.1:1325	Endogenous	mRNA	Hs	100	8.41781	8.48	9.36	9.55	6.83	8.25	8.33	8.75	8.97	10.15	8.81	10.5	10.48	9.57853
NFKB2		NM_002502.2	NM_002502.2:825	Endogenous	mRNA	Hs	100	9.67342	9.69	9.18	9.75	9.83	9.98	9.63	9.67	9.59	9.5	9.75	9.27	9.8	9.59503
RHOG		NM_001665.3	NM_001665.3:575	Endogenous	mRNA	Hs	100	9.54155	9.56	9.57	9.58	9.47	9.48	9.59	9.65	9.73	9.68	9.72	9.34	9.58	9.61573
RPS6KA1		NM_002953.3	NM_002953.3:2000	Endogenous	mRNA	Hs	100	9.64762	9.63	9.43	9.76	9.78	9.6	9.69	9.59	9.55	9.79	9.55	9.54	9.76	9.62944
NPC2		NM_006432.3	NM_006432.3:193	Endogenous	mRNA	Hs	100	9.63968	9.83	9.93	9.63	9.48	9.35	9.63	9.56	9.46	9.56	9.82	9.91	9.57	9.64534
ATG7		NM_001136031.2	NM_001136031.2:406	Endogenous	mRNA	Hs	100	9.71392	9.8	9.74	9.61	9.65	9.97	9.52	9.66	9.73	9.35	9.87	9.71	9.62	9.65537
KRAS		NM_033360.2	NM_033360.2:267	Endogenous	mRNA	Hs	100	9.72444	9.79	9.73	9.66	9.53	9.81	9.83	9.66	9.75	9.67	9.74	9.62	9.65	9.68155
ITPR3		NM_002224.2	NM_002224.2:3130	Endogenous	mRNA	Hs	100	9.67062	9.79	9.72	9.38	9.36	9.98	9.81	9.53	9.86	9.82	9.79	9.69	9.49	9.69562
REL		NM_002908.3	NM_002908.3:2067	Endogenous	mRNA	Hs	100	9.81166	9.52	9.64	10.02	10	9.84	9.86	9.83	9.64	9.73	9.43	9.7	9.88	9.70057
CARD11		NM_032415.2	NM_032415.2:1075	Endogenous	mRNA	Hs	100	9.67412	9.69	9.67	9.66	9.45	9.9	9.68	9.69	9.64	9.77	9.68	9.65	9.81	9.70647
OS9		NM_001017956.2	NM_001017956.2:1230	Endogenous	mRNA	Hs	100	9.68631	9.77	9.71	9.55	9.6	9.72	9.77	9.74	9.58	9.9	9.79	9.68	9.65	9.72279
ATG12		NM_004707.3	NM_004707.3:634	Endogenous	mRNA	Hs	100	9.6546	9.72	9.65	9.62	9.52	9.62	9.8	9.77	9.66	9.83	9.72	9.77	9.6	9.7247
RNASEL		NM_021133.3	NM_021133.3:1094	Endogenous	mRNA	Hs	100	9.64398	9.65	9.83	9.53	9.41	9.76	9.69	9.67	9.59	9.75	9.79	9.89	9.67	9.72618
ERN1		NM_001433.2	NM_001433.2:435	Endogenous	mRNA	Hs	100	9.80166	9.89	9.92	9.32	9.49	10.26	9.96	9.57	10.11	9.81	10.11	9.83	9.04	9.73795
GK		NM_000167.3	NM_000167.3:1505	Endogenous	mRNA	Hs	100	9.69808	9.76	10.08	9.94	9.66	9.46	9.31	9.88	9.36	9.51	9.76	10.07	9.88	9.74036
MAPKAPK2		NM_004759.3	NM_004759.3:710	Endogenous	mRNA	Hs	100	9.72776	9.81	9.69	9.53	9.79	9.7	9.85	9.83	9.67	9.9	9.88	9.53	9.67	9.74575
SUGT1		NM_001130912.1	NM_001130912.1:1180	Endogenous	mRNA	Hs	100	9.77976	9.83	9.91	9.72	9.74	9.74	9.74	9.71	9.64	9.78	9.78	9.85	9.76	9.75311
C1QBP		NM_001212.3	NM_001212.3:745	Endogenous	mRNA	Hs	100	10.0337	9.8	9.79	10.21	10.49	9.94	9.99	9.75	9.95	9.57	9.71	9.54	10.02	9.75504
IKBKB		NM_001556.1	NM_001556.1:1995	Endogenous	mRNA	Hs	100	9.6381	9.72	9.5	9.32	9.6	9.84	9.86	9.96	9.73	10.04	9.85	9.64	9.49	9.7832
IRAK4		NM_001114182.1	NM_001114182.1:933	Endogenous	mRNA	Hs	100	9.69864	9.69	9.91	9.55	9.44	9.78	9.83	9.8	9.64	9.77	9.88	10	9.64	9.7875
DNAJC10		NM_018981.2	NM_018981.2:1129	Endogenous	mRNA	Hs	100	9.9612	10.01	10.03	10.09	9.92	9.93	9.79	9.84	9.88	9.65	9.89	9.72	9.85	9.8046
TIFA		NM_052864.2	NM_052864.2:2711	Endogenous	mRNA	Hs	100	9.63748	9.67	9.86	9.54	9.47	9.57	9.72	9.79	9.63	9.9	9.78	9.95	9.8	9.80781
PDHB		NM_000925.3	NM_000925.3:555	Endogenous	mRNA	Hs	100	9.86299	9.7	9.85	9.9	9.93	9.85	9.95	9.69	9.87	9.84	9.88	9.76	9.86	9.81642
EGLN1		NM_022051.2	NM_022051.2:3782	Endogenous	mRNA	Hs	100	9.3332	9.56	9.71	9.61	8.88	9.23	9.04	9.55	9.56	9.9	9.77	10.07	10.09	9.82091
PLEKHA1		NM_001001974.1	NM_001001974.1:205	Endogenous	mRNA	Hs	100	9.85975	9.85	10.15	9.91	9.33	10.08	9.86	9.38	10.01	9.88	9.84	10.1	9.89	9.84731
OAS2		NM_016817.2	NM_016817.2:319	Endogenous	mRNA	Hs	100	9.98822	9.75	9.91	9.77	9.63	10.89	10.03	9.56	10.33	10.02	9.7	9.86	9.67	9.85334
MAP3K1		NM_005921.1	NM_005921.1:2525	Endogenous	mRNA	Hs	100	9.7457	9.77	10	9.61	9.37	10.03	9.71	9.72	10.14	9.78	9.88	9.9	9.87	9.8808
IFNGR2		NM_005534.3	NM_005534.3:1165	Endogenous	mRNA	Hs	100	9.91203	9.72	9.81	10.37	10.08	9.31	10.22	9.89	9.41	10.1	9.7	9.85	10.38	9.88368
FOXO1		NM_002015.3	NM_002015.3:1526	Endogenous	mRNA	Hs	100	9.84453	9.73	9.98	9.75	9.78	9.94	9.89	9.84	9.97	9.85	9.85	9.9	9.95	9.8932
NFATC1		NM_172389.1	NM_172389.1:1984	Endogenous	mRNA	Hs	100	9.77346	9.77	9.87	9.75	9.56	10.09	9.61	9.79	10.1	9.81	9.97	9.88	9.95	9.91611
LAMP2		NM_002294.2	NM_002294.2:380	Endogenous	mRNA	Hs	100	9.92783	9.95	10.13	9.81	9.89	9.92	9.87	9.99	9.79	9.92	10.02	9.95	9.89	9.92639
CD69		NM_001781.1	NM_001781.1:460	Endogenous	mRNA	Hs	100	10.0063	9.86	9.62	11.09	10.1	9.68	9.76	9.89	9.68	9.7	9.69	9.58	11.14	9.93275
IFITM2		NM_006435.2	NM_006435.2:390	Endogenous	mRNA	Hs	100	9.971	10.18	9.56	10.2	10.2	10.47	9.27	10.03	10.31	9.44	10	9.62	10.3	9.94468
ATP6V1B2		NM_001693.3	NM_001693.3:405	Endogenous	mRNA	Hs	100	10.0065	9.99	10.11	10	9.97	10.05	9.92	9.96	9.91	9.88	10.08	9.96	9.91	9.94979
SELL		NM_000655.4	NM_000655.4:1103	Endogenous	mRNA	Hs	100	10.1782	9.09	10.39	10.82	10.11	11.34	9.49	9.98	11.36	9.1	8.69	10.2	10.65	9.95604
CASP3		NM_004346.3	NM_004346.3:875	Endogenous	mRNA	Hs	100	10.0542	9.89	10.05	10.25	10.18	10.04	9.92	9.92	10	9.86	9.96	10.16	10.14	10.0061
GADD45B		NM_015675.2	NM_015675.2:365	Endogenous	mRNA	Hs	100	10.1911	10.88	10.39	9.37	10.27	10.53	9.78	10.3	10.2	9.72	10.46	10.15	9.27	10.0084
BCL6		NM_001134738.1	NM_001134738.1:340	Endogenous	mRNA	Hs	100	9.83749	9.86	10.01	10.23	9.66	9.59	9.69	9.96	9.68	10.1	9.95	10.09	10.35	10.0196
CCNC		NM_005190.3	NM_005190.3:744	Endogenous	mRNA	Hs	100	10.1128	9.99	10.26	10.51	10.09	9.92	9.92	9.94	9.94	9.98	9.94	10.11	10.26	10.0276
SIGIRR		NM_001135053.1	NM_001135053.1:1382	Endogenous	mRNA	Hs	100	9.88689	10.21	10	9.47	9.76	10.11	9.79	10.1	10.2	9.97	10.38	9.99	9.57	10.0319
AP1G1		NM_001030007.1	NM_001030007.1:2630	Endogenous	mRNA	Hs	100	10.0581	10.03	10.15	10.04	9.95	10.08	10.1	10.08	9.9	10	10.13	10.07	10.07	10.0414
TRAF3		NM_145725.2	NM_145725.2:720	Endogenous	mRNA	Hs	100	9.99415	9.86	9.84	10.17	9.99	10.16	9.95	10.04	10.09	10.08	9.91	9.83	10.32	10.0438
UBE2N		NM_003348.4	NM_003348.4:357	Endogenous	mRNA	Hs	100	10.1371	9.84	10.13	10.29	10.3	10.08	10.19	10.07	10.02	10.12	9.95	9.99	10.28	10.0711
IFITM1		NM_003641.3	NM_003641.3:230	Endogenous	mRNA	Hs	100	10.1546	9.76	9.89	10.36	10.25	11.05	9.68	10.16	10.74	9.64	9.72	9.93	10.29	10.0732
TRIM33		NM_015906.3	NM_015906.3:3260	Endogenous	mRNA	Hs	100	10.073	10.06	10.19	10.07	9.93	10.13	10.06	9.99	10.03	10.08	10.11	10.15	10.09	10.0749
RBPJ		NM_015874.3	NM_015874.3:850	Endogenous	mRNA	Hs	100	9.95908	9.72	9.98	10.17	10.02	9.9	9.97	9.78	10.08	10.27	9.69	10.26	10.39	10.0749
SEM1		NM_006304.1	NM_006304.1:116	Endogenous	mRNA	Hs	100	10.123	10.12	10.13	10.21	10.22	10.04	10.02	10.08	10.08	10.08	10.05	10.07	10.14	10.0833
NFE2L2		NM_006164.3	NM_006164.3:995	Endogenous	mRNA	Hs	100	10.1663	10.04	10.19	10.28	10.05	10.19	10.25	10.06	10.15	10.16	10.07	10.03	10.11	10.0966
PRKCA		NM_002737.2	NM_002737.2:680	Endogenous	mRNA	Hs	100	10.035	10.14	10.2	9.59	9.64	10.44	10.23	9.72	10.43	10.29	10.26	10.04	9.89	10.102
KPNB1		NM_002265.4	NM_002265.4:2580	Endogenous	mRNA	Hs	100	10.175	10.06	10.04	9.96	10.2	10.5	10.3	10.12	10.23	10.11	10.1	9.98	10.1	10.1064
WAS		NM_000377.2	NM_000377.2:90	Endogenous	mRNA	Hs	100	10.0497	10.28	10.13	9.73	9.84	10.16	10.17	10.13	10.03	10.24	10.16	10.24	9.86	10.1091
DERL1		NM_024295.6	NM_024295.6:441	Endogenous	mRNA	Hs	100	10.1064	10.05	10.18	10.23	10.1	10.02	10.06	10.04	10.07	10.07	10.13	10.06	10.32	10.1146
CTSA		NM_001127695.1	NM_001127695.1:1540	Endogenous	mRNA	Hs	100	10.1193	9.99	10.14	10.16	10.33	9.99	10.11	10.26	9.94	10.22	10.01	9.99	10.31	10.1206
RIPK1		NM_003804.3	NM_003804.3:710	Endogenous	mRNA	Hs	100	10.1343	10.01	10.21	10.04	10.04	10.34	10.17	10.31	9.99	10.01	10.2	10.2	10.08	10.131
SMAD4		NM_005359.3	NM_005359.3:1370	Endogenous	mRNA	Hs	100	10.0847	10.06	10.21	10.08	9.95	10.12	10.09	10.12	10.22	10.12	10.06	10.17	10.19	10.1465
CXCL13		NM_006419.2	NM_006419.2:210	Endogenous	mRNA	Hs	100	10.8605	10.1	9.81	10.6	12.28	11.2	11.36	9.54	10.44	11.01	9.68	9.77	10.59	10.1574
ATG3		NM_022488.3	NM_022488.3:593	Endogenous	mRNA	Hs	100	10.1192	10.13	10.26	10.27	10.04	9.9	10.12	10.17	10.01	10.16	10.19	10.28	10.22	10.1713
CD3G		NM_000073.2	NM_000073.2:404	Endogenous	mRNA	Hs	100	10.1493	10.22	9.97	10.05	10.1	10.31	10.25	10.13	10.33	10.34	10.33	9.78	10.15	10.1747
PSEN1		NM_000021.2	NM_000021.2:900	Endogenous	mRNA	Hs	100	10.1627	9.97	10.24	10.25	10.08	10.14	10.3	10.14	10.11	10.36	10.19	10.15	10.24	10.198
DNAJA2		NM_005880.3	NM_005880.3:370	Endogenous	mRNA	Hs	100	10.1697	10.14	10.13	10.35	10.15	10.14	10.11	10.16	10.28	10.21	10.27	10.08	10.33	10.2213
MAP3K7		NM_145333.1	NM_145333.1:670	Endogenous	mRNA	Hs	100	10.1914	10.25	10.24	10.17	10.04	10.22	10.23	10.17	10.25	10.22	10.27	10.18	10.24	10.2216
MAP2K4		NM_003010.2	NM_003010.2:771	Endogenous	mRNA	Hs	100	10.1909	10.21	10.3	10.36	9.96	10.13	10.19	10.19	10.24	10.32	10.28	10.15	10.18	10.2265
IL10RA		NM_001558.2	NM_001558.2:150	Endogenous	mRNA	Hs	100	10.188	10.29	10.27	9.83	10.05	10.7	10.01	10.27	10.68	10.06	10.39	10.26	9.77	10.2345
CD6		NM_001254751.1	NM_001254751.1:1722	Endogenous	mRNA	Hs	100	10.1093	10.33	9.57	10.35	9.27	10.8	10.42	9.57	10.73	10.54	10.45	9.56	10.63	10.2347
PIK3C3		NM_002647.2	NM_002647.2:1140	Endogenous	mRNA	Hs	100	10.2327	10.18	10.37	10.35	10.03	10.22	10.25	10.16	10.17	10.3	10.26	10.28	10.39	10.2597
JUN		NM_002228.3	NM_002228.3:1952	Endogenous	mRNA	Hs	100	10.2764	11.24	10.14	9.68	10.58	10.13	9.96	10.78	9.85	10.11	10.98	10.34	9.62	10.2687
DDOST		NM_005216.4	NM_005216.4:1255	Endogenous	mRNA	Hs	100	10.2945	10.39	10.32	10.1	10.38	10.22	10.36	10.32	10.12	10.35	10.33	10.31	10.21	10.273
APOL6		NM_030641.3	NM_030641.3:422	Endogenous	mRNA	Hs	100	10.4733	10.22	10.09	10.39	10.44	11.4	10.35	10.29	10.8	10.07	10.05	10.1	10.35	10.2734
PRKCSH		NM_002743.2	NM_002743.2:417	Endogenous	mRNA	Hs	100	10.2377	10.16	10.34	10.1	10.11	10.34	10.38	10.27	10.23	10.47	10.28	10.32	10.27	10.3064
CD2		NM_001767.3	NM_001767.3:687	Endogenous	mRNA	Hs	100	10.2431	10.34	10.15	10.16	10.27	10.33	10.21	10.3	10.35	10.3	10.41	10.22	10.3	10.3132
CBL		NM_005188.3	NM_005188.3:1080	Endogenous	mRNA	Hs	100	10.243	10.24	10.34	10.3	10.09	10.23	10.26	10.24	10.39	10.3	10.29	10.28	10.4	10.3165
LTA4H		NM_001256643.1	NM_001256643.1:1140	Endogenous	mRNA	Hs	100	10.4073	10.23	10.35	10.71	10.4	10.42	10.34	10.35	10.44	10.24	10.16	10.36	10.56	10.3509
STRAP		NM_007178.3	NM_007178.3:630	Endogenous	mRNA	Hs	100	10.538	10.54	10.48	10.42	10.65	10.51	10.63	10.45	10.25	10.39	10.41	10.39	10.32	10.3681
AP1S2		NM_003916.4	NM_003916.4:362	Endogenous	mRNA	Hs	100	10.2981	10.4	10.51	10.48	9.92	10.24	10.25	10.1	10.33	10.34	10.52	10.43	10.51	10.3707
MAPK9		NM_001135044.1	NM_001135044.1:268	Endogenous	mRNA	Hs	100	10.428	10.42	10.52	10.32	10.34	10.42	10.55	10.45	10.22	10.4	10.46	10.5	10.21	10.3727
SP100		NM_001206704.1	NM_001206704.1:1495	Endogenous	mRNA	Hs	100	10.4299	10.15	10.43	10.52	10.27	10.77	10.45	10.31	10.4	10.41	10.25	10.47	10.42	10.3764
APBB1IP		NM_019043.3	NM_019043.3:370	Endogenous	mRNA	Hs	100	10.2247	10.23	10.34	10.15	10.11	10.23	10.29	10.51	10.33	10.41	10.46	10.44	10.2	10.3912
MIF		NM_002415.1	NM_002415.1:319	Endogenous	mRNA	Hs	100	10.0222	9.94	10.07	10.64	10.02	9.71	9.78	10.18	10.19	10.54	9.91	10.63	10.96	10.3959
JAK3		NM_000215.2	NM_000215.2:1715	Endogenous	mRNA	Hs	100	10.4724	10.34	10.34	10.36	10.65	10.66	10.49	10.76	10.31	10.36	10.31	10.36	10.39	10.4138
RASGRP1		NM_001128602.1	NM_001128602.1:649	Endogenous	mRNA	Hs	100	10.3576	10.25	10.41	10.36	10.28	10.61	10.24	10.41	10.6	10.45	10.27	10.48	10.43	10.4395
RAF1		NM_002880.3	NM_002880.3:1536	Endogenous	mRNA	Hs	100	10.4645	10.48	10.47	10.33	10.33	10.59	10.59	10.35	10.48	10.56	10.44	10.5	10.31	10.4396
STAT5A		NM_003152.3	NM_003152.3:2523	Endogenous	mRNA	Hs	100	10.4978	10.41	10.38	10.54	10.55	10.68	10.43	10.45	10.61	10.38	10.32	10.34	10.59	10.4477
CREBBP		NM_004380.2	NM_004380.2:1301	Endogenous	mRNA	Hs	100	10.399	10.38	10.45	10.2	10.24	10.6	10.53	10.54	10.4	10.54	10.42	10.5	10.39	10.4648
TPP1		NM_000391.3	NM_000391.3:746	Endogenous	mRNA	Hs	100	10.256	10.38	10.68	10.11	10.28	9.75	10.36	10.74	9.85	10.59	10.49	10.77	10.44	10.4754
ATF6		NM_007348.2	NM_007348.2:110	Endogenous	mRNA	Hs	100	10.4672	10.31	10.66	10.57	10.43	10.6	10.24	10.49	10.66	10.35	10.33	10.54	10.53	10.4827
NAE1		NM_001018159.1	NM_001018159.1:848	Endogenous	mRNA	Hs	100	10.5363	10.57	10.62	10.66	10.45	10.47	10.45	10.43	10.48	10.54	10.53	10.51	10.56	10.5082
JAML		NM_153206.2	NM_153206.2:620	Endogenous	mRNA	Hs	100	10.3405	10.3	10.06	11.01	9.48	11.27	10.03	9.84	11.38	10.19	10.41	10.17	11.23	10.5215
CAP1		NM_001105530.1	NM_001105530.1:428	Endogenous	mRNA	Hs	100	10.5529	10.44	10.55	10.72	10.63	10.48	10.5	10.56	10.58	10.52	10.44	10.34	10.71	10.5244
SP1		NM_138473.2	NM_138473.2:833	Endogenous	mRNA	Hs	100	10.526	10.46	10.56	10.4	10.42	10.73	10.59	10.57	10.56	10.66	10.51	10.52	10.45	10.5448
SAMHD1		NM_015474.2	NM_015474.2:640	Endogenous	mRNA	Hs	100	10.6344	10.51	10.88	10.22	10.21	11.49	10.55	10.27	11.26	10.28	10.55	10.81	10.16	10.5482
RB1CC1		NM_001083617.1	NM_001083617.1:1860	Endogenous	mRNA	Hs	100	10.5624	10.49	10.8	10.64	10.34	10.51	10.6	10.53	10.54	10.59	10.61	10.55	10.54	10.56
CD45RB		ENST00000367367.1	ENST00000367367.1:131	Endogenous	mRNA	Hs	100	10.6444	10.5	11.01	11.1	10.35	10.79	10.15	10.36	10.71	10.33	10.37	10.7	11.01	10.5771
PIK3CA		NM_006218.2	NM_006218.2:2445	Endogenous	mRNA	Hs	100	10.5762	10.52	10.7	10.63	10.4	10.62	10.59	10.58	10.71	10.49	10.59	10.53	10.68	10.5964
LEF1		NM_016269.3	NM_016269.3:1165	Endogenous	mRNA	Hs	100	10.6059	10.37	10.64	10.7	10.31	11	10.63	10.33	11.07	10.55	10.21	10.68	10.78	10.5995
TRAM1		NM_014294.5	NM_014294.5:1231	Endogenous	mRNA	Hs	100	10.6105	10.69	10.76	10.78	10.34	10.63	10.47	10.3	10.85	10.55	10.72	10.58	10.72	10.6186
CD3E		NM_000733.3	NM_000733.3:260	Endogenous	mRNA	Hs	100	10.6295	10.8	10.81	10.18	10.71	10.59	10.7	10.79	10.46	10.71	10.78	10.78	10.29	10.6332
MDFIC		NM_199072.2	NM_199072.2:730	Endogenous	mRNA	Hs	100	10.6812	10.53	10.84	10.73	10.72	10.65	10.62	10.71	10.57	10.66	10.49	10.71	10.72	10.643
SLC2A3		NM_006931.2	NM_006931.2:538	Endogenous	mRNA	Hs	100	9.9068	9.67	9.78	10.9	9.25	10.2	9.72	10.22	10.49	10.85	10.13	10.83	11.54	10.6664
HLA-C		NM_002117.4	NM_002117.4:895	Endogenous	mRNA	Hs	100	10.6122	11.27	9.7	10.3	10.5	10.71	11.28	10.71	10.7	11.34	11.31	9.67	10.48	10.6866
NFATC3		NM_004555.2	NM_004555.2:2190	Endogenous	mRNA	Hs	100	10.7456	10.71	10.82	10.84	10.46	10.93	10.72	10.58	10.82	10.6	10.71	10.71	10.84	10.7095
CD40LG		NM_000074.2	NM_000074.2:398	Endogenous	mRNA	Hs	100	10.5368	10.63	10.66	10.71	10.29	10.29	10.65	10.61	10.4	10.92	10.74	10.78	10.85	10.7153
TNFRSF25		NM_001039664.1	NM_001039664.1:151	Endogenous	mRNA	Hs	100	10.7101	11.05	10.5	10.31	10.59	10.93	10.9	10.78	10.77	10.82	11.04	10.64	10.39	10.7382
CFLAR		NM_001127183.1	NM_001127183.1:653	Endogenous	mRNA	Hs	100	10.7056	10.62	10.74	10.49	10.61	10.91	10.87	10.8	10.78	10.85	10.69	10.79	10.55	10.7429
SOD1		NM_000454.4	NM_000454.4:245	Endogenous	mRNA	Hs	100	10.788	10.81	10.75	10.86	10.92	10.7	10.69	10.77	10.75	10.66	10.87	10.73	10.73	10.7515
CASP4		NM_001225.3	NM_001225.3:88	Endogenous	mRNA	Hs	100	10.8119	10.79	10.91	11.11	10.56	10.83	10.68	10.7	10.78	10.63	10.83	10.81	10.97	10.7861
CUL1		NM_003592.2	NM_003592.2:1487	Endogenous	mRNA	Hs	100	10.7133	10.69	10.68	10.74	10.75	10.73	10.69	10.73	10.83	10.83	10.86	10.74	10.79	10.7966
CD27		NM_001242.4	NM_001242.4:330	Endogenous	mRNA	Hs	100	10.6818	10.81	10.89	10.53	10.37	10.77	10.73	10.52	10.9	10.98	10.86	11.09	10.72	10.8434
LAMP1		NM_005561.3	NM_005561.3:730	Endogenous	mRNA	Hs	100	10.8695	11.02	10.88	10.69	10.8	10.96	10.87	10.87	11	10.88	11	10.78	10.84	10.8947
TGFBR2		NM_001024847.1	NM_001024847.1:1760	Endogenous	mRNA	Hs	100	10.8671	10.57	10.85	11.09	10.79	10.94	10.97	10.89	11.11	10.94	10.66	10.76	11.15	10.9169
CTSS		NM_004079.3	NM_004079.3:685	Endogenous	mRNA	Hs	100	10.9749	10.94	11.02	11.06	10.92	10.95	10.96	10.99	10.77	10.98	10.96	10.92	10.94	10.9264
KLRB1		NM_002258.2	NM_002258.2:85	Endogenous	mRNA	Hs	100	10.8994	11.33	11.67	11.46	10.24	10.32	10.47	10.4	10.54	10.68	11.3	11.49	11.29	10.9418
EVL		NM_016337.2	NM_016337.2:888	Endogenous	mRNA	Hs	100	10.9066	11.17	11.13	10.68	10.7	10.97	10.8	10.97	10.79	10.91	11.12	11.08	10.8	10.9443
NGLY1		NM_001145293.1	NM_001145293.1:1872	Endogenous	mRNA	Hs	100	10.8213	10.78	10.9	10.94	10.7	10.72	10.89	10.9	10.87	11.08	10.86	11.05	11.03	10.9646
IL2RB		NM_000878.3	NM_000878.3:350	Endogenous	mRNA	Hs	100	10.9642	11.02	10.72	10.58	11.14	11.15	11.19	10.98	11.08	11.14	11.08	10.79	10.76	10.9707
PARP1		NM_001618.3	NM_001618.3:3016	Endogenous	mRNA	Hs	100	10.9638	10.9	11.17	11.01	10.92	10.67	11.12	10.87	10.85	11.18	10.9	11.12	10.94	10.9759
PTK2B		NM_004103.3	NM_004103.3:735	Endogenous	mRNA	Hs	100	10.9349	10.89	10.96	10.85	10.91	11	11	11.12	10.86	11.08	10.89	10.99	11.01	10.9913
CBFB		NM_001755.2	NM_001755.2:262	Endogenous	mRNA	Hs	100	11.0115	11.07	11.04	11.07	10.88	11.03	10.98	10.99	10.97	10.88	11.1	10.93	11.09	10.993
MCL1		NM_021960.5	NM_021960.5:644	Endogenous	mRNA	Hs	100	10.9319	11.17	10.98	10.62	10.92	11.08	10.83	11.23	10.94	10.9	11.16	10.95	10.84	11.0024
BNIP3		NM_004052.2	NM_004052.2:584	Endogenous	mRNA	Hs	100	9.73977	9.32	9.72	11.17	9.12	9.82	9.42	10.47	10.79	11.33	10.13	11.52	11.94	11.0123
PIK3CD		NM_005026.3	NM_005026.3:2978	Endogenous	mRNA	Hs	100	10.9976	10.99	10.91	10.83	10.95	11.2	11.11	11.03	11.07	11.12	11.01	10.92	10.98	11.0215
XBP1		NM_001079539.1	NM_001079539.1:935	Endogenous	mRNA	Hs	100	10.9294	10.96	10.91	10.7	10.98	10.96	11.07	11.21	11.19	11.17	11.12	10.86	10.77	11.052
MAPK1		NM_138957.2	NM_138957.2:430	Endogenous	mRNA	Hs	100	11.0683	11.08	11.08	11.05	11.01	11.11	11.08	11.01	11.08	11.05	11.09	11.09	11.05	11.0616
FAS		NM_000043.4	NM_000043.4:1089	Endogenous	mRNA	Hs	100	11.0439	11.36	11.02	10.99	11.09	10.88	10.93	11.26	10.83	11.08	11.45	10.92	10.85	11.0627
CD59		NM_001127227.1	NM_001127227.1:264	Endogenous	mRNA	Hs	100	11.0905	11.23	10.76	11.53	11.04	10.87	11.13	11.02	11.04	11.15	11.25	10.6	11.36	11.0674
ALOX5AP		NM_001629.2	NM_001629.2:367	Endogenous	mRNA	Hs	100	11.0439	10.66	10.8	11.37	11.4	10.76	11.3	11.49	10.87	11.58	10.79	10.76	11.34	11.1331
ATF2		NM_001256091.1	NM_001256091.1:668	Endogenous	mRNA	Hs	100	11.108	11.08	11.17	11.2	10.94	11.11	11.15	11.1	11.15	11.18	11.24	11.15	11.16	11.1633
LCK		NM_005356.2	NM_005356.2:1260	Endogenous	mRNA	Hs	100	11.0365	11.09	11.04	10.91	11.02	11.07	11.09	11.25	11.14	11.31	11.12	11.09	11.09	11.1664
STAT3		NM_003150.3	NM_003150.3:2060	Endogenous	mRNA	Hs	100	11.3106	11.05	11.21	11.47	11.43	11.45	11.26	11.2	11.21	11.13	10.93	11.21	11.53	11.2003
PRKCQ		NM_006257.2	NM_006257.2:1325	Endogenous	mRNA	Hs	100	11.1218	11.22	11.2	10.81	10.95	11.21	11.35	11.26	11.1	11.35	11.41	11.23	10.89	11.2053
STT3B		XM_011533465.1	XM_011533465.1:1495	Endogenous	mRNA	Hs	100	11.2458	11.13	11.36	11.51	11.19	11.1	11.19	11.19	11.13	11.13	11.23	11.17	11.41	11.2096
CD84		NM_001184879.1	NM_001184879.1:1015	Endogenous	mRNA	Hs	100	11.2373	11.41	11.19	10.98	11.13	11.35	11.37	11.34	11.11	11.37	11.51	11.15	10.91	11.2299
AIM2		NM_004833.1	NM_004833.1:870	Endogenous	mRNA	Hs	100	11.1115	10.85	11.39	11.3	10.93	10.97	11.24	11.34	10.83	11.46	11.1	11.4	11.39	11.2511
NLRP1		NM_033004.2	NM_033004.2:2135	Endogenous	mRNA	Hs	100	11.166	11.23	11.28	11	10.78	11.5	11.22	11.2	11.34	11.12	11.29	11.43	11.17	11.2578
RAB7A		NM_004637.5	NM_004637.5:277	Endogenous	mRNA	Hs	100	11.315	11.33	11.33	11.25	11.33	11.31	11.34	11.31	11.19	11.27	11.28	11.32	11.19	11.2599
CTLA4		NM_005214.3	NM_005214.3:405	Endogenous	mRNA	Hs	100	11.2781	11.36	11.27	11.81	11.1	11.28	10.87	11.28	11.26	10.97	11.27	11.23	11.75	11.291
IFNAR1		NM_000629.2	NM_000629.2:782	Endogenous	mRNA	Hs	100	11.2925	11.3	11.45	11.4	11.03	11.24	11.34	11	11.28	11.43	11.3	11.37	11.46	11.3056
PLCG1		NM_002660.2	NM_002660.2:2290	Endogenous	mRNA	Hs	100	11.1022	11.22	11	10.92	10.93	11.31	11.24	11.32	11.19	11.49	11.3	11.31	11.28	11.3146
MAPK14		NM_001315.2	NM_001315.2:792	Endogenous	mRNA	Hs	100	11.2715	11.25	11.34	11.29	11.13	11.3	11.32	11.29	11.22	11.36	11.36	11.38	11.36	11.3282
MAP3K3		NM_002401.3	NM_002401.3:470	Endogenous	mRNA	Hs	100	11.2961	11.35	11.46	11.19	11.19	11.4	11.19	11.36	11.34	11.32	11.42	11.47	11.16	11.3446
SSR1		NM_003144.5	NM_003144.5:792	Endogenous	mRNA	Hs	100	11.3928	11.42	11.45	11.57	11.39	11.29	11.24	11.28	11.4	11.19	11.44	11.25	11.54	11.3494
TLN1		NM_006289.3	NM_006289.3:1460	Endogenous	mRNA	Hs	100	11.3349	11.34	11.28	11.27	11.33	11.39	11.4	11.33	11.4	11.39	11.41	11.27	11.37	11.3616
GBP2		NM_004120.3	NM_004120.3:780	Endogenous	mRNA	Hs	100	11.4134	11.23	11.62	11.57	11.17	11.62	11.28	11.21	11.51	11.28	11.07	11.57	11.57	11.3667
CD4		NM_000616.4	NM_000616.4:975	Endogenous	mRNA	Hs	100	11.2637	11.28	11.7	11.42	10.85	11.23	11.12	11.18	11.17	11.36	11.36	11.67	11.51	11.3736
PSMB8		NM_004159.4	NM_004159.4:1215	Endogenous	mRNA	Hs	100	11.4364	11.39	11.39	11.42	11.5	11.57	11.35	11.28	11.59	11.42	11.37	11.37	11.45	11.4129
HSP90AB1		NM_007355.3	NM_007355.3:1530	Endogenous	mRNA	Hs	100	11.6129	11.22	11.33	11.76	12.12	11.73	11.54	11.45	11.66	11.32	11.05	11.47	11.68	11.4363
CASP8		NM_001080124.1	NM_001080124.1:890	Endogenous	mRNA	Hs	100	11.4525	11.49	11.67	11.27	11.33	11.57	11.39	11.48	11.4	11.3	11.53	11.63	11.32	11.4427
RPS6KA3		NM_004586.2	NM_004586.2:277	Endogenous	mRNA	Hs	100	11.4461	11.39	11.5	11.43	11.25	11.63	11.48	11.44	11.46	11.5	11.48	11.49	11.49	11.4766
PSAP		NM_001042465.2	NM_001042465.2:310	Endogenous	mRNA	Hs	100	11.4924	11.6	11.33	11.57	11.73	11.35	11.38	11.78	11.4	11.46	11.61	11.22	11.55	11.502
YWHAQ		NM_006826.3	NM_006826.3:558	Endogenous	mRNA	Hs	100	11.595	11.39	11.54	11.81	11.9	11.38	11.56	11.52	11.52	11.58	11.37	11.35	11.74	11.5126
STAT5B		NM_012448.3	NM_012448.3:200	Endogenous	mRNA	Hs	100	11.4107	11.35	11.5	11.38	11.15	11.61	11.48	11.41	11.52	11.51	11.5	11.56	11.58	11.5132
CD247		NM_198053.2	NM_198053.2:329	Endogenous	mRNA	Hs	100	11.2937	11.53	11.47	11.02	11.24	11.34	11.17	11.44	11.48	11.52	11.67	11.73	11.38	11.536
STAT1		NM_139266.1	NM_139266.1:455	Endogenous	mRNA	Hs	100	11.995	11.53	11.4	11.97	12.03	13.28	11.85	11.42	12.66	11.23	11.29	11.23	11.82	11.5974
CD81		NM_004356.3	NM_004356.3:735	Endogenous	mRNA	Hs	100	11.5764	11.54	11.43	11.57	11.69	11.66	11.57	11.7	11.79	11.67	11.64	11.29	11.72	11.6339
NFATC2		NM_012340.3	NM_012340.3:1815	Endogenous	mRNA	Hs	100	11.6092	11.82	11.5	11.49	11.46	11.68	11.71	11.72	11.49	11.65	11.92	11.43	11.62	11.6372
TRAT1		NM_001317747.1	NM_001317747.1:238	Endogenous	mRNA	Hs	100	11.6226	11.59	11.86	12.32	11.23	11.34	11.43	11.36	11.49	11.55	11.62	11.68	12.17	11.6422
ICOS		NM_012092.3	NM_012092.3:549	Endogenous	mRNA	Hs	100	11.6345	11.52	11.87	12.01	11.51	11.54	11.37	11.73	11.52	11.46	11.63	11.88	11.99	11.7002
IL2RG		NM_000206.1	NM_000206.1:595	Endogenous	mRNA	Hs	100	11.6337	11.64	11.52	11.95	11.53	11.75	11.42	11.57	11.66	11.63	11.57	11.69	12.12	11.7052
CXCR5		NM_001716.4	NM_001716.4:723	Endogenous	mRNA	Hs	100	11.4821	11.67	11.45	11.16	11.49	11.5	11.63	11.75	11.63	12	11.87	11.56	11.44	11.7068
AKT3		NM_005465.4	NM_005465.4:287	Endogenous	mRNA	Hs	100	11.6936	11.49	11.81	11.55	11.53	11.8	11.99	11.72	11.72	12.09	11.58	11.76	11.62	11.7472
TANK		NM_004180.2	NM_004180.2:158	Endogenous	mRNA	Hs	100	11.7812	11.67	11.89	11.95	11.75	11.67	11.76	11.86	11.6	11.83	11.76	11.81	11.84	11.783
ICAM3		NM_002162.3	NM_002162.3:1225	Endogenous	mRNA	Hs	100	11.738	11.8	11.73	11.83	11.74	11.55	11.78	11.82	11.64	11.86	11.81	11.68	11.91	11.7863
CBLB		NM_170662.3	NM_170662.3:1286	Endogenous	mRNA	Hs	100	11.7415	11.61	12.07	11.95	11.45	11.73	11.65	11.8	11.61	11.71	11.72	11.96	11.96	11.7926
CD28		NM_001243077.1	NM_001243077.1:438	Endogenous	mRNA	Hs	100	11.7573	11.79	12.05	11.91	11.25	11.84	11.72	11.61	11.69	11.8	11.82	11.99	11.96	11.8109
LTB		NM_002341.1	NM_002341.1:330	Endogenous	mRNA	Hs	100	11.6946	11.85	11.51	11.71	11.7	11.74	11.66	11.88	11.79	11.85	11.94	11.66	11.85	11.828
ZAP70		NM_001079.3	NM_001079.3:1175	Endogenous	mRNA	Hs	100	11.8139	11.98	11.69	11.57	11.75	12.04	11.86	11.94	11.91	11.94	12.08	11.76	11.83	11.9096
CD44		NM_001001392.1	NM_001001392.1:429	Endogenous	mRNA	Hs	100	11.8631	11.93	11.88	11.44	12.01	11.83	12.1	12.18	11.82	12.11	11.91	11.96	11.6	11.9285
LAT		NM_001014987.1	NM_001014987.1:843	Endogenous	mRNA	Hs	100	11.8806	12.03	11.99	11.56	11.87	11.85	11.99	12.17	11.87	12.12	12.19	12.08	11.8	12.0374
RACK1		NM_006098.4	NM_006098.4:375	Endogenous	mRNA	Hs	100	12.0685	11.89	12.22	12.37	12.06	11.79	12.09	11.91	11.94	12.19	11.84	12.12	12.3	12.0489
IFNAR2		NM_000874.3	NM_000874.3:631	Endogenous	mRNA	Hs	100	11.9057	11.93	12.09	11.81	11.93	11.63	12.05	12.27	11.58	12.24	12.1	12.14	12.01	12.0544
LCP2		NM_005565.4	NM_005565.4:360	Endogenous	mRNA	Hs	100	12.1214	12.19	12.04	12.17	11.98	12.19	12.16	12.11	12.07	12.17	12.16	12.03	12.2	12.1232
MAF		NM_001031804.2	NM_001031804.2:1834	Endogenous	mRNA	Hs	100	12.0957	12.23	12.37	11.96	11.97	12.01	12.04	12.36	11.97	12.22	12.29	12.32	12.21	12.2277
EIF3F		NM_003754.2	NM_003754.2:1015	Endogenous	mRNA	Hs	100	12.2513	12.16	12.35	12.35	12.26	12.1	12.29	12.23	12.35	12.31	12.15	12.27	12.4	12.2847
SH2D1A		NM_002351.4	NM_002351.4:495	Endogenous	mRNA	Hs	100	12.1936	12.16	12.41	12.67	12.15	11.91	11.88	12.32	12.1	12.12	12.24	12.37	12.6	12.2905
TIGIT		NM_173799.3	NM_173799.3:712	Endogenous	mRNA	Hs	100	12.2412	12.37	12.26	11.8	12.45	12.14	12.44	12.72	12.23	12.52	12.48	12.21	11.94	12.3474
CD3D		NM_000732.4	NM_000732.4:127	Endogenous	mRNA	Hs	100	12.3193	12.39	12.27	12.56	12.31	12.13	12.26	12.33	12.35	12.39	12.53	12.18	12.53	12.3844
TCF7		NM_201633.2	NM_201633.2:519	Endogenous	mRNA	Hs	100	12.2372	12.31	12.23	11.98	12.09	12.33	12.49	12.35	12.36	12.59	12.44	12.33	12.24	12.3845
ITK		NM_005546.3	NM_005546.3:1019	Endogenous	mRNA	Hs	100	12.2606	12.12	12.57	12.28	12.17	12.1	12.33	12.46	12.35	12.59	12.27	12.5	12.31	12.4128
UBA52		NM_003333.3	NM_003333.3:288	Endogenous	mRNA	Hs	100	12.4431	12.43	12.53	12.53	12.42	12.33	12.42	12.35	12.52	12.52	12.43	12.51	12.61	12.4897
JAK1		NM_002227.1	NM_002227.1:285	Endogenous	mRNA	Hs	100	12.3762	12.43	12.52	12.29	12.21	12.48	12.33	12.52	12.54	12.51	12.56	12.39	12.43	12.4915
TXNIP		NM_006472.4	NM_006472.4:876	Endogenous	mRNA	Hs	100	12.4383	12.47	12.81	12.96	12.09	12.35	11.98	12.25	12.61	12.16	12.61	12.61	12.8	12.5046
LCP1		NM_002298.4	NM_002298.4:1705	Endogenous	mRNA	Hs	100	12.5898	12.32	12.45	12.98	12.75	12.52	12.53	12.4	12.65	12.49	12.33	12.34	12.87	12.5119
HSP90B1		NM_003299.2	NM_003299.2:1445	Endogenous	mRNA	Hs	100	12.5941	12.89	12.5	12.62	12.5	12.44	12.62	12.31	12.58	12.49	12.91	12.39	12.53	12.5336
ETS1		NM_005238.3	NM_005238.3:1305	Endogenous	mRNA	Hs	100	12.4396	12.42	12.5	12.32	12.38	12.4	12.62	12.62	12.55	12.7	12.54	12.46	12.46	12.5547
IL16		NM_004513.4	NM_004513.4:1262	Endogenous	mRNA	Hs	100	12.4913	12.6	12.52	12.6	12.32	12.41	12.5	12.6	12.57	12.72	12.72	12.5	12.81	12.6529
ATF4		NM_001675.2	NM_001675.2:1151	Endogenous	mRNA	Hs	100	12.6896	12.73	12.8	12.58	12.65	12.82	12.56	12.63	12.66	12.62	12.72	12.8	12.71	12.6899
IFI16		NM_001206567.1	NM_001206567.1:2351	Endogenous	mRNA	Hs	100	12.6288	12.7	12.7	12.94	12.44	12.42	12.58	12.59	12.46	12.74	12.84	12.64	12.94	12.7007
PFKFB3		NM_004566.3	NM_004566.3:965	Endogenous	mRNA	Hs	100	12.4376	12.4	12.68	12.39	12.26	12.38	12.52	12.65	12.46	12.99	12.53	13.13	12.85	12.766
CALM1		NM_006888.4	NM_006888.4:299	Endogenous	mRNA	Hs	100	12.8449	12.84	12.9	12.87	12.73	12.91	12.82	12.76	12.96	12.81	12.89	12.87	12.92	12.8682
CXCR4		NM_001008540.1	NM_001008540.1:1060	Endogenous	mRNA	Hs	100	12.7859	12.76	12.78	12.71	12.94	12.56	12.97	13.36	12.91	13.09	12.82	12.75	12.72	12.9398
FYN		NM_002037.3	NM_002037.3:765	Endogenous	mRNA	Hs	100	12.801	12.97	12.92	12.75	12.68	12.88	12.61	13	12.99	12.8	13.07	12.98	12.99	12.9714
HSP90AA1		NM_001017963.2	NM_001017963.2:1655	Endogenous	mRNA	Hs	100	13.0041	12.88	13.07	13.2	13.15	12.95	12.78	13.08	13.01	12.76	12.83	13.13	13.04	12.9743
LDHB		NM_001174097.1	NM_001174097.1:586	Endogenous	mRNA	Hs	100	13.2763	13.19	13.34	13.34	13.19	13.42	13.18	12.9	13.55	13.2	13.13	13.09	13.22	13.1802
HLA-A		NM_002116.5	NM_002116.5:1000	Endogenous	mRNA	Hs	100	13.1573	13.06	13.33	13.1	13.28	12.88	13.3	13.46	13	13.54	13.15	13.35	13.27	13.2937
HLA-B		NM_005514.6	NM_005514.6:937	Endogenous	mRNA	Hs	100	13.3853	13.31	13.32	13.17	13.57	13.23	13.72	13.63	13.34	13.82	13.37	13.38	13.34	13.4788
PPIA		NM_021130.3	NM_021130.3:315	Endogenous	mRNA	Hs	100	13.5356	13.37	13.41	13.7	13.81	13.39	13.54	13.5	13.51	13.6	13.41	13.37	13.65	13.5063
ITGAL		NM_002209.2	NM_002209.2:1113	Endogenous	mRNA	Hs	100	13.4638	13.61	13.68	13.15	13.35	13.41	13.59	13.67	13.24	13.74	13.77	13.77	13.21	13.5645
IL32		NM_004221.4	NM_004221.4:358	Endogenous	mRNA	Hs	100	13.4486	13.77	13.17	13.03	14.03	13.18	13.54	14.06	13.44	13.8	13.82	13.37	13.26	13.622
ATM		NM_000051.3	NM_000051.3:393	Endogenous	mRNA	Hs	100	13.7773	13.79	13.96	13.94	13.49	13.87	13.62	13.74	13.91	13.73	13.85	13.85	13.86	13.8232
PTPRC		NM_080921.3	NM_080921.3:99	Endogenous	mRNA	Hs	100	13.7021	13.6	13.8	14.07	13.55	13.63	13.57	13.93	13.79	13.82	13.77	13.74	13.98	13.8381
HLA-E		NM_005516.5	NM_005516.5:579	Endogenous	mRNA	Hs	100	13.8609	14.04	13.99	13.74	13.68	13.97	13.75	13.8	13.82	13.77	14.01	13.92	13.78	13.8497
IL7R		NM_002185.3	NM_002185.3:201	Endogenous	mRNA	Hs	100	14.345	14.01	14.66	13.9	13.87	14.7	14.97	13.97	14.79	14.98	14.08	14.38	13.74	14.3165
IL6ST		NM_002184.2	NM_002184.2:2505	Endogenous	mRNA	Hs	100	14.2204	13.99	14.96	14.77	14.16	13.7	13.79	14.51	13.79	13.99	14.19	14.98	14.8	14.3704
CD45R0		NM_080921.3	NM_080921.3:258	Endogenous	mRNA	Hs	100	14.3339	14.32	14.3	14.69	14.38	14.1	14.22	14.65	14.48	14.48	14.51	14.2	14.64	14.4926
DDX5		NM_004396.3	NM_004396.3:814	Endogenous	mRNA	Hs	100	14.8332	14.85	14.81	14.93	14.84	14.83	14.74	14.87	14.97	14.69	14.98	14.77	14.98	14.8762
LILRA5		NM_181879.2	NM_181879.2:545	Endogenous	mRNA	Hs	100	2.61355	2.63	2.92	3.19	2.58	2.64	1.91	0.19	2.02	3.19	2.42	3.08	3.16	1.75116
MS4A4A		NM_001243266.1	NM_001243266.1:296	Endogenous	mRNA	Hs	100	1.32457	2.9	0.33	3.34	2	0.32	2.64	2.19	3.02	2.51	2.1	0.91	0.99	1.77625
CXCL6		NM_002993.3	NM_002993.3:308	Endogenous	mRNA	Hs	100	0.752431	2.63	0.33	0.02	3	2.64	1.32	0.19	3.76	3.19	4.19	1.49	2.31	1.78974
IL17F		NM_052872.3	NM_052872.3:210	Endogenous	mRNA	Hs	95.83	1.98234	5.6	1.92	0.02	7.92	5.87	6.07	0.19	3.61	2.51	2.68	3.37	2.79	1.87449
CCR8		NM_005201.2	NM_005201.2:245	Endogenous	mRNA	Hs	100	2.84249	2.31	2.92	2.61	3.9	2.64	2.91	0.19	3.9	3.19	3.27	3.61	1.57	1.87756
BPI		NM_001725.2	NM_001725.2:695	Endogenous	mRNA	Hs	100	1.71536	0.31	2.66	2.02	3.32	3.49	1.32	2.19	2.44	2.99	1.1	3.08	1.99	2.18131
IL17D		NM_138284.1	NM_138284.1:1570	Endogenous	mRNA	Hs	95.83	2.45229	2.63	1.92	1.61	3.17	2.9	2.91	1.77	3.02	3.51	1.68	1.49	2.57	2.22307
CD1E		NM_001042583.2	NM_001042583.2:1324	Endogenous	mRNA	Hs	100	2.96204	1.9	3.79	3.02	3.17	3.13	3.13	2.99	1.44	2.77	1.68	1.91	3.31	2.24103
C2		NM_000063.5	NM_000063.5:730	Endogenous	mRNA	Hs	100	3.12911	3.12	3.33	2.34	3.17	3.49	3.49	2.77	0.44	3.36	2.68	3.37	3.79	2.27918
IL9		NM_000590.1	NM_000590.1:300	Endogenous	mRNA	Hs	100	2.97884	3.12	3.14	2.61	3	3.13	2.91	2.99	1.44	2.19	2.1	2.91	2.57	2.30014
CXCR1		NM_000634.2	NM_000634.2:653	Endogenous	mRNA	Hs	100	2.79196	2.31	2.66	2.34	3.17	3.13	3.32	2.51	1.44	3.36	3.27	1.49	3.16	2.39129
FCGR2A		NM_021642.3	NM_021642.3:60	Endogenous	mRNA	Hs	100	3.13989	3.12	3.14	3.72	3	2.64	3.32	2.77	3.25	2.51	1.68	1.91	3.31	2.49288
CD8A		NM_001768.6	NM_001768.6:1085	Endogenous	mRNA	Hs	100	2.88777	3.77	2.92	2.61	3	2.9	2.32	1.19	3.25	3.19	2.42	2.23	3.79	2.5138
IL11		NM_000641.3	NM_000641.3:449	Endogenous	mRNA	Hs	93.75	2.64525	3.12	2.66	3.19	2.58	1.9	2.64	3.19	3.02	2.19	2.1	1.91	3.16	2.53823
IFNA8		NM_002170.3	NM_002170.3:604	Endogenous	mRNA	Hs	100	2.55838	1.31	2.33	2.02	3.58	3.64	3.49	2.19	2.02	3.64	2.1	2.91	2.79	2.54939
PIK3R6		NM_001010855.3	NM_001010855.3:1112	Endogenous	mRNA	Hs	97.92	2.5112	1.31	3.14	2.02	2.58	4.02	2.91	2.99	3.02	3.36	1.68	1.91	3.16	2.59821
IGFBP7		NM_001553.1	NM_001553.1:690	Endogenous	mRNA	Hs	100	2.77783	1.9	3.33	3.02	3.45	2.64	2.64	2.19	3.25	1.77	3.68	2.71	2.57	2.61924
IL1RN		NM_000577.4	NM_000577.4:174	Endogenous	mRNA	Hs	100	3.25579	3.12	3.33	2.61	3	4.41	3.32	1.77	3.9	3.77	2.42	3.37	1.57	2.63302
IFNA2		NM_000605.3	NM_000605.3:220	Endogenous	mRNA	Hs	100	1.06031	2.63	1.33	0.02	2	3.49	2.91	1.19	3.25	2.99	3.68	2.91	2.79	2.64895
IFNL4		NM_001276254.2	NM_001276254.2:713	Endogenous	mRNA	Hs	100	2.89876	1.9	3.14	3.19	3	3.32	3.13	1.77	3.61	2.19	2.68	2.49	3.79	2.6596
ADGRG3		NM_170776.5	NM_170776.5:1312	Endogenous	mRNA	Hs	100	2.77182	3.12	1.92	2.83	3.17	2.9	2.91	2.19	2.44	2.77	3.42	3.61	1.99	2.67167
CCL23		NM_005064.3	NM_005064.3:331	Endogenous	mRNA	Hs	100	2.99553	2.63	3.14	3.34	3.17	3.13	2.64	1.77	2.44	2.77	2.91	3.37	3.16	2.68025
GZMH		NM_033423.4	NM_033423.4:717	Endogenous	mRNA	Hs	100	3.67671	3.77	3.14	4.19	4.08	3.9	3.13	2.19	4.02	2.19	2.42	1.91	4.16	2.68025
IL20RA		NM_014432.2	NM_014432.2:535	Endogenous	mRNA	Hs	100	2.92681	3.63	2.92	2.34	2.32	3.49	3.13	2.51	3.02	3.19	2.1	2.91	2.57	2.69104
IL13RA2		NM_000640.2	NM_000640.2:400	Endogenous	mRNA	Hs	100	2.49242	1.31	2.66	3.19	2.8	2.32	3.32	3.36	2.02	1.77	3.27	3.08	3.16	2.69407
CCL15		NM_032965.6	NM_032965.6:278	Endogenous	mRNA	Hs	100	2.18684	3.48	2.66	2.02	2.32	1.32	1.91	2.19	3.25	2.99	2.42	2.49	3.16	2.7203
MGAM		XM_011516674.2	XM_011516674.2:3000	Endogenous	mRNA	Hs	100	3.42152	3.48	3.66	3.48	2.58	4.02	3.49	2.77	3.25	3.19	2.1	2.23	3.16	2.74196
CCL11		NM_002986.2	NM_002986.2:334	Endogenous	mRNA	Hs	100	1.8751	2.31	2.33	1.61	1	1.9	2.64	2.77	2.76	2.77	2.91	3.49	1.99	2.7452
IL37		NM_014439.3	NM_014439.3:336	Endogenous	mRNA	Hs	100	3.21234	3.12	3.33	3.48	2	4.02	3.78	1.77	2.76	3.19	2.68	3.49	2.99	2.75349
IL1RAPL1		NM_014271.3	NM_014271.3:1545	Endogenous	mRNA	Hs	100	2.44851	3.48	2.66	3.34	2	1.32	2.64	3.36	2.76	2.77	2.68	2.49	2.57	2.75845
SLC11A1		NM_000578.3	NM_000578.3:1679	Endogenous	mRNA	Hs	97.92	2.76803	1.9	2.92	3.19	2.8	2.9	3.13	2.77	3.25	2.77	3.1	2.23	2.57	2.76105
CCL25		NM_005624.2	NM_005624.2:325	Endogenous	mRNA	Hs	100	3.38052	3.63	3.33	3.61	2.32	3.9	3.78	2.99	3.02	1.77	2.68	3.49	2.99	2.76512
IFNA14/16		NM_002173.2	NM_002173.2:330	Endogenous	mRNA	Hs	100	2.7564	1.9	2.92	2.83	3.45	2.32	3.49	2.77	3.25	3.51	2.68	3.49	1.57	2.78241
IL34		NM_152456.1	NM_152456.1:860	Endogenous	mRNA	Hs	100	2.74534	2.63	1.92	2.34	3.58	2.9	3.49	3.51	1.44	3.89	2.42	3.23	3.16	2.80363
CD163		NM_004244.5	NM_004244.5:3091	Endogenous	mRNA	Hs	100	2.98265	3.12	2.66	2.34	3	3.32	3.64	2.99	3.02	2.77	2.68	2.49	2.99	2.8164
IL5RA		NM_000564.4	NM_000564.4:961	Endogenous	mRNA	Hs	100	2.89665	2.63	3.14	2.83	2.58	3.13	3.13	3.51	4.35	1.77	2.42	2.49	3.31	2.85278
IDO1		NM_002164.5	NM_002164.5:369	Endogenous	mRNA	Hs	100	2.9386	2.63	2.33	3.19	3.17	3.32	3.13	3.19	3.25	2.51	2.42	2.71	3.16	2.85301
IL33		NM_001199640.1	NM_001199640.1:419	Endogenous	mRNA	Hs	100	3.59661	3.31	3.33	4.11	3.58	3.32	4.02	2.51	2.76	3.36	2.1	3.37	3.31	2.85825
CCL27		NM_006664.2	NM_006664.2:130	Endogenous	mRNA	Hs	100	3.55494	3.48	4.24	3.02	3.17	3.78	3.78	4.09	3.44	1.19	3.42	3.08	3.31	2.89094
IL18RAP		NM_003853.3	NM_003853.3:1154	Endogenous	mRNA	Hs	100	3.7092	2.9	3.14	3.19	4.75	4.57	4.13	2.99	3.9	2.19	2.91	2.23	3.57	2.89739
CSF3R		NM_000760.3	NM_000760.3:2478	Endogenous	mRNA	Hs	100	3.0646	2.63	2.33	3.61	3.7	2.9	3.49	1.19	3.61	3.19	4.19	3.71	2.79	2.89961
EOMES		NM_005442.2	NM_005442.2:1670	Endogenous	mRNA	Hs	97.92	2.26853	2.63	0.33	3.02	3.7	4.49	3.13	3.77	4.44	2.19	2.42	2.91	2.31	2.90123
IFNK		NM_020124.2	NM_020124.2:310	Endogenous	mRNA	Hs	100	2.96391	2.9	2.92	3.34	3.32	3.78	1.91	2.77	3.02	2.51	3.56	2.49	3.31	2.91702
IL17RC		NM_153461.2	NM_153461.2:1214	Endogenous	mRNA	Hs	100	2.68811	3.48	2.66	2.34	2.58	2.32	2.91	2.19	3.61	3.19	2.42	3.08	3.45	2.94208
ALPL		NM_000478.4	NM_000478.4:988	Endogenous	mRNA	Hs	100	3.4833	3.31	3.33	3.61	3.32	3.13	4.32	3.77	2.44	3.77	2.91	2.23	2.99	2.96022
ITLN1		NM_017625.2	NM_017625.2:116	Endogenous	mRNA	Hs	100	3.23929	3.48	2.33	2.61	3.58	3.9	3.91	2.19	2.44	2.99	3.27	3.61	3.57	2.96054
BDKRB1		NM_000710.3	NM_000710.3:442	Endogenous	mRNA	Hs	100	3.32529	3.9	3.5	2.61	3.45	3.78	2.91	3.65	3.02	2.51	3.42	2.91	2.57	2.98518
LTF		NM_002343.2	NM_002343.2:590	Endogenous	mRNA	Hs	100	3.19226	3.12	3.33	3.48	3.8	3.32	2.32	2.99	2.44	3.36	3.8	3.23	2.57	3.02961
RGMA		NM_001166283.1	NM_001166283.1:1074	Endogenous	mRNA	Hs	100	2.97613	2.63	3.33	2.83	3.32	2.32	3.64	2.77	3.61	3.36	2.42	3.23	2.99	3.0374
MARCO		NM_006770.3	NM_006770.3:1535	Endogenous	mRNA	Hs	100	3.49926	4.22	1.92	3.19	3.9	4.13	4.41	1.19	3.9	2.99	3.91	3.71	4.07	3.05894
CXCL12		NM_199168.3	NM_199168.3:81	Endogenous	mRNA	Hs	97.92	2.65852	3.9	2.92	1.61	2	2.9	3.32	3.65	2.76	2.99	3.1	2.49	3.57	3.06561
KLRC1		NM_002259.3	NM_002259.3:335	Endogenous	mRNA	Hs	100	3.1135	2.9	3.14	2.02	3.7	5.07	2.64	2.77	4.44	2.51	3.1	2.91	3.16	3.09561
AGT		NM_000029.3	NM_000029.3:827	Endogenous	mRNA	Hs	100	3.86505	3.63	4.42	3.83	3.45	4.32	3.64	2.99	3.9	1.77	3.27	3.49	3.79	3.10304
GUCY1B1		NM_000857.2	NM_000857.2:1878	Endogenous	mRNA	Hs	100	2.92608	2.31	3.5	2.83	2.8	3.13	3.13	3.36	3.25	3.77	2.1	3.23	3.31	3.12106
CXCL5		NM_002994.3	NM_002994.3:250	Endogenous	mRNA	Hs	100	2.23232	0.31	4.24	3.02	3	3.13	3.32	2.77	2.76	3.36	3.42	3.08	3.45	3.12623
TNFRSF17		NM_001192.2	NM_001192.2:635	Endogenous	mRNA	Hs	100	4.20797	3.48	3.66	4.41	5.08	4.02	4.84	3.51	2.02	3.99	3.42	2.71	3.57	3.12763
HCK		NM_002110.2	NM_002110.2:260	Endogenous	mRNA	Hs	100	3.6773	3.48	3.66	3.34	3.45	3.9	4.32	2.51	3.44	2.99	4.1	2.23	3.99	3.13084
CD244		NM_001166663.1	NM_001166663.1:1037	Endogenous	mRNA	Hs	100	3.43889	3.63	2.33	3.02	3.9	4.13	4.02	3.19	3.44	3.64	3.42	2.23	3.16	3.14228
FCGR1A/B		NM_000566.3	NM_000566.3:738	Endogenous	mRNA	Hs	100	3.09519	3.31	3.14	2.83	2.58	3.49	3.32	1.19	4.25	3.77	3.91	4.15	3.16	3.15039
TNFSF18		NM_005092.2	NM_005092.2:175	Endogenous	mRNA	Hs	100	3.82554	3.31	4.33	4.11	4.24	3.78	3.32	3.99	2.76	3.36	1.68	4.55	3.79	3.19912
FPR1		NM_002029.3	NM_002029.3:542	Endogenous	mRNA	Hs	100	3.18622	3.63	2.66	3.34	2.8	3.32	3.49	2.51	4.02	2.99	3.42	3.49	2.99	3.20147
IL1RL2		NM_001351447.1	NM_001351447.1:458	Endogenous	mRNA	Hs	97.92	2.91688	2.9	3.5	2.02	3.9	2.32	3.32	2.77	3.44	3.64	3.1	3.08	3.31	3.21105
IFNL2/3		NM_172139.2	NM_172139.2:104	Endogenous	mRNA	Hs	100	3.236	3.48	2.92	2.61	3.45	3.78	3.32	3.19	3.76	3.51	3.42	2.49	3.16	3.22874
ALOX12		NM_000697.2	NM_000697.2:1065	Endogenous	mRNA	Hs	100	3.59451	3.12	4.03	3.48	3.45	3.78	3.78	3.19	3.25	2.51	3.56	3.91	3.16	3.23427
CD276		NM_001024736.1	NM_001024736.1:1162	Endogenous	mRNA	Hs	100	3.32021	3.63	3.79	3.19	2.58	3.78	3.13	4.19	3.02	2.77	3.8	2.91	2.99	3.24097
IL15RA		NM_002189.3	NM_002189.3:709	Endogenous	mRNA	Hs	100	3.88381	4.12	4.42	3.61	3.32	3.64	4.32	2.19	3.76	3.19	3.56	3.61	3.57	3.26218
PDCD1LG2		NM_025239.3	NM_025239.3:642	Endogenous	mRNA	Hs	100	3.33955	3.77	2.66	3.83	3.17	3.64	3.13	2.99	4.02	3.77	3.56	2.91	2.57	3.26276
DEFA4		NM_001925.1	NM_001925.1:210	Endogenous	mRNA	Hs	100	2.56741	3.31	1.33	2.61	2.58	3.32	2.91	3.19	3.02	2.99	3.68	3.61	3.16	3.26401
CTSG		NM_001911.2	NM_001911.2:160	Endogenous	mRNA	Hs	100	2.19355	3.48	3.33	3.72	2.58	3.13	0.32	2.99	3.25	3.99	2.91	2.71	3.99	3.26884
IL17C		NM_013278.4	NM_013278.4:405	Endogenous	mRNA	Hs	97.92	2.9607	3.48	2.66	3.48	3	2.64	2.64	3.36	3.9	3.19	3.56	2.49	3.31	3.27174
CRP		NM_000567.2	NM_000567.2:108	Endogenous	mRNA	Hs	100	2.93737	2.63	3.79	2.02	2.8	3.13	3.64	2.99	4.02	3.51	2.91	2.91	3.45	3.27442
CCL8		NM_005623.2	NM_005623.2:497	Endogenous	mRNA	Hs	100	3.85193	3.77	3.66	3.72	3.7	3.9	4.41	3.77	3.02	3.77	3.42	2.23	3.79	3.27801
FCRL4		NM_031282.2	NM_031282.2:1548	Endogenous	mRNA	Hs	100	4.16003	3.31	2.92	4.93	5.39	4.02	5.02	2.77	2.76	4.19	2.42	3.37	4.79	3.2827
IFNB1		NM_002176.2	NM_002176.2:92	Endogenous	mRNA	Hs	100	3.02755	3.12	2.92	3.48	3	3.49	2.32	3.36	3.61	2.77	3.1	3.81	3.16	3.28385
NOS2		NM_000625.4	NM_000625.4:605	Endogenous	mRNA	Hs	100	3.43717	3.12	3.14	3.61	3.32	3.32	4.23	3.89	3.9	2.19	3.1	3.23	3.79	3.28683
CEACAM3		NM_001815.3	NM_001815.3:527	Endogenous	mRNA	Hs	100	3.63926	3.48	3.92	3.93	4.17	3.13	3.32	3.77	4.83	4.27	1.68	2.49	3.89	3.28874
IL25		NM_022789.2	NM_022789.2:1027	Endogenous	mRNA	Hs	100	3.19969	3.63	3.14	3.02	3	3.13	3.32	2.99	3.44	3.64	3.68	3.08	2.99	3.29028
CCL21		NM_002989.2	NM_002989.2:180	Endogenous	mRNA	Hs	100	3.69374	3.48	3.5	3.83	4	3.9	3.49	3.36	2.44	4.09	3.27	2.91	3.99	3.29214
CCL1		NM_002981.2	NM_002981.2:195	Endogenous	mRNA	Hs	100	3.67482	2.9	2.66	3.02	5.45	4.49	4.32	3.19	3.44	3.19	3.56	2.91	3.57	3.30135
C3		NM_000064.2	NM_000064.2:4396	Endogenous	mRNA	Hs	100	2.09093	0.31	2.92	3.34	3	3.49	2.64	2.51	4.14	2.99	3.27	3.49	3.69	3.30718
TMPRSS2		NM_005656.3	NM_005656.3:591	Endogenous	mRNA	Hs	100	3.64648	4.01	4.03	3.72	3.58	3.13	3.49	3.19	3.02	3.51	3.68	3.37	3.16	3.3142
LTC4S		NM_145867.1	NM_145867.1:212	Endogenous	mRNA	Hs	100	3.67824	3.12	3.33	3.34	4	4.13	4.32	3.51	3.61	2.77	3.56	3.23	3.31	3.31866
ALOX15		NM_001140.3	NM_001140.3:1910	Endogenous	mRNA	Hs	100	3.52391	4.12	2.66	4.02	3.17	4.13	3.32	2.77	4.02	3.19	3.56	3.37	3.16	3.3231
VCAM1		NM_001078.3	NM_001078.3:1021	Endogenous	mRNA	Hs	100	3.54467	3.48	3.5	3.48	3.17	4.23	3.49	3.51	3.44	3.77	3.42	3.37	2.57	3.32378
IL27		NM_145659.3	NM_145659.3:143	Endogenous	mRNA	Hs	100	2.96925	1.31	3.14	3.72	3.45	3.32	3.91	4.19	2.76	3.36	2.91	3.49	3.45	3.32915
PLAUR		NM_001005376.2	NM_001005376.2:538	Endogenous	mRNA	Hs	100	3.27398	3.48	2.66	3.61	4	2.64	3.49	3.89	3.76	3.77	2.42	4.08	2.57	3.34437
IL1F10		NM_032556.6	NM_032556.6:444	Endogenous	mRNA	Hs	100	3.92951	4.01	3.14	4.19	3.9	4.23	4.23	2.51	4.14	2.77	3.68	3.49	3.79	3.34511
IL1B		NM_000576.2	NM_000576.2:560	Endogenous	mRNA	Hs	100	3.21122	3.31	3.33	3.02	3.17	3.32	3.13	3.19	3.76	3.64	2.68	3.49	3.45	3.34819
IL36A		NM_014440.1	NM_014440.1:45	Endogenous	mRNA	Hs	100	4.04635	3.77	3.92	4.48	3.45	4.78	4.02	3.51	2.76	3.19	3.42	3.49	3.89	3.35842
ITGAM		NM_000632.3	NM_000632.3:1400	Endogenous	mRNA	Hs	100	3.93699	4.12	4.03	3.93	3.9	4.02	3.64	3.51	4.44	2.99	3.42	3.23	2.79	3.35892
IFNA6		NM_021002.2	NM_021002.2:342	Endogenous	mRNA	Hs	100	3.43951	3.48	3.5	3.34	3.7	3.78	2.91	3.19	2.76	3.77	4.1	3.81	2.79	3.36299
CX3CR1		NM_001337.3	NM_001337.3:1040	Endogenous	mRNA	Hs	100	4.21064	3.77	4.03	4.41	4.75	3.9	4.49	2.19	4.02	3.99	3.91	2.71	3.99	3.37775
CXCL11		NM_005409.4	NM_005409.4:282	Endogenous	mRNA	Hs	100	3.12797	3.9	2.92	3.02	2.58	2.9	3.64	3.51	3.76	2.99	3.27	3.37	3.45	3.38346
CCL16		NM_004590.3	NM_004590.3:104	Endogenous	mRNA	Hs	100	3.40909	3.31	4.03	3.72	3.17	3.78	2.64	3.99	3.61	2.99	3.27	4.23	2.57	3.39491
MS4A7		NM_206939.1	NM_206939.1:716	Endogenous	mRNA	Hs	100	3.45641	1.9	2.92	4.83	3.7	3.32	5.18	3.89	4.02	2.51	3.1	3.23	4.07	3.4198
CCR10		NM_016602.2	NM_016602.2:843	Endogenous	mRNA	Hs	100	3.36462	3.31	2.92	3.48	3.7	2.9	4.02	2.99	4.02	3.51	3.8	2.91	3.45	3.42334
CCL13		NM_005408.2	NM_005408.2:129	Endogenous	mRNA	Hs	100	3.56456	3.48	3.66	3.72	3.8	3.64	3.13	3.19	3.02	3.89	3.68	3.91	2.99	3.42432
LTBR		XM_006718983.2	XM_006718983.2:680	Endogenous	mRNA	Hs	100	3.291	2.9	3.14	3.72	3.17	3.13	3.78	2.99	4.14	3.19	2.91	4.08	3.45	3.42615
IL9R		NM_176786.2	NM_176786.2:453	Endogenous	mRNA	Hs	100	3.58571	3.31	3.5	3.61	3.58	3.9	3.64	3.99	2.76	3.99	4.01	2.71	3.45	3.43662
DEFB103A/B		NM_001081551.4	NM_001081551.4:8	Endogenous	mRNA	Hs	100	2.78608	1.31	3.14	3.02	3	3.32	3.78	3.65	4.02	3.64	2.91	3.08	3.45	3.43806
IL23R		NM_144701.2	NM_144701.2:1800	Endogenous	mRNA	Hs	100	3.76701	3.9	4.33	3.19	4.75	4.23	2.64	3.51	3.02	3.19	3.8	3.61	3.57	3.43962
BDKRB2		NM_000623.3	NM_000623.3:199	Endogenous	mRNA	Hs	100	3.82063	3.48	3.79	4.41	3.9	3.32	4.13	3.51	3.02	3.64	3.56	3.23	3.79	3.4484
IL1RAPL2		NM_017416.1	NM_017416.1:1800	Endogenous	mRNA	Hs	100	3.40583	3.48	2.92	4.02	3.9	3.13	3.13	3.89	3.44	3.99	3.27	3.23	2.99	3.44998
THBS1		NM_003246.2	NM_003246.2:3465	Endogenous	mRNA	Hs	100	3.29201	3.48	2.33	3.72	3.7	2.64	4.32	3.19	3.9	2.99	3.42	3.23	4.23	3.4675
C3AR1		NM_004054.2	NM_004054.2:415	Endogenous	mRNA	Hs	100	3.67571	2.9	4.03	3.83	3.58	4.41	3.49	3.36	4.14	4.09	2.91	3.23	3.31	3.47801
CSF2		NM_000758.3	NM_000758.3:111	Endogenous	mRNA	Hs	100	4.40982	3.31	3.33	3.48	6.06	5.57	5.68	3.51	3.25	3.51	3.56	3.61	3.45	3.47973
SERPINA1		NM_001127702.1	NM_001127702.1:963	Endogenous	mRNA	Hs	100	2.87838	1.9	2.33	3.19	3.17	3.49	3.64	3.65	3.61	3.51	3.1	3.37	3.69	3.4822
IL15		NM_000585.4	NM_000585.4:715	Endogenous	mRNA	Hs	100	3.77432	3.31	2.66	4.54	4.24	4.13	4.13	3.65	3.76	4.19	2.91	2.91	3.69	3.48673
IL17RB		NM_018725.3	NM_018725.3:225	Endogenous	mRNA	Hs	100	3.46726	3.77	3.14	3.48	3.32	3.49	3.64	3.77	2.44	4.27	3.68	3.49	3.57	3.48806
IFNA4/7/10/17/21		NM_021268.2	NM_021268.2:291	Endogenous	mRNA	Hs	100	3.57659	2.9	3.79	3.19	4.08	3.64	4.02	3.77	2.76	3.89	3.1	3.81	3.79	3.49157
LILRB2		NM_001278405.1	NM_001278405.1:256	Endogenous	mRNA	Hs	100	3.84958	3.12	3.5	4.54	4.32	3.78	4.02	3.36	3.61	3.19	3.27	3.37	4.38	3.50925
IL22		NM_020525.4	NM_020525.4:319	Endogenous	mRNA	Hs	100	4.54553	3.9	3.66	3.48	6.02	5.75	5.13	2.51	4.14	3.19	4.19	3.81	3.57	3.51597
CCRL2		NM_001130910.1	NM_001130910.1:266	Endogenous	mRNA	Hs	100	3.79879	3.48	3.92	4.66	4.08	3.49	3.32	3.77	3.9	3.19	3.68	3.23	3.45	3.5265
PLG		NM_000301.3	NM_000301.3:123	Endogenous	mRNA	Hs	100	3.65704	3.77	3.33	4.02	3.58	3.13	4.23	3.65	3.25	3.89	3.42	3.91	3.16	3.53456
IL36G		NM_019618.3	NM_019618.3:280	Endogenous	mRNA	Hs	100	3.53662	4.22	2.66	3.83	3.45	3.49	3.78	3.51	3.44	3.19	3.42	4.15	3.57	3.53508
CPA3		NM_001870.2	NM_001870.2:220	Endogenous	mRNA	Hs	100	3.63652	3.63	2.33	4.02	4	4.23	4.02	4.09	4.02	2.77	4.1	4.08	2.57	3.53699
CCR1		NM_001295.2	NM_001295.2:195	Endogenous	mRNA	Hs	100	3.58423	2.63	3.79	4.02	3.58	3.78	3.91	3.51	3.9	3.89	3.68	3.08	3.31	3.54888
CCL7		NM_006273.2	NM_006273.2:120	Endogenous	mRNA	Hs	100	3.48677	3.48	3.5	3.02	3.58	3.49	3.91	3.77	4.02	3.77	4.19	3.37	2.57	3.57093
CCL2		NM_002982.3	NM_002982.3:250	Endogenous	mRNA	Hs	100	3.38766	3.48	3.92	4.11	2.8	2.9	3.32	3.77	3.61	3.36	4.1	3.23	3.45	3.57546
FASLG		NM_000639.1	NM_000639.1:625	Endogenous	mRNA	Hs	100	4.14868	4.4	3.33	4.27	3.8	5.07	4.23	3.51	3.76	3.89	2.91	3.71	3.79	3.5787
CXCL3		NM_002090.2	NM_002090.2:540	Endogenous	mRNA	Hs	100	3.55746	4.4	4.03	2.02	4.24	4.02	3.32	3.19	3.25	2.99	4.19	4.08	3.99	3.5826
CXCL10		NM_001565.3	NM_001565.3:122	Endogenous	mRNA	Hs	100	5.33973	4.7	4.79	5.45	6.5	6.36	4.57	3.51	3.61	3.64	4.01	2.71	4.23	3.58422
HDC		NM_002112.3	NM_002112.3:1170	Endogenous	mRNA	Hs	100	3.35606	2.9	2.92	3.93	4.17	3.9	2.64	2.99	4.14	3.36	4.1	3.37	3.69	3.58433
CSF3		NM_000759.3	NM_000759.3:600	Endogenous	mRNA	Hs	100	3.76981	2.63	3.66	4.02	4	4.13	4.49	3.36	4.02	3.64	3.42	3.23	3.99	3.59731
PNOC		NM_001284244.1	NM_001284244.1:416	Endogenous	mRNA	Hs	100	4.21562	3.77	3.14	5.45	5	3.64	4.78	4.09	3.02	3.51	3.27	3.08	5.12	3.61605
CASP5		NM_004347.1	NM_004347.1:580	Endogenous	mRNA	Hs	100	3.28105	3.12	3.66	3.19	2.32	4.23	3.49	3.51	3.76	3.77	3.42	3.49	3.79	3.62011
FCAR		NM_133278.2	NM_133278.2:750	Endogenous	mRNA	Hs	100	3.75587	3.77	3.33	4.02	3.7	4.13	3.64	4.51	3.25	4.83	3.27	3.81	2.57	3.62439
IL3		NM_000588.3	NM_000588.3:79	Endogenous	mRNA	Hs	100	3.22821	2.31	3.66	3.48	3.32	3.32	3.49	3.65	3.25	3.19	4.01	4.08	3.69	3.62911
TGFB2		NM_003238.2	NM_003238.2:1125	Endogenous	mRNA	Hs	100	3.5712	2.63	4.03	3.61	4.32	3.78	3.32	2.99	3.9	4.58	3.56	2.91	4.16	3.63362
MS4A2		NM_000139.3	NM_000139.3:661	Endogenous	mRNA	Hs	100	3.50742	3.9	3.14	3.61	3.45	3.9	3.13	3.36	4.02	3.77	3.42	3.49	3.79	3.63412
ACKR2		NM_001296.5	NM_001296.5:741	Endogenous	mRNA	Hs	100	3.6569	3.63	4.24	3.83	2.58	4.32	3.64	3.51	3.44	3.99	3.27	4.23	3.57	3.6537
SIGLEC5		NM_003830.3	NM_003830.3:1405	Endogenous	mRNA	Hs	100	3.63666	2.9	3.66	3.83	4.17	3.49	3.91	3.77	3.61	3.89	3.68	3.23	3.79	3.65523
ELANE		NM_001972.2	NM_001972.2:195	Endogenous	mRNA	Hs	100	3.07672	3.12	2.66	2.83	3.17	3.13	3.64	3.51	4.02	4.09	3.1	3.37	3.99	3.66047
SELE		NM_000450.2	NM_000450.2:1505	Endogenous	mRNA	Hs	100	3.56468	3.63	2.92	3.48	3.7	4.13	3.64	3.65	4.35	3.36	3.56	3.08	4.16	3.66749
IL12A		NM_000882.2	NM_000882.2:775	Endogenous	mRNA	Hs	100	3.34599	3.48	3.79	3.48	3.7	2.64	3.13	3.65	3.44	3.89	3.1	3.81	4.23	3.6692
IFI27		NM_005532.3	NM_005532.3:390	Endogenous	mRNA	Hs	100	3.22679	3.9	2.92	2.61	2.32	5.23	3.13	3.77	4.02	3.36	3.8	3.81	3.31	3.66922
IL22RA1		NM_021258.3	NM_021258.3:1456	Endogenous	mRNA	Hs	100	2.90552	3.48	1.92	2.61	3.32	3.32	3.13	3.19	4.02	4.09	4.19	3.37	3.31	3.67199
CXCL1		NM_001511.3	NM_001511.3:270	Endogenous	mRNA	Hs	100	3.90936	3.31	4.03	3.93	4.17	3.78	4.32	3.51	4.02	3.64	3.91	2.71	4.51	3.67276
IL1R2		NM_173343.1	NM_173343.1:905	Endogenous	mRNA	Hs	100	4.19179	4.22	4.03	3.34	4.45	4.78	4.49	4.19	2.44	4.27	4.19	3.71	3.69	3.68503
IL36B		NM_014438.5	NM_014438.5:261	Endogenous	mRNA	Hs	100	3.80953	3.77	3.14	4.27	3.32	4.13	4.41	3.51	4.53	2.77	4.74	2.71	4.45	3.68835
CCL26		NM_006072.4	NM_006072.4:184	Endogenous	mRNA	Hs	100	3.4027	2.63	3.92	3.48	3.58	3.64	3.32	3.51	3.9	3.77	4.1	3.61	3.31	3.69095
SPI1		NM_003120.1	NM_003120.1:730	Endogenous	mRNA	Hs	100	3.9449	2.63	2.92	5.45	4.85	3.49	5.32	3.65	3.25	4.77	3.27	2.91	4.74	3.69674
CCL3/L1/L3		NM_002983.3	NM_002983.3:198	Endogenous	mRNA	Hs	100	4.855	4.96	3.92	4.93	5.08	5.71	4.71	4.09	3.61	3.89	3.27	2.71	5.03	3.69866
HSD11B1		NM_181755.1	NM_181755.1:155	Endogenous	mRNA	Hs	100	3.92925	4.4	3.5	3.72	4.39	3.64	4.02	3.36	3.44	3.64	3.8	3.81	4.23	3.70261
ACKR3		NM_020311.1	NM_020311.1:375	Endogenous	mRNA	Hs	100	4.01136	3.63	4.42	3.48	4	4.23	4.41	3.77	4.35	4.58	3.68	2.49	3.79	3.7102
IL26		NM_018402.1	NM_018402.1:80	Endogenous	mRNA	Hs	100	4.28865	3.77	4.58	3.72	4.8	5.02	4.02	2.99	4.14	3.19	3.91	4.08	4.16	3.71306
GZMB		NM_004131.4	NM_004131.4:621	Endogenous	mRNA	Hs	100	3.76433	3.63	4.24	3.72	4.08	3.49	3.49	3.51	4.02	3.36	3.68	3.71	4.07	3.71633
CCL19		NM_006274.2	NM_006274.2:185	Endogenous	mRNA	Hs	100	3.57713	3.48	3.5	2.83	4	4.02	3.78	3.36	3.76	3.89	3.91	3.71	3.79	3.73202
IL17RD		NM_017563.5	NM_017563.5:1680	Endogenous	mRNA	Hs	100	3.66972	3.48	4.03	3.19	3.58	3.9	3.91	3.99	3.76	3.99	3.91	3.37	3.45	3.73646
LCN2		NM_005564.3	NM_005564.3:551	Endogenous	mRNA	Hs	100	4.23087	4.12	4.14	4.34	4.24	4.23	4.32	3.89	3.76	3.19	3.27	4.23	4.23	3.73846
IL3RA		NM_002183.2	NM_002183.2:745	Endogenous	mRNA	Hs	100	3.79295	4.48	2.92	4.11	3.45	4.41	3.64	3.89	3.61	3.99	3.56	3.49	3.99	3.74927
EBI3		NM_005755.2	NM_005755.2:494	Endogenous	mRNA	Hs	100	3.92779	3.77	3.92	3.61	4.39	3.9	4.02	3.51	4.02	3.64	3.56	3.61	4.23	3.75251
CXCL8		NM_000584.3	NM_000584.3:221	Endogenous	mRNA	Hs	100	4.32773	3.77	4.03	3.72	5.04	5.23	4.41	4.09	3.76	3.19	3.91	3.91	3.79	3.76371
S100A12		NM_005621.1	NM_005621.1:260	Endogenous	mRNA	Hs	100	3.8727	3.31	4.24	4.11	3.8	3.49	4.41	3.65	3.61	2.99	4.19	3.91	4.45	3.77025
IL36RN		NM_012275.3	NM_012275.3:284	Endogenous	mRNA	Hs	100	4.24246	3.9	4.33	3.93	4.45	4.57	4.32	2.77	3.9	4.19	4.62	3.49	3.99	3.77891
CCR3		NM_001837.2	NM_001837.2:980	Endogenous	mRNA	Hs	100	3.86522	4.56	4.42	3.19	3.45	3.64	4.13	3.36	4.02	3.64	4.27	3.08	4.51	3.77981
IL17RE		NM_153483.1	NM_153483.1:760	Endogenous	mRNA	Hs	100	3.87195	3.9	3.66	4.97	2.32	4.84	4.23	2.77	4.69	3.19	3.8	3.49	5.34	3.78384
IFNW1		NM_002177.1	NM_002177.1:994	Endogenous	mRNA	Hs	100	3.47031	4.01	2.92	3.48	3	3.78	3.78	3.19	4.35	4.09	3.8	3.71	3.69	3.7876
IFNA5		NM_002169.2	NM_002169.2:367	Endogenous	mRNA	Hs	100	3.72359	4.01	4.24	3.02	3.7	4.02	3.49	4.58	2.76	3.89	4.19	3.37	4.31	3.79613
IL17A		NM_002190.2	NM_002190.2:240	Endogenous	mRNA	Hs	100	4.62227	4.84	4.24	3.83	5.64	4.9	4.49	3.89	3.61	2.99	4.1	3.81	4.57	3.79716
IL20		NM_018724.3	NM_018724.3:292	Endogenous	mRNA	Hs	100	3.75378	3.77	3.92	3.83	4.24	2.9	4.02	3.36	3.76	4.09	4.49	3.81	3.45	3.80809
CCL18		NM_002988.3	NM_002988.3:232	Endogenous	mRNA	Hs	100	3.96362	4.12	1.92	4.54	4.52	5.32	4.49	4.19	3.61	4.27	3.1	3.91	3.99	3.82334
TLR3		NM_003265.2	NM_003265.2:772	Endogenous	mRNA	Hs	100	3.91734	3.9	4.14	3.61	4.08	4.02	3.78	3.99	3.02	4.36	3.91	3.91	3.89	3.8235
CSF2RA		NM_006140.3	NM_006140.3:660	Endogenous	mRNA	Hs	100	4.14696	4.4	3.92	3.83	3.9	4.78	4.13	4.19	3.02	3.36	4.35	4.08	4.16	3.82649
CXCL17		NM_198477.3	NM_198477.3:169	Endogenous	mRNA	Hs	100	4.01704	3.63	3.79	4.11	4.08	4.41	4.13	3.36	4.14	3.36	4.27	3.91	4.07	3.83395
TLR5		NM_003268.5	NM_003268.5:2570	Endogenous	mRNA	Hs	100	4.34015	4.12	4.66	4.41	4.32	4.32	4.23	3.51	3.61	4.19	3.42	4.95	3.57	3.8405
TRIM6		NM_058166.4	NM_058166.4:1294	Endogenous	mRNA	Hs	100	4.22615	3.63	3.79	4.61	4.39	4.64	4.41	3.65	4.02	3.36	4.56	3.61	3.99	3.84637
TLR4		NM_003266.3	NM_003266.3:2535	Endogenous	mRNA	Hs	100	4.00127	3.63	4.5	3.83	3.7	4.02	4.41	3.77	3.02	3.19	4.62	4.23	4.63	3.85582
CSF1R		NM_005211.3	NM_005211.3:1230	Endogenous	mRNA	Hs	100	3.98232	3.77	4.24	3.72	3.9	3.9	4.41	3.51	3.44	3.89	4.19	3.99	4.31	3.87478
CXCL16		NM_001100812.1	NM_001100812.1:850	Endogenous	mRNA	Hs	100	3.78792	3.9	3.92	3.83	3.32	3.78	4.02	3.89	4.25	3.77	3.8	3.91	3.69	3.88101
DYSF		NM_003494.3	NM_003494.3:5880	Endogenous	mRNA	Hs	100	3.75357	4.22	2.92	3.61	4	4.02	3.91	3.51	4.14	3.51	3.56	4.49	4.23	3.88695
OSM		NM_020530.6	NM_020530.6:131	Endogenous	mRNA	Hs	100	3.99811	4.48	3.79	3.61	4.52	4.71	3.13	3.89	3.44	4.09	4.1	3.61	4.31	3.89493
CX3CL1		NM_002996.4	NM_002996.4:1080	Endogenous	mRNA	Hs	100	3.69059	4.12	3.66	3.72	3.58	4.02	3.13	2.99	4.53	4.27	4.42	3.37	4.07	3.89769
IL4		NM_172348.1	NM_172348.1:535	Endogenous	mRNA	Hs	100	3.65526	3.9	3.5	3.61	3.45	3.49	4.02	4.27	4.02	3.99	4.19	3.71	3.31	3.90098
IL13		NM_002188.2	NM_002188.2:205	Endogenous	mRNA	Hs	100	4.35397	4.63	3.92	4.27	4.24	4.13	5.02	3.65	3.44	3.89	4.91	3.99	3.79	3.91967
XCL1/2		NM_002995.2	NM_002995.2:266	Endogenous	mRNA	Hs	100	5.1795	4.12	3.92	4.97	6.19	6.89	5.64	3.19	5.9	2.99	3.56	3.61	5.03	3.92169
NLRC4		NM_001199138.1	NM_001199138.1:2662	Endogenous	mRNA	Hs	100	4.1843	4.22	4.33	5.02	3.58	3.64	4.49	3.77	3.61	3.64	4.74	3.61	4.31	3.92451
CTSW		NM_001335.3	NM_001335.3:1087	Endogenous	mRNA	Hs	100	4.5891	3.77	4.33	4.61	4.8	5.49	4.71	3.89	5.25	3.51	3.91	3.23	4.16	3.9444
HK3		NM_002115.1	NM_002115.1:495	Endogenous	mRNA	Hs	100	4.29596	4.01	4.14	4.66	3.9	4.49	4.64	3.65	4.25	3.77	4.19	4.08	3.89	3.96559
FCGR3A/B		NM_000569.6	NM_000569.6:873	Endogenous	mRNA	Hs	100	3.71422	3.31	3.33	3.83	4.52	3.64	3.78	3.99	3.61	4.36	4.01	3.81	4.07	3.96831
IL24		NM_001185158.1	NM_001185158.1:380	Endogenous	mRNA	Hs	100	3.87591	3.9	3.66	3.72	4.32	3.78	3.91	3.36	4.35	3.89	4.35	4.3	3.69	3.97155
LRG1		NM_052972.3	NM_052972.3:656	Endogenous	mRNA	Hs	100	4.05945	4.01	3.5	4.83	4.58	3.49	4.13	4.36	4.02	3.89	3.27	3.91	4.51	3.97277
IL1RL1		NM_016232.4	NM_016232.4:700	Endogenous	mRNA	Hs	100	4.12214	3.9	4.42	3.83	4.08	4.41	4.13	3.89	4.53	4.51	4.01	3.08	4.07	3.98339
IRAK3		NM_007199.1	NM_007199.1:1735	Endogenous	mRNA	Hs	100	3.98931	3.9	3.5	3.93	4.64	3.49	4.64	4.19	3.61	4.09	4.19	3.91	3.99	3.99149
LILRA6		NM_024318.3	NM_024318.3:1255	Endogenous	mRNA	Hs	100	3.8847	4.22	4.58	4.11	3.58	3.64	3.32	4.09	4.14	4.09	4.42	3.49	3.79	3.99229
HPGD		NM_000860.5	NM_000860.5:549	Endogenous	mRNA	Hs	100	4.21124	3.63	4.03	4.34	3.45	6.02	4.23	3.51	5.57	3.19	3.68	4.15	4.31	4.00148
FCRL2		NM_001159488.1	NM_001159488.1:132	Endogenous	mRNA	Hs	100	4.82506	3.9	3.14	6.56	5.8	4.71	5.75	4.19	3.61	4.99	2.91	3.61	5.23	4.00824
IFNL1		NM_172140.1	NM_172140.1:233	Endogenous	mRNA	Hs	100	4.57932	4.63	4.24	4.83	4.58	5.02	4.23	3.65	4.02	3.99	4.85	3.37	4.38	4.01535
IL19		NM_013371.3	NM_013371.3:1030	Endogenous	mRNA	Hs	100	4.16935	4.22	4.42	4.02	3.7	4.71	4.02	4.27	2.76	4.43	4.01	4.66	4.31	4.01752
MRC1		NM_002438.3	NM_002438.3:940	Endogenous	mRNA	Hs	100	3.70082	4.31	3.92	4.34	3.45	3.49	2.91	3.51	4.25	3.77	3.91	4.37	4.38	4.01817
KLRD1		NM_001351060.1	NM_001351060.1:1868	Endogenous	mRNA	Hs	100	4.45055	4.31	4.5	4.41	4.7	4.23	4.57	3.89	3.9	3.89	4.01	3.91	4.57	4.0213
NFATC4		NM_001136022.2	NM_001136022.2:2296	Endogenous	mRNA	Hs	100	3.95507	4.22	3.5	4.27	4	3.32	4.57	4.09	4.35	3.51	3.8	3.91	4.57	4.02315
GNLY		NM_006433.2	NM_006433.2:305	Endogenous	mRNA	Hs	100	4.08282	3.77	3.14	3.72	4.9	5.49	3.91	3.65	5.19	4.36	3.68	3.61	3.89	4.02756
NCF2		NM_000433.3	NM_000433.3:1004	Endogenous	mRNA	Hs	100	4.39224	4.12	4.03	4.93	4.8	4.32	4.23	3.89	3.9	4.43	4.49	3.99	3.57	4.03228
IL6		NM_000600.3	NM_000600.3:364	Endogenous	mRNA	Hs	100	4.24341	3.63	2.92	5.69	5.35	3.32	5.45	3.77	4.14	4.36	3.42	3.71	4.99	4.03387
IL22RA2		NM_181309.1	NM_181309.1:290	Endogenous	mRNA	Hs	100	4.24978	4.22	4.33	4.41	4.75	3.49	4.41	3.99	3.9	3.99	4.27	4.08	3.99	4.03502
CXCL2		NM_002089.4	NM_002089.4:284	Endogenous	mRNA	Hs	100	3.96126	3.9	3.5	3.34	4.08	4.71	4.41	3.77	3.76	4.09	4.49	3.81	4.38	4.03939
CCR6		NM_031409.3	NM_031409.3:940	Endogenous	mRNA	Hs	100	4.63564	3.9	4.24	4.88	4.95	4.9	5.07	4.09	4.25	4.43	4.27	2.91	4.89	4.0897
PLIN4		NM_001080400.1	NM_001080400.1:1886	Endogenous	mRNA	Hs	100	4.36074	4.31	4.92	4.48	4	3.9	4.64	4.19	4.44	3.77	4.35	4.3	3.57	4.09035
FGR		NM_001042747.1	NM_001042747.1:890	Endogenous	mRNA	Hs	100	4.35588	3.63	3.79	5.27	4.8	4.23	4.64	4.58	3.76	4.19	3.42	3.91	4.94	4.10235
NTNG2		NM_032536.1	NM_032536.1:1240	Endogenous	mRNA	Hs	100	4.08426	3.9	4.14	4.11	4.24	3.9	4.23	4.58	3.61	3.64	4.62	4.15	4.16	4.10717
CXCL9		NM_002416.1	NM_002416.1:87	Endogenous	mRNA	Hs	100	4.56266	4.01	3.66	5.02	5.04	5.02	4.84	3.19	4.69	4.09	3.91	4.08	4.99	4.11722
CCR9		NM_031200.1	NM_031200.1:1095	Endogenous	mRNA	Hs	100	4.39612	4.22	4.5	4.72	4.24	4.49	4.23	3.77	4.35	4.09	4.27	4.55	3.89	4.14467
GAB2		NM_080491.2	NM_080491.2:755	Endogenous	mRNA	Hs	100	4.18722	3.48	4.73	4.41	4.24	3.9	4.49	4.51	4.25	4.36	3.42	4.66	3.89	4.15977
HAMP		NM_021175.2	NM_021175.2:190	Endogenous	mRNA	Hs	100	4.11261	3.63	3.79	4.66	4.32	4.23	4.13	4.19	4.35	4.19	3.8	4.23	4.23	4.16131
CCL14		NM_032963.4	NM_032963.4:243	Endogenous	mRNA	Hs	100	3.69805	3.9	2.92	4.02	3.45	3.49	4.64	3.51	4.35	4.36	4.8	3.61	4.51	4.16263
CCR2		NM_001123041.2	NM_001123041.2:743	Endogenous	mRNA	Hs	100	4.03094	3.63	3.14	4.19	3.8	5.36	4.41	4.27	5.8	3.89	3.56	3.91	3.89	4.16451
PLAT		NM_000930.3	NM_000930.3:1340	Endogenous	mRNA	Hs	100	4.27935	4.56	3.33	4.34	4.58	4.71	4.32	4.58	4.02	4.19	4.42	3.71	4.16	4.17061
TNFSF9		NM_003811.3	NM_003811.3:239	Endogenous	mRNA	Hs	100	3.96007	4.01	3.92	3.19	4.32	3.78	4.71	4.36	4.44	3.51	4.42	4.08	4.31	4.17307
IFIT3		NM_001031683.2	NM_001031683.2:1470	Endogenous	mRNA	Hs	100	4.60306	4.31	3.66	4.19	4.39	7.75	4.23	3.89	4.69	4.58	4.1	3.71	4.16	4.17388
IL31RA		NM_139017.3	NM_139017.3:1180	Endogenous	mRNA	Hs	100	4.38003	4.56	4.33	3.83	4.8	4.13	4.71	3.19	4.69	3.77	4.74	4.61	4.31	4.17712
TCN2		NM_000355.3	NM_000355.3:1150	Endogenous	mRNA	Hs	100	4.36601	4.77	4.5	4.27	4.24	3.9	4.57	3.65	3.02	4.64	5.35	4.43	4.45	4.18783
IL18		NM_001562.3	NM_001562.3:364	Endogenous	mRNA	Hs	100	4.496	4.63	4.5	4.41	4.58	4.23	4.64	4.27	4.9	4.58	4.49	3.37	3.89	4.21909
MARCKS		NM_002356.5	NM_002356.5:456	Endogenous	mRNA	Hs	100	4.56008	3.48	2.66	5.85	5	5.07	6.55	4.83	4.14	5.97	3.1	3.08	4.99	4.22496
IFI6		NM_002038.3	NM_002038.3:410	Endogenous	mRNA	Hs	100	4.65838	4.22	4.14	4.61	4.32	6.66	4.41	3.89	5.08	4.19	4.42	3.37	4.63	4.22776
FPR2		NM_001005738.1	NM_001005738.1:620	Endogenous	mRNA	Hs	100	4.06676	3.48	4.03	4.34	4.17	3.9	4.57	4.36	4.25	3.51	4.68	3.91	4.84	4.23391
CD68		NM_001251.2	NM_001251.2:1140	Endogenous	mRNA	Hs	100	4.47876	3.9	4.73	4.48	4.8	4.32	4.71	4.71	3.76	4.19	4.01	4.61	4.23	4.23905
SORT1		NM_002959.5	NM_002959.5:380	Endogenous	mRNA	Hs	100	3.92444	3.77	3.92	3.93	4	4.32	3.64	3.89	4.44	4.19	4.62	4.3	4.07	4.24498
TYROBP		NM_003332.3	NM_003332.3:188	Endogenous	mRNA	Hs	100	4.96292	5.17	4.92	5.11	4.52	5.18	4.91	4.27	4.02	3.36	4.19	4.81	5.16	4.26253
IL31		NM_001014336.1	NM_001014336.1:349	Endogenous	mRNA	Hs	100	3.97509	4.48	2.66	4.19	4.75	3.64	4.57	3.36	4.76	3.99	4.91	4.3	4.57	4.28119
RASGRP4		NM_170604.1	NM_170604.1:1625	Endogenous	mRNA	Hs	100	4.69916	4.31	4.5	4.66	5.24	4.9	4.64	3.77	4.53	4.43	4.35	4.3	4.38	4.28594
PLAU		NM_002658.2	NM_002658.2:793	Endogenous	mRNA	Hs	100	4.16357	4.31	4.24	4.02	4	4.02	4.41	4.51	4.44	4.43	3.91	3.71	4.89	4.29672
CXCR2		NM_001557.3	NM_001557.3:409	Endogenous	mRNA	Hs	100	4.40841	4.22	4.14	4.27	4.64	4.57	4.64	3.77	4.96	4.36	3.56	4.08	5.34	4.30025
IL13RA1		NM_001560.2	NM_001560.2:1230	Endogenous	mRNA	Hs	100	4.4204	4.12	3.92	4.41	5.17	3.78	5.36	4.83	4.61	4.94	3.56	3.99	4.07	4.30426
CD86		NM_175862.4	NM_175862.4:590	Endogenous	mRNA	Hs	100	4.63476	4.01	2.92	6.11	5.58	4.84	5.13	3.89	4.61	4.77	3.91	3.49	5.51	4.31241
KIR2DL1		NM_014218.2	NM_014218.2:149	Endogenous	mRNA	Hs	100	4.23411	4.22	4.14	3.83	4.52	4.41	4.32	3.99	4.53	4.27	4.19	4.37	4.74	4.34172
CD36		NM_001001548.2	NM_001001548.2:705	Endogenous	mRNA	Hs	100	4.2556	3.48	4.14	4.61	4.17	4.23	5.07	4.19	4.44	4.27	4.01	4.55	4.84	4.37526
C5AR1		NM_001736.3	NM_001736.3:104	Endogenous	mRNA	Hs	100	4.17953	4.22	4.14	3.61	4.45	4.49	4.23	4.36	4.76	4.36	4.1	4.23	4.51	4.38174
PTGS2		NM_000963.1	NM_000963.1:495	Endogenous	mRNA	Hs	100	4.31001	4.4	4.24	3.83	4.45	4.49	4.49	4.71	4.44	4.09	4.49	4.37	4.31	4.39766
MEFV		NM_000243.2	NM_000243.2:1162	Endogenous	mRNA	Hs	100	4.15054	3.31	4.42	4.02	4.39	4.41	4.49	4.51	4.44	3.89	5.14	4.15	4.57	4.43343
NKG7		NM_005601.3	NM_005601.3:506	Endogenous	mRNA	Hs	100	4.28217	3.9	3.79	4.34	4.7	5.41	3.78	4.51	5.3	4.27	4.8	3.81	4.84	4.56368
IL1A		NM_000575.3	NM_000575.3:1136	Endogenous	mRNA	Hs	100	4.10178	4.22	3.33	4.48	4.24	4.13	4.32	5.14	4.53	4.43	4.91	4.43	4.16	4.58853
IL12B		NM_002187.2	NM_002187.2:73	Endogenous	mRNA	Hs	97.92	2.0547	2.9	0.33	2.34	3.32	2.9	3.49	0.19	3.25	3.19	2.68	0.91	0	#NUM!
CD209		NM_001144899.1	NM_001144899.1:588	Endogenous	mRNA	Hs	97.92	2.33852	2.31	2.92	1.02	2.58	2.64	3.49	2.51	3.02	3.36	2.68	2.91	0	#NUM!
IL17B		NM_014443.2	NM_014443.2:177	Endogenous	mRNA	Hs	97.92	2.62303	3.31	2.66	1.02	3.32	3.13	3.49	3.51	3.25	3.77	3.42	0	3.16	#NUM!
ABCF1		NM_001090.2	NM_001090.2:850	Housekeeping	mRNA	Hs	100		9.67	9.64	9.79	9.73	9.86	9.72	9.7	9.88	9.56	9.61	9.58	9.75
ALAS1		NM_000688.4	NM_000688.4:2159	Housekeeping	mRNA	Hs	100		5.84	6.03	5.58	5.83	5.13	5.78	5.83	5.93	5.58	5.8	5.86	5.79
GUSB		NM_000181.3	NM_000181.3:1899	Housekeeping	mRNA	Hs	100		10.24	10.24	10.04	10.19	9.95	10.16	10.22	9.98	10.25	10.25	10.19	10.02
HPRT1		NM_000194.1	NM_000194.1:240	Housekeeping	mRNA	Hs	100		10.05	9.94	10.32	10.09	9.86	9.69	10.04	10.03	9.85	10.11	10.05	10.36
MRPS7		NM_015971.3	NM_015971.3:352	Housekeeping	mRNA	Hs	100		10.11	10.11	10.36	10.33	10.18	10.2	10.17	10.16	10.09	10.17	10.15	10.2
NMT1		NM_021079.3	NM_021079.3:1206	Housekeeping	mRNA	Hs	100		9.44	9.51	9.45	9.36	9.47	9.5	9.37	9.44	9.49	9.34	9.37	9.5
NRDE2		NM_017970.3	NM_017970.3:3236	Housekeeping	mRNA	Hs	100		6.67	6.4	6.36	6.75	6.71	6.7	6.53	6.42	6.83	6.21	6.33	6.56
OAZ1		NM_004152.2	NM_004152.2:313	Housekeeping	mRNA	Hs	100		12.74	12.94	12.68	12.84	12.66	12.74	12.76	12.81	12.88	12.77	12.89	12.8
PGK1		NM_000291.2	NM_000291.2:1030	Housekeeping	mRNA	Hs	100		11.92	12.18	13.69	12.11	12.21	11.99	12.54	12.69	13.13	12.19	13.41	14.15
SDHA		NM_004168.2	NM_004168.2:1447	Housekeeping	mRNA	Hs	100		9.08	9	9.01	9	9.22	9.33	9.08	9.33	9.25	9.14	9.08	9
STK11IP		NM_052902.2	NM_052902.2:565	Housekeeping	mRNA	Hs	100		6.01	6.12	5.58	6.04	6.66	6.02	6.09	6.02	6.02	6.05	6.62	5.82
TBP		NM_001172085.1	NM_001172085.1:587	Housekeeping	mRNA	Hs	100		9.57	9.52	9.25	9.35	9.71	9.58	9.56	9.29	9.53	9.52	9.6	9.26
NEG_A		ERCC_00096.1	ERCC_00096.1:230	Negative	SYSTEM	CUS	100		3	3	3.46	3.58	2.81	2.32	3.17	2.58	4	3.46	3.81	3.46
NEG_B		ERCC_00041.1	ERCC_00041.1:440	Negative	SYSTEM	CUS	100		3.91	3.32	4.39	3.81	3	3.91	3.58	3.58	1.58	3.58	4.25	3
NEG_C		ERCC_00019.1	ERCC_00019.1:140	Negative	SYSTEM	CUS	100		2.58	1.58	2.81	3.46	3.81	3.32	2	2	3	3.7	2.32	2.58
NEG_D		ERCC_00076.1	ERCC_00076.1:355	Negative	SYSTEM	CUS	100		3.46	3.46	2.58	3.7	3.46	3	2	3.32	2	2.32	3.17	3
NEG_E		ERCC_00098.1	ERCC_00098.1:785	Negative	SYSTEM	CUS	100		3.46	2.32	3.17	3.91	3.46	3.46	4.25	3.58	3.32	4	3.46	3.91
NEG_F		ERCC_00126.1	ERCC_00126.1:220	Negative	SYSTEM	CUS	100		4	4.52	4.81	4.75	3.91	4.75	4.52	3.91	4.64	4.17	4.52	4.7
NEG_G		ERCC_00144.1	ERCC_00144.1:15	Negative	SYSTEM	CUS	100		2.58	2.81	3.17	4	2	3.7	2.81	1.58	2.58	2.81	3	4.09
NEG_H		ERCC_00154.1	ERCC_00154.1:115	Negative	SYSTEM	CUS	100		3	3.32	3.46	3.46	3.58	3.7	2.81	3.17	2.81	3.32	3.32	3.46
POS_A		ERCC_00117.1	ERCC_00117.1:385	Positive	SYSTEM	CUS	100		13.79	13.71	13.91	14.17	13.81	13.93	13.99	13.88	13.89	14.07	13.97	13.96
POS_B		ERCC_00112.1	ERCC_00112.1:695	Positive	SYSTEM	CUS	100		12.64	12.55	12.77	12.9	12.55	12.73	12.69	12.62	12.61	12.89	12.83	12.81
POS_C		ERCC_00002.1	ERCC_00002.1:850	Positive	SYSTEM	CUS	100		10.96	10.91	11.09	11.29	10.87	11	11.07	10.94	10.85	11.19	11.09	11.12
POS_D		ERCC_00092.1	ERCC_00092.1:540	Positive	SYSTEM	CUS	100		8.56	8.58	8.73	8.84	8.61	8.69	8.77	8.63	8.71	8.93	8.86	8.7
POS_E		ERCC_00035.1	ERCC_00035.1:485	Positive	SYSTEM	CUS	100		5.78	5.98	5.98	5.95	5.58	5.39	5.95	5.49	5.75	6.21	6.17	5.93
POS_F		ERCC_00034.1	ERCC_00034.1:195	Positive	SYSTEM	CUS	100		5.52	5.46	5.29	5.86	5.32	5.75	5.43	5.78	5.78	5.52	5.7	6.19

## Sheet: FDR Benjamini Hochberg
	Discovery?	P value	Mean of R5	Mean of MOCK	Difference (log2)	SE of difference	t ratio	df	q value (adjusted p value)	-log10(q value) -log10(adjusted p value)
IL2	No	0.004502	5.568	4.663	0.905	0.185	4.893	5	0.981511	0.008105		NONE are significantly different
CUL1	No	0.009875	10.71	10.8	-0.08333	0.0206	4.045	5	0.981511	0.008105
SMAD4	No	0.010189	10.09	10.15	-0.06167	0.01537	4.013	5	0.981511	0.008105
BNIP3	No	0.010909	9.762	11.03	-1.268	0.3215	3.945	5	0.981511	0.008105
STRAP	No	0.011252	10.54	10.37	0.17	0.04344	3.914	5	0.981511	0.008105
PRKCD	No	0.011781	7.493	7.322	0.1717	0.04438	3.868	5	0.981511	0.008105
PDCD1	No	0.013314	6.422	6.622	-0.2	0.05335	3.749	5	0.981511	0.008105
ITGB2	No	0.015786	9.072	9.297	-0.225	0.06276	3.585	5	0.981511	0.008105
NGLY1	No	0.028036	10.82	10.97	-0.1433	0.04681	3.062	5	0.981511	0.008105
SLC2A3	No	0.028722	9.92	10.68	-0.7567	0.2488	3.041	5	0.981511	0.008105
BATF	No	0.032933	8.777	8.445	0.3317	0.1135	2.922	5	0.981511	0.008105
IL1R1	No	0.040833	5.268	4.537	0.7317	0.2671	2.739	5	0.981511	0.008105
IL21R	No	0.044684	8.067	7.792	0.275	0.1032	2.664	5	0.981511	0.008105
PDHB	No	0.048789	9.863	9.817	0.04667	0.01801	2.591	5	0.981511	0.008105
NRAS	No	0.048863	9.437	9.303	0.1333	0.05149	2.59	5	0.981511	0.008105
XCR1	No	0.049024	5.242	4.837	0.405	0.1566	2.587	5	0.981511	0.008105
IL16	No	0.053714	12.49	12.65	-0.1617	0.06436	2.512	5	0.981511	0.008105
TLR7	No	0.053787	4.848	4.52	0.3283	0.1308	2.511	5	0.981511	0.008105
VEGFA	No	0.055454	8.467	9.61	-1.143	0.46	2.486	5	0.981511	0.008105
FYN	No	0.056102	12.8	12.97	-0.17	0.06865	2.476	5	0.981511	0.008105
CSF1	No	0.056626	5.038	4.852	0.1867	0.07562	2.469	5	0.981511	0.008105
CD247	No	0.057037	11.3	11.54	-0.2417	0.09813	2.463	5	0.981511	0.008105
TRIM25	No	0.059024	6.342	6.165	0.1767	0.07256	2.435	5	0.981511	0.008105
PFKFB3	No	0.060753	12.44	12.77	-0.33	0.1368	2.411	5	0.981511	0.008105
LTB	No	0.061365	11.7	11.83	-0.1333	0.05548	2.403	5	0.981511	0.008105
PLCG1	No	0.064499	11.1	11.32	-0.2117	0.08957	2.363	5	0.981511	0.008105
EGLN1	No	0.066889	9.338	9.823	-0.485	0.2078	2.334	5	0.981511	0.008105
APBB1IP	No	0.067614	10.23	10.39	-0.1667	0.07168	2.325	5	0.981511	0.008105
CCL20	No	0.068082	5.41	4.835	0.575	0.2479	2.32	5	0.981511	0.008105
FOXP3	No	0.072632	5.417	5.087	0.33	0.1455	2.268	5	0.981511	0.008105
DNAJC10	No	0.074914	9.962	9.805	0.1567	0.06984	2.243	5	0.981511	0.008105
TNFRSF9	No	0.075106	7.432	5.637	1.795	0.8009	2.241	5	0.981511	0.008105
CBL	No	0.075806	10.24	10.32	-0.07333	0.03283	2.234	5	0.981511	0.008105
THOP1	No	0.077186	9.217	8.98	0.2367	0.1066	2.219	5	0.981511	0.008105
CDK4	No	0.078659	8.332	8.108	0.2233	0.1013	2.204	5	0.981511	0.008105
LCK	No	0.078935	11.04	11.17	-0.13	0.05905	2.202	5	0.981511	0.008105
TLR9	No	0.08237	6.06	5.812	0.2483	0.1146	2.168	5	0.981511	0.008105
RIPK2	No	0.083812	7.343	7.115	0.2283	0.106	2.154	5	0.981511	0.008105
IL5	No	0.084786	4.953	4.462	0.4917	0.2292	2.145	5	0.981511	0.008105
NFE2L2	No	0.08712	10.17	10.1	0.07	0.03296	2.123	5	0.981511	0.008105
TNFSF4	No	0.104452	6.758	6.388	0.37	0.1868	1.981	5	0.981511	0.008105
FOXO1	No	0.107583	9.845	9.893	-0.04833	0.02469	1.958	5	0.981511	0.008105
TNFSF10	No	0.115203	9.298	9.16	0.1383	0.07264	1.904	5	0.981511	0.008105
AKT2	No	0.11765	9.205	9.3	-0.095	0.05032	1.888	5	0.981511	0.008105
RELB	No	0.124539	7.925	7.543	0.3817	0.207	1.844	5	0.981511	0.008105
JAK1	No	0.126362	12.38	12.49	-0.115	0.06276	1.832	5	0.981511	0.008105
RAB7A	No	0.128151	11.32	11.26	0.055	0.03019	1.822	5	0.981511	0.008105
WIPI1	No	0.128544	5.945	5.745	0.2	0.1099	1.819	5	0.981511	0.008105
STAT5B	No	0.128843	11.41	11.51	-0.1017	0.05594	1.817	5	0.981511	0.008105
CTSZ	No	0.133057	7.938	7.628	0.31	0.173	1.792	5	0.981511	0.008105
TIFA	No	0.133357	9.638	9.808	-0.17	0.09494	1.791	5	0.981511	0.008105
C1QBP	No	0.133997	10.04	9.757	0.28	0.1567	1.787	5	0.981511	0.008105
DDAH2	No	0.134942	6.033	5.743	0.29	0.1628	1.781	5	0.981511	0.008105
CD45R0	No	0.135791	14.34	14.49	-0.1583	0.08912	1.777	5	0.981511	0.008105
CD80	No	0.13587	5.377	5.058	0.3183	0.1792	1.776	5	0.981511	0.008105
TIMP2	No	0.136632	6.965	7.253	-0.2883	0.1627	1.772	5	0.981511	0.008105
ADGRE5	No	0.14134	7.27	7.445	-0.175	0.1003	1.745	5	0.981511	0.008105
HAVCR2	No	0.145348	6.313	5.892	0.4217	0.2446	1.724	5	0.981511	0.008105
TXN	No	0.14759	9.593	9.095	0.4983	0.2911	1.712	5	0.981511	0.008105
TRIM56	No	0.151852	6.153	5.905	0.2483	0.147	1.69	5	0.981511	0.008105
MIF	No	0.153168	10.03	10.4	-0.375	0.2228	1.683	5	0.981511	0.008105
CD19	No	0.154969	5.115	4.415	0.7	0.4181	1.674	5	0.981511	0.008105
CCL4/L1/L2	No	0.156127	5.858	4.867	0.9917	0.5944	1.668	5	0.981511	0.008105
IRF3	No	0.162127	6.862	7.045	-0.1833	0.1119	1.639	5	0.981511	0.008105
LITAF	No	0.162315	7.402	7.068	0.3333	0.2035	1.638	5	0.981511	0.008105
TPSAB1/B2	No	0.167218	5.797	5.162	0.635	0.3932	1.615	5	0.981511	0.008105
TRIM22	No	0.171576	8.95	8.755	0.195	0.1222	1.595	5	0.981511	0.008105
ATP6V0D1	No	0.172373	8.737	8.623	0.1133	0.07121	1.591	5	0.981511	0.008105
ETS1	No	0.178755	12.44	12.56	-0.115	0.07356	1.563	5	0.981511	0.008105
CXCR5	No	0.179702	11.48	11.71	-0.225	0.1443	1.559	5	0.981511	0.008105
RASGRP1	No	0.180964	10.36	10.44	-0.08167	0.05256	1.554	5	0.981511	0.008105
DDIT3	No	0.184056	7.107	6.947	0.16	0.1039	1.541	5	0.981511	0.008105
CD40LG	No	0.184906	10.54	10.72	-0.1783	0.116	1.537	5	0.981511	0.008105
ITK	No	0.185129	12.26	12.41	-0.1517	0.09874	1.536	5	0.981511	0.008105
MYD88	No	0.18599	7.283	7.105	0.1783	0.1164	1.532	5	0.981511	0.008105
STAT4	No	0.18683	8.818	8.543	0.275	0.1799	1.529	5	0.981511	0.008105
NFATC1	No	0.191586	9.775	9.917	-0.1417	0.09386	1.509	5	0.981511	0.008105
LAMP3	No	0.194025	5.76	5.085	0.675	0.4501	1.5	5	0.981511	0.008105
CXCL13	No	0.200696	10.89	10.17	0.72	0.4887	1.473	5	0.981511	0.008105
MAP3K1	No	0.20161	9.748	9.882	-0.1333	0.09073	1.47	5	0.981511	0.008105
GBP5	No	0.205075	8.645	8.072	0.5733	0.3937	1.456	5	0.981511	0.008105
GLA	No	0.206584	9.243	9.162	0.08167	0.0563	1.451	5	0.981511	0.008105
CCL22	No	0.206998	6.113	4.785	1.328	0.9167	1.449	5	0.981511	0.008105
ICAM3	No	0.211039	11.74	11.79	-0.04833	0.03371	1.434	5	0.981511	0.008105
CD2	No	0.211338	10.24	10.31	-0.07	0.04885	1.433	5	0.981511	0.008105
TNFRSF10B	No	0.213116	7.273	7.162	0.1117	0.07829	1.426	5	0.981511	0.008105
GBP1	No	0.216636	6.103	5.147	0.9567	0.6768	1.413	5	0.981511	0.008105
MYC	No	0.218946	8.467	7.78	0.6867	0.4887	1.405	5	0.981511	0.008105
PRF1	No	0.21928	6.143	6.022	0.1217	0.08666	1.404	5	0.981511	0.008105
IL27RA	No	0.221506	8.098	7.937	0.1617	0.1158	1.396	5	0.981511	0.008105
IRF4	No	0.222399	8.418	7.795	0.6233	0.4475	1.393	5	0.981511	0.008105
GNS	No	0.224952	8.4	8.263	0.1367	0.09875	1.384	5	0.981511	0.008105
TAP1	No	0.226185	8.917	8.73	0.1867	0.1353	1.38	5	0.981511	0.008105
MAPK13	No	0.227775	9.085	9.272	-0.1867	0.1358	1.374	5	0.981511	0.008105
PTPRC	No	0.228622	13.7	13.84	-0.135	0.09845	1.371	5	0.981511	0.008105
LAT	No	0.228707	11.88	12.04	-0.1567	0.1143	1.371	5	0.981511	0.008105
RHOG	No	0.233943	9.542	9.617	-0.075	0.05542	1.353	5	0.981511	0.008105
TAB2	No	0.234032	8.897	8.985	-0.08833	0.06529	1.353	5	0.981511	0.008105
C5	No	0.240766	5.643	5.767	-0.1233	0.09269	1.331	5	0.981511	0.008105
RSAD2	No	0.243469	6.468	5.467	1.002	0.7578	1.322	5	0.981511	0.008105
IL2RA	No	0.246147	8.215	7.37	0.845	0.6435	1.313	5	0.981511	0.008105
ATP6V1B2	No	0.247873	10.01	9.95	0.05667	0.04333	1.308	5	0.981511	0.008105
MX1	No	0.250575	8.295	7.69	0.605	0.4657	1.299	5	0.981511	0.008105
GZMA	No	0.250873	7.403	6.697	0.7067	0.5443	1.298	5	0.981511	0.008105
TNFRSF4	No	0.250932	7.47	7.222	0.2483	0.1913	1.298	5	0.981511	0.008105
ISG15	No	0.251412	6.083	5.693	0.39	0.3008	1.296	5	0.981511	0.008105
OAS3	No	0.253573	5.625	4.898	0.7267	0.5634	1.29	5	0.981511	0.008105
CD27	No	0.254062	10.68	10.85	-0.1617	0.1255	1.288	5	0.981511	0.008105
ANPEP	No	0.256571	4.522	4.34	0.1817	0.1419	1.28	5	0.981511	0.008105
SMAD3	No	0.257639	9.113	9.272	-0.1583	0.124	1.277	5	0.981511	0.008105
HLA-DPA1	No	0.257876	8.228	7.64	0.5883	0.4609	1.276	5	0.981511	0.008105
EIF2AK2	No	0.261332	7.613	7.237	0.3767	0.2976	1.266	5	0.981511	0.008105
ACSL3	No	0.263745	6.862	6.725	0.1367	0.1086	1.259	5	0.981511	0.008105
IL18R1	No	0.266339	5.255	4.803	0.4517	0.3611	1.251	5	0.981511	0.008105
CD79A	No	0.266395	7.618	7.125	0.4933	0.3945	1.251	5	0.981511	0.008105
NOTCH1	No	0.2665	7.537	7.623	-0.08667	0.06931	1.25	5	0.981511	0.008105
MAPK14	No	0.269595	11.27	11.33	-0.05667	0.04566	1.241	5	0.981511	0.008105
CXCR4	No	0.279435	12.79	12.94	-0.155	0.1278	1.213	5	0.981511	0.008105
PSTPIP1	No	0.281587	8.932	9.068	-0.1367	0.1133	1.207	5	0.981511	0.008105
CYP2E1	No	0.281591	4.357	4.553	-0.1967	0.163	1.206	5	0.981511	0.008105
IL4R	No	0.28276	7.063	6.585	0.4783	0.3976	1.203	5	0.981511	0.008105
TCF7	No	0.283122	12.24	12.39	-0.1467	0.122	1.202	5	0.981511	0.008105
CCL28	No	0.283679	7.455	7.702	-0.2467	0.2055	1.201	5	0.981511	0.008105
GADD45B	No	0.284069	10.2	10.02	0.1867	0.1556	1.199	5	0.981511	0.008105
TCIRG1	No	0.285305	9.32	9.423	-0.1033	0.0864	1.196	5	0.981511	0.008105
MAF	No	0.287824	12.1	12.23	-0.1317	0.1107	1.189	5	0.981511	0.008105
BCL6	No	0.289996	9.84	10.02	-0.1817	0.1536	1.183	5	0.981511	0.008105
PRDM1	No	0.292655	6.495	5.978	0.5167	0.4395	1.176	5	0.981511	0.008105
CSF2RB	No	0.294267	6.358	5.873	0.485	0.4141	1.171	5	0.981511	0.008105
STING1	No	0.299745	9.12	8.958	0.1617	0.1398	1.156	5	0.981511	0.008105
FBXO6	No	0.303145	4.903	4.72	0.1833	0.1598	1.147	5	0.981511	0.008105
LDHB	No	0.305328	13.28	13.18	0.095	0.08322	1.142	5	0.981511	0.008105
TNFRSF18	No	0.305702	6.252	5.752	0.5	0.4384	1.141	5	0.981511	0.008105
PRCP	No	0.307817	7.953	7.822	0.1317	0.116	1.135	5	0.981511	0.008105
NDUFS8	No	0.309208	7.258	7.127	0.1317	0.1164	1.131	5	0.981511	0.008105
TNF	No	0.310263	7.777	7.468	0.3083	0.2732	1.129	5	0.981511	0.008105
XAF1	No	0.312213	7.332	6.847	0.485	0.4316	1.124	5	0.981511	0.008105
PECAM1	No	0.314927	6.693	6.262	0.4317	0.3866	1.117	5	0.981511	0.008105
RPS6KB1	No	0.31556	6.943	6.858	0.085	0.07623	1.115	5	0.981511	0.008105
APEX1	No	0.316875	8.88	8.64	0.24	0.2159	1.112	5	0.981511	0.008105
ITGAX	No	0.317593	4.97	4.79	0.18	0.1622	1.11	5	0.981511	0.008105
ATG12	No	0.318404	9.655	9.725	-0.07	0.06319	1.108	5	0.981511	0.008105
ATF2	No	0.320723	11.11	11.16	-0.055	0.04992	1.102	5	0.981511	0.008105
IL32	No	0.32176	13.45	13.63	-0.1717	0.1562	1.099	5	0.981511	0.008105
IL23A	No	0.322324	7.323	7.5	-0.1767	0.1609	1.098	5	0.981511	0.008105
PIK3R5	No	0.325258	7.308	7.153	0.155	0.1421	1.09	5	0.981511	0.008105
LYN	No	0.325632	8.045	7.798	0.2467	0.2264	1.09	5	0.981511	0.008105
RBPJ	No	0.325994	9.96	10.08	-0.1183	0.1087	1.089	5	0.981511	0.008105
PARP9	No	0.3274	7.487	7.038	0.4483	0.4132	1.085	5	0.981511	0.008105
XBP1	No	0.328846	10.93	11.05	-0.1233	0.114	1.082	5	0.981511	0.008105
CTSS	No	0.330181	10.98	10.93	0.04833	0.04483	1.078	5	0.981511	0.008105
RUNX3	No	0.331575	5.733	5.468	0.265	0.2466	1.075	5	0.981511	0.008105
GBP4	No	0.332337	8.128	7.68	0.4483	0.4179	1.073	5	0.981511	0.008105
MCL1	No	0.334218	10.93	11	-0.07	0.06552	1.068	5	0.981511	0.008105
ACE	No	0.335456	4.663	4.448	0.215	0.2018	1.065	5	0.981511	0.008105
IFNG	No	0.340865	4.65	4.387	0.2633	0.2503	1.052	5	0.981511	0.008105
CCR7	No	0.343943	5.238	4.952	0.2867	0.2744	1.045	5	0.981511	0.008105
MKNK1	No	0.345999	4.968	4.77	0.1983	0.1907	1.04	5	0.981511	0.008105
RNF114	No	0.346191	6.302	6.397	-0.095	0.09139	1.04	5	0.981511	0.008105
ZBP1	No	0.346217	4.927	4.405	0.5217	0.5019	1.039	5	0.981511	0.008105
TXK	No	0.350206	6.423	6.038	0.385	0.3738	1.03	5	0.981511	0.008105
ACVR1	No	0.351198	9.17	9.127	0.04333	0.04216	1.028	5	0.981511	0.008105
UBA52	No	0.352187	12.44	12.49	-0.04667	0.04551	1.025	5	0.981511	0.008105
SOD1	No	0.35319	10.79	10.75	0.03667	0.03584	1.023	5	0.981511	0.008105
PYCARD	No	0.353858	5.783	5.87	-0.08667	0.08484	1.022	5	0.981511	0.008105
NLRP1	No	0.358466	11.17	11.26	-0.09	0.08903	1.011	5	0.981511	0.008105
SIGIRR	No	0.360554	9.89	10.04	-0.145	0.1441	1.006	5	0.981511	0.008105
PTK2B	No	0.365034	10.94	10.99	-0.05667	0.0569	0.9959	5	0.981511	0.008105
SIRPA	No	0.367237	4.747	4.625	0.1217	0.1228	0.9909	5	0.981511	0.008105
HLA-DPB1	No	0.367999	8.092	7.568	0.5233	0.5291	0.9892	5	0.981511	0.008105
HMOX1	No	0.368037	4.72	4.958	-0.2383	0.241	0.9891	5	0.981511	0.008105
LAT2	No	0.368325	5.833	5.448	0.385	0.3895	0.9884	5	0.981511	0.008105
RAB31	No	0.368532	5.005	4.675	0.33	0.334	0.988	5	0.981511	0.008105
DDX58	No	0.369923	8.182	7.995	0.1867	0.1895	0.9849	5	0.981511	0.008105
PLCG2	No	0.373625	7.09	6.327	0.7633	0.7816	0.9766	5	0.981511	0.008105
BCL2L1	No	0.373943	7.083	6.868	0.215	0.2203	0.9759	5	0.981511	0.008105
HLA-A	No	0.374226	13.16	13.3	-0.1367	0.1401	0.9753	5	0.981511	0.008105
CD40	No	0.374921	6.395	5.642	0.7533	0.7737	0.9737	5	0.981511	0.008105
IFNAR2	No	0.37623	11.91	12.06	-0.15	0.1545	0.9708	5	0.981511	0.008105
MAP3K8	No	0.377633	8.662	8.427	0.235	0.2428	0.9677	5	0.981511	0.008105
HLA-DRB	No	0.379582	7.46	6.917	0.5433	0.564	0.9634	5	0.981511	0.008105
CD45RA	No	0.380677	9.317	8.93	0.3867	0.4023	0.961	5	0.981511	0.008105
CD3D	No	0.380853	12.32	12.39	-0.065	0.06766	0.9606	5	0.981511	0.008105
MAP3K3	No	0.381255	11.3	11.35	-0.04833	0.05036	0.9598	5	0.981511	0.008105
RAB5C	No	0.381373	7.765	7.803	-0.03833	0.03995	0.9595	5	0.981511	0.008105
ATG4A	No	0.384126	7.952	7.893	0.05833	0.06118	0.9535	5	0.981511	0.008105
IFIH1	No	0.385201	8.66	8.437	0.2233	0.2348	0.9512	5	0.981511	0.008105
TLR8	No	0.387856	4.595	4.457	0.1383	0.1463	0.9454	5	0.981511	0.008105
MAP2K2	No	0.390716	8.783	8.85	-0.06667	0.07098	0.9393	5	0.981511	0.008105
EIF2AK3	No	0.390947	9.405	9.475	-0.07	0.07457	0.9388	5	0.981511	0.008105
RNASEL	No	0.391957	9.645	9.727	-0.08167	0.08719	0.9366	5	0.981511	0.008105
SEM1	No	0.395459	10.12	10.08	0.04	0.04305	0.9291	5	0.981511	0.008105
CTSL	No	0.395708	6.263	5.833	0.43	0.4631	0.9286	5	0.981511	0.008105
DNAJA2	No	0.395742	10.17	10.22	-0.05167	0.05564	0.9285	5	0.981511	0.008105
GSK3B	No	0.396022	9.078	9.123	-0.045	0.04849	0.928	5	0.981511	0.008105
IKBKB	No	0.398883	9.64	9.785	-0.145	0.1573	0.9219	5	0.981511	0.008105
CASP1	No	0.399601	6.735	6.557	0.1783	0.1938	0.9204	5	0.981511	0.008105
ZAP70	No	0.40051	11.82	11.91	-0.095	0.1034	0.9185	5	0.981511	0.008105
AIM2	No	0.400816	11.11	11.25	-0.14	0.1525	0.9178	5	0.981511	0.008105
OAS1	No	0.401159	6.633	5.992	0.6417	0.6997	0.9171	5	0.981511	0.008105
REL	No	0.403852	9.813	9.702	0.1117	0.1225	0.9115	5	0.981511	0.008105
ITGAE	No	0.40631	4.793	4.412	0.3817	0.4211	0.9063	5	0.981511	0.008105
STAT1	No	0.40772	12.01	11.61	0.4017	0.4446	0.9034	5	0.981511	0.008105
STAT3	No	0.408325	11.31	11.2	0.11	0.1219	0.9022	5	0.981511	0.008105
SP100	No	0.408813	10.43	10.38	0.055	0.06103	0.9012	5	0.981511	0.008105
DTX3L	No	0.408913	8.66	8.352	0.3083	0.3422	0.9009	5	0.981511	0.008105
RELA	No	0.408978	8.388	8.317	0.07167	0.07956	0.9008	5	0.981511	0.008105
PTGER4	No	0.410183	6.7	6.878	-0.1783	0.1985	0.8983	5	0.981511	0.008105
PRKCSH	No	0.411302	10.24	10.31	-0.06833	0.07626	0.896	5	0.981511	0.008105
TPP1	No	0.416156	10.26	10.48	-0.22	0.2483	0.8861	5	0.981511	0.008105
CDH1	No	0.416792	4.733	4.487	0.2467	0.2788	0.8848	5	0.981511	0.008105
IKBKG	No	0.41891	8.478	8.42	0.05833	0.06625	0.8805	5	0.981511	0.008105
HLA-DMA	No	0.419432	7.513	7.257	0.2567	0.2919	0.8794	5	0.981511	0.008105
CXCL14	No	0.419807	4.925	4.783	0.1417	0.1612	0.8786	5	0.981511	0.008105
IFI44	No	0.422307	8.425	7.928	0.4967	0.5685	0.8736	5	0.981511	0.008105
APOBEC3G	No	0.422401	8.867	8.618	0.2483	0.2843	0.8734	5	0.981511	0.008105
KDM6B	No	0.422767	8.017	8.15	-0.1333	0.1528	0.8727	5	0.981511	0.008105
CARD16	No	0.425719	7.418	7.21	0.2083	0.2404	0.8667	5	0.981511	0.008105
LAG3	No	0.427975	6.605	6.228	0.3767	0.4369	0.8622	5	0.981511	0.008105
LRRK2	No	0.43056	5.228	4.997	0.2317	0.2703	0.8571	5	0.981511	0.008105
HERC5	No	0.431505	7.058	6.598	0.46	0.5379	0.8552	5	0.981511	0.008105
CARD17	No	0.432882	8.895	8.732	0.1633	0.1916	0.8525	5	0.981511	0.008105
DIABLO	No	0.439473	8.652	8.608	0.04333	0.05162	0.8395	5	0.981511	0.008105
IL12RB1	No	0.440035	5.862	5.7	0.1617	0.1928	0.8384	5	0.981511	0.008105
CREBBP	No	0.440069	10.4	10.47	-0.065	0.07753	0.8383	5	0.981511	0.008105
IFNLR1	No	0.442368	5.082	4.947	0.135	0.1619	0.8338	5	0.981511	0.008105
SCARB2	No	0.446098	6.442	6.333	0.1083	0.1311	0.8266	5	0.981511	0.008105
HSP90AB1	No	0.446153	11.62	11.44	0.1783	0.2158	0.8265	5	0.981511	0.008105
CCL17	No	0.446963	5.225	4.628	0.5967	0.7233	0.8249	5	0.981511	0.008105
EPHX2	No	0.449597	8.01	7.933	0.07667	0.09351	0.8199	5	0.981511	0.008105
MAP1LC3A	No	0.450089	4.53	4.375	0.155	0.1893	0.8189	5	0.981511	0.008105
SPIB	No	0.452004	6.058	5.668	0.39	0.4784	0.8152	5	0.981511	0.008105
ULK1	No	0.453158	8.593	8.65	-0.05667	0.0697	0.813	5	0.981511	0.008105
HLA-DQA	No	0.45441	8.823	8.082	0.7417	0.9149	0.8106	5	0.981511	0.008105
HCST	No	0.454477	8.602	8.662	-0.06	0.07403	0.8105	5	0.981511	0.008105
UBE2N	No	0.45756	10.14	10.07	0.06667	0.08285	0.8046	5	0.981511	0.008105
IRAK4	No	0.459393	9.7	9.788	-0.08833	0.1103	0.8012	5	0.981511	0.008105
CHUK	No	0.460781	9.165	9.077	0.08833	0.1106	0.7986	5	0.981511	0.008105
EIF3F	No	0.463435	12.25	12.29	-0.03333	0.04201	0.7936	5	0.981511	0.008105
IL17RA	No	0.464126	8.028	8.107	-0.07833	0.09887	0.7923	5	0.981511	0.008105
IL7	No	0.465497	6.3	6.077	0.2233	0.2828	0.7897	5	0.981511	0.008105
IFIT1	No	0.468389	5.273	4.598	0.675	0.8607	0.7843	5	0.981511	0.008105
YWHAQ	No	0.47087	11.6	11.51	0.08333	0.1069	0.7797	5	0.981511	0.008105
IL1RAP	No	0.474827	7.272	7.205	0.06667	0.08632	0.7723	5	0.981511	0.008105
HLA-DRA	No	0.475287	9.795	8.943	0.8517	1.104	0.7715	5	0.981511	0.008105
CD22	No	0.477144	6.517	5.663	0.8533	1.111	0.7681	5	0.981511	0.008105
CXCR3	No	0.48103	5.87	5.562	0.3083	0.4052	0.7609	5	0.981511	0.008105
CR1	No	0.481733	5.942	5.512	0.43	0.5661	0.7596	5	0.981511	0.008105
APOL6	No	0.483296	10.48	10.28	0.205	0.2709	0.7568	5	0.981511	0.008105
MVP	No	0.484892	9.04	9.128	-0.08833	0.1172	0.7539	5	0.981511	0.008105
UBE2L6	No	0.486822	6.727	6.608	0.1183	0.1577	0.7504	5	0.981511	0.008105
ACKR4	No	0.488358	4.535	4.707	-0.1717	0.2296	0.7476	5	0.981511	0.008105
MAPK8	No	0.488496	8.637	8.588	0.04833	0.06467	0.7473	5	0.981511	0.008105
PSEN1	No	0.490212	10.16	10.2	-0.035	0.04703	0.7442	5	0.981511	0.008105
GPX7	No	0.490718	7.097	7.052	0.045	0.06054	0.7433	5	0.981511	0.008105
STAT6	No	0.491449	9.218	9.317	-0.09833	0.1325	0.742	5	0.981511	0.008105
LILRA3	No	0.493775	4.682	4.563	0.1183	0.1604	0.7378	5	0.981511	0.008105
BST2	No	0.494524	9.37	9.202	0.1683	0.2286	0.7365	5	0.981511	0.008105
GCA	No	0.496087	7.277	7.098	0.1783	0.2431	0.7337	5	0.981511	0.008105
TBX21	No	0.497706	6.77	6.882	-0.1117	0.1528	0.7308	5	0.981511	0.008105
ATG7	No	0.499546	9.715	9.657	0.05833	0.08018	0.7275	5	0.981511	0.008105
TNFSF13B	No	0.503965	7.865	7.637	0.2283	0.3173	0.7196	5	0.981511	0.008105
MAP2K3	No	0.505919	8.552	8.473	0.07833	0.1094	0.7162	5	0.981511	0.008105
MS4A1	No	0.510696	9.16	8.482	0.6783	0.9584	0.7078	5	0.981511	0.008105
F5	No	0.511878	6.5	6.145	0.355	0.503	0.7057	5	0.981511	0.008105
NOX1	No	0.513783	5.7	5.545	0.155	0.2207	0.7024	5	0.981511	0.008105
SYK	No	0.519234	5.902	5.362	0.54	0.7793	0.6929	5	0.981511	0.008105
KRAS	No	0.521597	9.725	9.682	0.04333	0.06291	0.6888	5	0.981511	0.008105
SELENOS	No	0.522294	5.3	5.153	0.1467	0.2133	0.6876	5	0.981511	0.008105
CD70	No	0.522772	4.617	4.437	0.18	0.2621	0.6868	5	0.981511	0.008105
MAP3K7	No	0.526058	10.19	10.22	-0.03	0.04405	0.6811	5	0.981511	0.008105
TLN1	No	0.527551	11.34	11.36	-0.02667	0.0393	0.6786	5	0.981511	0.008105
STAT2	No	0.530836	8.685	8.593	0.09167	0.1362	0.6729	5	0.981511	0.008105
IFI35	No	0.533826	6.578	6.393	0.185	0.277	0.6678	5	0.981511	0.008105
TGFB3	No	0.535874	6.747	6.668	0.07833	0.1179	0.6643	5	0.981511	0.008105
CCNC	No	0.537547	10.12	10.03	0.08667	0.131	0.6615	5	0.981511	0.008105
OAS2	No	0.538863	9.997	9.857	0.14	0.2124	0.6593	5	0.981511	0.008105
PLEK	No	0.541145	6.973	6.668	0.305	0.4653	0.6554	5	0.981511	0.008105
PSMB10	No	0.542457	9.123	9.072	0.05167	0.0791	0.6532	5	0.981511	0.008105
CD4	No	0.543567	11.27	11.38	-0.1083	0.1663	0.6513	5	0.981511	0.008105
MAPK9	No	0.54505	10.43	10.37	0.055	0.08476	0.6489	5	0.981511	0.008105
IRF1	No	0.545767	9.497	9.335	0.1617	0.2496	0.6477	5	0.981511	0.008105
ACOX1	No	0.546724	9.278	9.233	0.045	0.06965	0.6461	5	0.981511	0.008105
KPNB1	No	0.547273	10.18	10.11	0.07	0.1085	0.6451	5	0.981511	0.008105
PIK3CB	No	0.547434	7.773	7.832	-0.05833	0.09046	0.6449	5	0.981511	0.008105
TIGIT	No	0.54942	12.24	12.35	-0.1067	0.1663	0.6415	5	0.981511	0.008105
PAK1	No	0.551505	6.332	6.197	0.135	0.2116	0.6381	5	0.981511	0.008105
NFKB1	No	0.551992	7.932	7.852	0.08	0.1255	0.6373	5	0.981511	0.008105
TRIM5	No	0.552332	7.57	7.445	0.125	0.1963	0.6367	5	0.981511	0.008105
ULK2	No	0.554442	5.77	5.835	-0.065	0.1027	0.6332	5	0.981511	0.008105
HLA-B	No	0.562442	13.39	13.48	-0.09333	0.1505	0.62	5	0.981511	0.008105
HMGB1	No	0.564369	7.72	7.673	0.04667	0.07566	0.6168	5	0.981511	0.008105
SOD2	No	0.568053	9.338	9.26	0.07833	0.1283	0.6108	5	0.981511	0.008105
IFI16	No	0.569772	12.63	12.7	-0.07167	0.1179	0.608	5	0.981511	0.008105
DDX5	No	0.570649	14.83	14.88	-0.04333	0.07145	0.6065	5	0.981511	0.008105
LIMK2	No	0.571696	7.392	7.297	0.095	0.1571	0.6048	5	0.981511	0.008105
HLA-DMB	No	0.572947	6.212	5.788	0.4233	0.7023	0.6028	5	0.981511	0.008105
MAP2K4	No	0.57296	10.19	10.23	-0.035	0.05807	0.6028	5	0.981511	0.008105
GBP2	No	0.57328	11.42	11.37	0.04667	0.07749	0.6022	5	0.981511	0.008105
MAVS	No	0.576143	7.512	7.413	0.09833	0.1645	0.5976	5	0.981511	0.008105
RPS6KA3	No	0.577588	11.45	11.48	-0.03	0.0504	0.5953	5	0.981511	0.008105
TGFB1	No	0.578091	7.825	7.665	0.16	0.2692	0.5944	5	0.981511	0.008105
NAE1	No	0.580043	10.54	10.51	0.02833	0.04792	0.5913	5	0.981511	0.008105
CALM1	No	0.583211	12.85	12.87	-0.02333	0.03981	0.5862	5	0.981511	0.008105
FCGRT	No	0.58396	5.388	5.585	-0.1967	0.3362	0.585	5	0.981511	0.008105
ATG3	No	0.586323	10.12	10.17	-0.05167	0.0889	0.5812	5	0.981511	0.008105
VAMP3	No	0.587421	9.267	9.345	-0.07833	0.1352	0.5794	5	0.981511	0.008105
IL10	No	0.588721	5.74	5.537	0.2033	0.3522	0.5774	5	0.981511	0.008105
CD81	No	0.58898	11.58	11.64	-0.05833	0.1011	0.5769	5	0.981511	0.008105
ITGAL	No	0.589389	13.47	13.57	-0.1017	0.1764	0.5763	5	0.981511	0.008105
NEU1	No	0.594655	8.117	8.047	0.07	0.1233	0.5679	5	0.981511	0.008105
LCP1	No	0.595684	12.59	12.51	0.07833	0.1383	0.5663	5	0.981511	0.008105
GBA	No	0.598347	8.668	8.615	0.05333	0.09489	0.562	5	0.981511	0.008105
NEO1	No	0.602924	6.59	6.45	0.14	0.2523	0.5548	5	0.981511	0.008105
NFAT5	No	0.604368	9.398	9.427	-0.02833	0.05128	0.5525	5	0.981511	0.008105
TCL1A	No	0.604769	7.07	6.495	0.575	1.042	0.5519	5	0.981511	0.008105
PRKCQ	No	0.605074	11.12	11.21	-0.08333	0.1511	0.5514	5	0.981511	0.008105
ENTPD1	No	0.606454	7.533	6.832	0.7017	1.277	0.5493	5	0.981511	0.008105
JUNB	No	0.608954	9.048	9.115	-0.06667	0.1222	0.5453	5	0.981511	0.008105
PIK3CG	No	0.611134	9.258	9.295	-0.03667	0.06766	0.5419	5	0.981511	0.008105
STAT5A	No	0.613707	10.5	10.45	0.05	0.09295	0.5379	5	0.981511	0.008105
TGFBR2	No	0.613707	10.87	10.92	-0.05	0.09295	0.5379	5	0.981511	0.008105
LTA4H	No	0.614123	10.41	10.35	0.05667	0.1055	0.5373	5	0.981511	0.008105
BCL3	No	0.615223	6.772	6.627	0.145	0.2707	0.5356	5	0.981511	0.008105
ICOSLG	No	0.61617	6.565	6.723	-0.1583	0.2965	0.5341	5	0.981511	0.008105
TOLLIP	No	0.616319	8.552	8.513	0.03833	0.07181	0.5338	5	0.981511	0.008105
CASP3	No	0.620958	10.06	10.01	0.04833	0.09178	0.5266	5	0.981511	0.008105
CRK	No	0.621077	8.237	8.187	0.05	0.09497	0.5265	5	0.981511	0.008105
NOD2	No	0.622125	5.267	5.398	-0.1317	0.2509	0.5248	5	0.981511	0.008105
JAK3	No	0.622985	10.47	10.42	0.05833	0.1114	0.5235	5	0.981511	0.008105
ATM	No	0.62517	13.78	13.82	-0.045	0.08652	0.5201	5	0.981511	0.008105
AP1S2	No	0.626742	10.3	10.37	-0.07167	0.1384	0.5177	5	0.981511	0.008105
MAFB	No	0.627827	6.977	7.132	-0.155	0.3004	0.516	5	0.981511	0.008105
TLR2	No	0.628657	4.69	4.48	0.21	0.408	0.5148	5	0.981511	0.008105
NCR1	No	0.629396	6.103	5.935	0.1683	0.3277	0.5136	5	0.981511	0.008105
SAMHD1	No	0.629693	10.64	10.56	0.08833	0.1721	0.5132	5	0.981511	0.008105
MDFIC	No	0.630177	10.68	10.64	0.03833	0.07481	0.5124	5	0.981511	0.008105
NFKB2	No	0.63036	9.677	9.597	0.08	0.1562	0.5121	5	0.981511	0.008105
IL2RG	No	0.631445	11.64	11.71	-0.07167	0.1404	0.5105	5	0.981511	0.008105
ALOX5	No	0.636927	6.158	5.803	0.355	0.707	0.5021	5	0.981511	0.008105
TBK1	No	0.640472	9.052	9.1	-0.04833	0.09731	0.4967	5	0.981511	0.008105
AP1M1	No	0.641374	9.432	9.393	0.03833	0.07739	0.4953	5	0.981511	0.008105
IRAK1	No	0.641856	7.092	7.047	0.045	0.09099	0.4946	5	0.981511	0.008105
SH2D1A	No	0.642047	12.2	12.29	-0.095	0.1922	0.4943	5	0.981511	0.008105
PIK3R4	No	0.646355	9.588	9.543	0.045	0.09226	0.4878	5	0.981511	0.008105
MSRA	No	0.649433	7.175	7.137	0.03833	0.07935	0.4831	5	0.981511	0.008105
ALOX5AP	No	0.652738	11.05	11.14	-0.09	0.1882	0.4781	5	0.981511	0.008105
BECN1	No	0.652756	8.425	8.412	0.01333	0.02789	0.4781	5	0.981511	0.008105
HLA-DOB	No	0.653184	6.677	6.41	0.2667	0.5585	0.4774	5	0.981511	0.008105
SSR1	No	0.654593	11.39	11.35	0.04333	0.09117	0.4753	5	0.981511	0.008105
TRAF3	No	0.658454	9.995	10.05	-0.05	0.1065	0.4695	5	0.981511	0.008105
OS9	No	0.65963	9.687	9.723	-0.03667	0.07839	0.4678	5	0.981511	0.008105
AIF1	No	0.659823	4.972	4.848	0.1233	0.2638	0.4675	5	0.981511	0.008105
CARD11	No	0.661651	9.675	9.707	-0.03167	0.06814	0.4647	5	0.981511	0.008105
PANX1	No	0.662358	5.872	5.952	-0.08	0.1725	0.4637	5	0.981511	0.008105
WAS	No	0.663103	10.05	10.11	-0.05833	0.1261	0.4626	5	0.981511	0.008105
KIR2DL3	No	0.664509	5.11	5.31	-0.2	0.4343	0.4605	5	0.981511	0.008105
SUGT1	No	0.664696	9.78	9.753	0.02667	0.05795	0.4602	5	0.981511	0.008105
NFATC3	No	0.665731	10.75	10.71	0.03667	0.07994	0.4587	5	0.981511	0.008105
CCR4	No	0.66642	9.58	9.37	0.21	0.4589	0.4576	5	0.981511	0.008105
HSP90B1	No	0.666745	12.6	12.54	0.06	0.1313	0.4571	5	0.981511	0.008105
MTOR	No	0.669429	8.552	8.608	-0.05667	0.1251	0.4531	5	0.981511	0.008105
CD38	No	0.674438	8.023	7.847	0.1767	0.3964	0.4457	5	0.981511	0.008105
PTGER2	No	0.678863	4.72	4.608	0.1117	0.2543	0.4392	5	0.981511	0.008105
IKBKE	No	0.679331	9.087	9.128	-0.04167	0.09502	0.4385	5	0.981511	0.008105
P2RX7	No	0.68088	7.512	7.392	0.12	0.2751	0.4362	5	0.981511	0.008105
NCR3	No	0.682101	5.095	5.168	-0.07333	0.1688	0.4344	5	0.981511	0.008105
PIK3C3	No	0.684277	10.23	10.26	-0.02667	0.06184	0.4312	5	0.981511	0.008105
IL21	No	0.686158	8.353	8.255	0.09833	0.2295	0.4284	5	0.981511	0.008105
DHX58	No	0.686913	6.935	6.868	0.06667	0.156	0.4273	5	0.981511	0.008105
ADORA2A	No	0.688968	6.045	6.112	-0.06667	0.1571	0.4243	5	0.981511	0.008105
AKT3	No	0.689757	11.7	11.75	-0.05333	0.126	0.4232	5	0.981511	0.008105
IFIT2	No	0.690286	6.95	6.802	0.1483	0.3512	0.4224	5	0.981511	0.008105
SMAD5	No	0.697896	7.585	7.742	-0.1567	0.3809	0.4113	5	0.981511	0.008105
CD44	No	0.701098	11.87	11.93	-0.065	0.1598	0.4066	5	0.981511	0.008105
ITGB7	No	0.701358	6.8	6.675	0.125	0.3077	0.4063	5	0.981511	0.008105
BLK	No	0.702162	4.908	4.812	0.09667	0.2386	0.4051	5	0.981511	0.008105
ARRB2	No	0.702178	8.102	8.173	-0.07167	0.1769	0.4051	5	0.981511	0.008105
PIK3CA	No	0.7023	10.58	10.6	-0.02	0.0494	0.4049	5	0.981511	0.008105
GLB1	No	0.702491	8.478	8.518	-0.04	0.09886	0.4046	5	0.981511	0.008105
STT3B	No	0.70326	11.25	11.21	0.03667	0.09087	0.4035	5	0.981511	0.008105
JAML	No	0.705382	10.36	10.54	-0.1783	0.4454	0.4004	5	0.981511	0.008105
CAP1	No	0.705455	10.55	10.53	0.02833	0.07078	0.4003	5	0.981511	0.008105
CASP10	No	0.705717	4.917	4.838	0.07833	0.1959	0.3999	5	0.981511	0.008105
PSMB9	No	0.71104	9.555	9.483	0.07167	0.1827	0.3922	5	0.981511	0.008105
NAMPT	No	0.711394	9.542	9.437	0.105	0.268	0.3917	5	0.981511	0.008105
FAM30A	No	0.714617	4.807	4.68	0.1267	0.3272	0.3871	5	0.981511	0.008105
PELI2	No	0.716784	6.623	6.705	-0.08167	0.2127	0.384	5	0.981511	0.008105
CBLB	No	0.7177	11.74	11.79	-0.05	0.1307	0.3827	5	0.981511	0.008105
SELL	No	0.718481	10.21	9.997	0.21	0.5504	0.3815	5	0.981511	0.008105
CFLAR	No	0.719275	10.71	10.74	-0.03667	0.09639	0.3804	5	0.981511	0.008105
CD28	No	0.721557	11.76	11.81	-0.05167	0.137	0.3771	5	0.981511	0.008105
MME	No	0.721754	7.978	8.142	-0.1633	0.4334	0.3768	5	0.981511	0.008105
PSMB8	No	0.722572	11.44	11.41	0.02333	0.06211	0.3757	5	0.981511	0.008105
IRF9	No	0.723429	8.618	8.56	0.05833	0.1558	0.3744	5	0.981511	0.008105
IL6ST	No	0.725278	14.23	14.38	-0.1483	0.399	0.3718	5	0.981511	0.008105
TLR1	No	0.728673	9.138	9.062	0.07667	0.2089	0.367	5	0.981511	0.008105
PPIA	No	0.730882	13.54	13.51	0.03	0.08246	0.3638	5	0.981511	0.008105
ICOS	No	0.730946	11.64	11.7	-0.065	0.1787	0.3637	5	0.981511	0.008105
RPS6KA1	No	0.731046	9.648	9.63	0.01833	0.05043	0.3636	5	0.981511	0.008105
LAMP1	No	0.731674	10.87	10.9	-0.025	0.06893	0.3627	5	0.981511	0.008105
TNFRSF1A	No	0.733397	7.838	7.772	0.06667	0.1851	0.3602	5	0.981511	0.008105
NT5E	No	0.73638	4.798	4.755	0.04333	0.1217	0.356	5	0.983058	0.007421
IL6R	No	0.749142	9.112	9.175	-0.06333	0.1874	0.3379	5	0.986496	0.005905
RAF1	No	0.74955	10.47	10.44	0.025	0.07411	0.3374	5	0.986496	0.005905
IL10RA	No	0.749773	10.19	10.24	-0.04667	0.1385	0.337	5	0.986496	0.005905
TRAF6	No	0.752353	9.13	9.153	-0.02333	0.06998	0.3334	5	0.986496	0.005905
IL10RB	No	0.753219	7.58	7.638	-0.05833	0.1756	0.3322	5	0.986496	0.005905
MAPK1	No	0.755633	11.07	11.06	0.006667	0.02028	0.3288	5	0.986496	0.005905
EVL	No	0.760459	10.91	10.95	-0.03667	0.1139	0.322	5	0.986496	0.005905
PTPN4	No	0.760468	9.205	9.178	0.02667	0.08281	0.322	5	0.986496	0.005905
CD45RB	No	0.760757	10.65	10.58	0.07	0.2177	0.3216	5	0.986496	0.005905
DDOST	No	0.762033	10.3	10.27	0.02167	0.06775	0.3198	5	0.986496	0.005905
RAC2	No	0.765884	8.07	8.103	-0.03333	0.106	0.3144	5	0.986496	0.005905
CCL5	No	0.767101	5.107	4.795	0.3117	0.9966	0.3127	5	0.986496	0.005905
LGALS3	No	0.767402	7.797	7.72	0.07667	0.2455	0.3123	5	0.986496	0.005905
PTPN6	No	0.768883	8.857	8.815	0.04167	0.1343	0.3103	5	0.986496	0.005905
PXN	No	0.770156	8.068	8.02	0.04833	0.1567	0.3085	5	0.986496	0.005905
IRF7	No	0.771166	7.925	7.997	-0.07167	0.2334	0.3071	5	0.986496	0.005905
CD6	No	0.771226	10.12	10.25	-0.1233	0.4018	0.307	5	0.986496	0.005905
PRKCA	No	0.77196	10.04	10.11	-0.065	0.2124	0.306	5	0.986496	0.005905
TBXAS1	No	0.779197	8.3	8.395	-0.095	0.321	0.2959	5	0.989532	0.00457
CBFB	No	0.779865	11.01	10.99	0.01833	0.06215	0.295	5	0.989532	0.00457
AP1G1	No	0.782656	10.06	10.04	0.01667	0.05725	0.2911	5	0.989532	0.00457
PIK3CD	No	0.790007	11	11.02	-0.02333	0.08305	0.2809	5	0.989532	0.00457
IL11RA	No	0.790501	6.748	6.803	-0.055	0.1962	0.2803	5	0.989532	0.00457
CYSTM1	No	0.791388	6.243	6.195	0.04833	0.1732	0.279	5	0.989532	0.00457
NFATC2	No	0.792613	11.61	11.64	-0.02833	0.1022	0.2774	5	0.989532	0.00457
TXNIP	No	0.801655	12.44	12.51	-0.06333	0.2391	0.2649	5	0.989532	0.00457
ATP6AP2	No	0.802472	9.525	9.548	-0.02333	0.08846	0.2638	5	0.989532	0.00457
CD8B	No	0.803582	6.082	6.18	-0.09833	0.3749	0.2623	5	0.989532	0.00457
HLX	No	0.804084	4.582	4.55	0.03167	0.1211	0.2616	5	0.989532	0.00457
NCF1	No	0.804333	4.908	4.742	0.1667	0.638	0.2612	5	0.989532	0.00457
SP1	No	0.805435	10.53	10.55	-0.01833	0.07059	0.2597	5	0.989532	0.00457
IFITM1	No	0.80694	10.17	10.08	0.085	0.3299	0.2577	5	0.989532	0.00457
BCR	No	0.807568	9.483	9.53	-0.04667	0.1817	0.2568	5	0.989532	0.00457
ERN1	No	0.809777	9.807	9.745	0.06167	0.243	0.2538	5	0.989532	0.00457
FAS	No	0.811284	11.05	11.07	-0.02	0.07946	0.2517	5	0.989532	0.00457
GATA3	No	0.81147	9.427	9.47	-0.04333	0.1723	0.2515	5	0.989532	0.00457
VWF	No	0.812929	4.818	4.868	-0.05	0.2004	0.2495	5	0.989532	0.00457
HSP90AA1	No	0.812998	13.01	12.98	0.03	0.1203	0.2494	5	0.989532	0.00457
CD79B	No	0.814547	7.5	7.455	0.045	0.182	0.2472	5	0.989532	0.00457
CCR5	No	0.816054	6.717	6.802	-0.085	0.3467	0.2452	5	0.989532	0.00457
APP	No	0.81664	9.298	9.363	-0.065	0.266	0.2444	5	0.989532	0.00457
LANCL1	No	0.82414	9.585	9.567	0.01833	0.07829	0.2342	5	0.989652	0.004517
ALPK1	No	0.825657	7.713	7.675	0.03833	0.1652	0.2321	5	0.989652	0.004517
NLRC5	No	0.825982	8.313	8.277	0.03667	0.1583	0.2317	5	0.989652	0.004517
CASP4	No	0.828297	10.81	10.79	0.02667	0.1167	0.2285	5	0.989652	0.004517
SOCS1	No	0.831591	8.665	8.628	0.03667	0.1637	0.224	5	0.989652	0.004517
ATG10	No	0.832811	6.852	6.8	0.05167	0.2323	0.2224	5	0.989652	0.004517
MAPKAPK2	No	0.833291	9.728	9.747	-0.01833	0.08268	0.2217	5	0.989652	0.004517
SOCS3	No	0.836735	7.792	7.757	0.035	0.1612	0.2171	5	0.989652	0.004517
PELI1	No	0.843287	9.015	8.99	0.025	0.1201	0.2082	5	0.989652	0.004517
CEBPB	No	0.846027	8.927	8.952	-0.025	0.1222	0.2045	5	0.989652	0.004517
KLRK1	No	0.846306	6.37	6.277	0.09333	0.4572	0.2041	5	0.989652	0.004517
CD274	No	0.848167	8.408	8.365	0.04333	0.2149	0.2016	5	0.989652	0.004517
TMEM140	No	0.848592	7.197	7.22	-0.02333	0.1161	0.201	5	0.989652	0.004517
FOS	No	0.851477	7.26	7.322	-0.06167	0.3128	0.1971	5	0.989652	0.004517
RACK1	No	0.851819	12.07	12.05	0.02	0.1017	0.1967	5	0.989652	0.004517
CD69	No	0.851915	10.02	9.947	0.07167	0.3646	0.1966	5	0.989652	0.004517
ATF6	No	0.85292	10.47	10.48	-0.015	0.07684	0.1952	5	0.989652	0.004517
CD3G	No	0.853108	10.15	10.18	-0.02667	0.1368	0.1949	5	0.989652	0.004517
CD59	No	0.853737	11.09	11.07	0.02333	0.1202	0.1941	5	0.989652	0.004517
IFNGR2	No	0.853872	9.918	9.888	0.03	0.1547	0.1939	5	0.989652	0.004517
GK	No	0.855369	9.702	9.743	-0.04167	0.2171	0.1919	5	0.989652	0.004517
HLA-C	No	0.857748	10.63	10.7	-0.075	0.3975	0.1887	5	0.990276	0.004244
NLRP3	No	0.869297	4.78	4.747	0.03333	0.1925	0.1732	5	0.991911	0.003527
MT2A	No	0.872871	8.735	8.692	0.04333	0.2573	0.1684	5	0.991911	0.003527
NCF4	No	0.873123	7.122	7.047	0.075	0.4463	0.1681	5	0.991911	0.003527
KIR3DL1/2	No	0.874285	4.755	4.587	0.1683	1.011	0.1665	5	0.991911	0.003527
PSAP	No	0.874735	11.49	11.5	-0.01	0.06028	0.1659	5	0.991911	0.003527
MLKL	No	0.877915	7.632	7.615	0.01667	0.1031	0.1616	5	0.991911	0.003527
ITPR3	No	0.880154	9.673	9.697	-0.02333	0.1471	0.1586	5	0.991911	0.003527
CASP8	No	0.881432	11.45	11.44	0.01	0.06372	0.1569	5	0.991911	0.003527
IFNAR1	No	0.88313	11.29	11.31	-0.01333	0.0862	0.1547	5	0.991911	0.003527
MAP3K5	No	0.883799	8.735	8.748	-0.01333	0.08671	0.1538	5	0.991911	0.003527
TNFRSF25	No	0.886639	10.71	10.74	-0.02667	0.1778	0.15	5	0.991911	0.003527
TAB1	No	0.89097	8.925	8.907	0.01833	0.1271	0.1442	5	0.991911	0.003527
IFNA1/13	No	0.891336	4.432	4.402	0.03	0.2087	0.1437	5	0.991911	0.003527
HLA-E	No	0.891659	13.86	13.85	0.01167	0.08142	0.1433	5	0.991911	0.003527
DERL1	No	0.894708	10.11	10.12	-0.008333	0.05986	0.1392	5	0.991911	0.003527
RBCK1	No	0.896106	9.453	9.443	0.01	0.0728	0.1374	5	0.991911	0.003527
PIK3R3	No	0.89794	5.763	5.712	0.05167	0.3829	0.1349	5	0.991911	0.003527
RNF31	No	0.902149	8.37	8.38	-0.01	0.07733	0.1293	5	0.991911	0.003527
TRAF2	No	0.907635	7.78	7.765	0.015	0.1229	0.122	5	0.991911	0.003527
OASL	No	0.907707	4.965	4.93	0.035	0.2871	0.1219	5	0.991911	0.003527
GUCY1A1	No	0.908122	6.428	6.455	-0.02667	0.2197	0.1214	5	0.991911	0.003527
ATG13	No	0.90917	9.252	9.262	-0.01	0.08335	0.12	5	0.991911	0.003527
TLR6	No	0.911273	7.727	7.675	0.05167	0.4409	0.1172	5	0.991911	0.003527
ADAR	No	0.913292	9.568	9.558	0.01	0.08733	0.1145	5	0.991911	0.003527
IL18BP	No	0.916891	4.672	4.658	0.01333	0.1215	0.1097	5	0.991911	0.003527
PARP1	No	0.920061	10.97	10.98	-0.01167	0.1106	0.1055	5	0.991911	0.003527
PLEKHA1	No	0.92189	9.863	9.85	0.01333	0.1293	0.1031	5	0.991911	0.003527
GSTM4	No	0.921965	7.657	7.577	0.08	0.7767	0.103	5	0.991911	0.003527
AHR	No	0.923116	9.513	9.5	0.01333	0.1314	0.1015	5	0.991911	0.003527
CXCR6	No	0.925266	5.858	5.817	0.04167	0.4225	0.09863	5	0.991911	0.003527
MAP2K7	No	0.925399	8.29	8.302	-0.01167	0.1185	0.09845	5	0.991911	0.003527
RNF135	No	0.926962	6.553	6.572	-0.01833	0.1902	0.09638	5	0.991911	0.003527
IFITM2	No	0.927871	9.98	9.95	0.03	0.3152	0.09518	5	0.991911	0.003527
IL7R	No	0.930198	14.35	14.32	0.02833	0.3077	0.0921	5	0.991911	0.003527
FURIN	No	0.930985	9.11	9.095	0.015	0.1647	0.09105	5	0.991911	0.003527
CCL24	No	0.931261	4.653	4.63	0.02333	0.2573	0.09069	5	0.991911	0.003527
HLA-DQB1	No	0.932726	5.78	5.653	0.1267	1.427	0.08875	5	0.991911	0.003527
KLRB1	No	0.940194	10.92	10.95	-0.035	0.4438	0.07887	5	0.991911	0.003527
AKT1	No	0.940607	8.35	8.347	0.003333	0.04256	0.07833	5	0.991911	0.003527
IL12RB2	No	0.941775	7.342	7.3	0.04167	0.5427	0.07678	5	0.991911	0.003527
TRAT1	No	0.945203	11.63	11.65	-0.01667	0.2307	0.07225	5	0.991911	0.003527
TRAM1	No	0.946714	10.61	10.62	-0.008333	0.1186	0.07026	5	0.991911	0.003527
BCL2	No	0.948641	7.618	7.632	-0.01333	0.1969	0.06771	5	0.991911	0.003527
TRIM21	No	0.948808	8.935	8.942	-0.006667	0.09878	0.06749	5	0.991911	0.003527
JAK2	No	0.948976	9.135	9.14	-0.005	0.07433	0.06727	5	0.991911	0.003527
VRK3	No	0.955916	9.303	9.3	0.003333	0.05737	0.0581	5	0.991911	0.003527
IFITM3	No	0.95631	7.158	7.175	-0.01667	0.2894	0.05758	5	0.991911	0.003527
CTLA4	No	0.960633	11.28	11.29	-0.01167	0.2249	0.05188	5	0.991911	0.003527
JUN	No	0.961274	10.29	10.28	0.008333	0.1633	0.05103	5	0.991911	0.003527
CD14	No	0.961849	4.7	4.712	-0.01167	0.2321	0.05028	5	0.991911	0.003527
IL20RB	No	0.962657	4.615	4.625	-0.01	0.2032	0.04921	5	0.991911	0.003527
CD84	No	0.962943	11.24	11.23	0.006667	0.1365	0.04883	5	0.991911	0.003527
RB1CC1	No	0.964194	10.56	10.56	0.003333	0.07065	0.04718	5	0.991911	0.003527
LEF1	No	0.964553	10.61	10.6	0.005	0.107	0.04671	5	0.991911	0.003527
ACSL4	No	0.965695	8.682	8.678	0.003333	0.07374	0.0452	5	0.991911	0.003527
RIPK1	No	0.968421	10.14	10.13	0.003333	0.08011	0.04161	5	0.991911	0.003527
CGAS	No	0.971886	7.113	7.105	0.008333	0.225	0.03704	5	0.991911	0.003527
TRIM33	No	0.972672	10.07	10.08	-0.001667	0.04629	0.036	5	0.991911	0.003527
LCP2	No	0.973208	12.12	12.12	-0.001667	0.04722	0.0353	5	0.991911	0.003527
NPC2	No	0.975692	9.642	9.647	-0.005	0.1561	0.03202	5	0.991911	0.003527
IL2RB	No	0.976198	10.97	10.97	-0.005	0.1595	0.03136	5	0.991911	0.003527
ACSL1	No	0.976708	8.492	8.487	0.005	0.1629	0.03068	5	0.991911	0.003527
VSIR	No	0.9793	5.332	5.323	0.008333	0.3056	0.02727	5	0.991911	0.003527
LAMP2	No	0.981955	9.928	9.927	0.001667	0.07011	0.02377	5	0.991911	0.003527
CD3E	No	0.982291	10.63	10.64	-0.003333	0.1429	0.02333	5	0.991911	0.003527
TANK	No	0.982712	11.78	11.78	-0.001667	0.07319	0.02277	5	0.991911	0.003527
LIF	No	0.983552	5.71	5.703	0.006667	0.3077	0.02167	5	0.991911	0.003527
RIPK3	No	0.985406	8.577	8.578	-0.001667	0.0867	0.01922	5	0.991911	0.003527
CTSA	No	0.986379	10.12	10.12	-0.001667	0.09289	0.01794	5	0.991911	0.003527
TAP2	No	0.988389	7.643	7.645	-0.001667	0.109	0.01529	5	0.992077	0.003454
TYK2	No	0.991494	8.732	8.73	0.001667	0.1488	0.0112	5	0.993341	0.002902
ATF4	No	>0.999999	12.69	12.69	0	0.04435	0	5	>0.999999	0
