# Supplementary material for: Lymphoid B cells upregulate HIV-1 ex vivo and are linked to its expression in vivo
Source: PLoS Pathog. 2025 Dec 1;21(12):e1013661. doi: 10.1371/journal.ppat.1013661 (PMC12680345; doi:10.1371/journal.ppat.1013661)
Supplement: S1 Data — (ZIP) [file ppat.1013661.s007.zip › X4-HIV TFH+GCB vs X4-HIV TFH+TFH.xlsx]

## Sheet: Normalized gene expression log2
	+GCB						+TFH
	AZ471	AZ472	AZ473	AZ474	AZ475	AZ476	AZ471	AZ472	AZ473	AZ474	AZ475	AZ476
ACE	4.72	4.65	4.9	4.82	4.5	5.06	4.87	4.53	4.73	4.77	4.16	5.11
ACKR4	4.61	4.9	4.61	4.26	5.12	5.15	4.87	4.86	4.48	4.64	5.46	4.97
ACOX1	9.56	9.38	9.5	9.48	9.44	9.4	9.83	9.63	9.81	9.62	9.79	9.67
ACSL1	9.09	8.94	8.76	8.74	8.74	9.26	8.78	9.18	8.63	8.65	9.04	9.27
ACSL3	6.17	6.21	6.33	6.51	6.25	6.19	6.33	6.07	6.22	6.62	6.23	6.11
ACSL4	9.44	9.86	9.6	9.54	9.59	9.75	9.47	9.47	9.32	9.45	9.52	9.54
ACVR1	9.17	8.9	9.06	8.89	8.82	9.2	9.34	9.06	9.1	9.04	9.09	9.26
ADAR	10.31	9.94	10.37	10.5	10.26	10.35	10.51	10.15	10.3	10.28	10.28	10.21
ADGRE5	7.9	7.94	7.66	8.36	8.58	8.13	7.91	7.63	7.68	8.22	8.18	8.33
ADORA2A	7.02	6.94	6.9	6.48	6.74	6.7	7.33	6.66	6.64	6.37	6.85	6.97
AHR	10.02	10.69	10.27	10.4	10.21	10.35	9.98	9.74	9.72	10.22	10.13	10.02
AIF1	4.21	4.16	4.77	5.02	5.34	4.67	4.33	4.18	4.05	4.7	5.4	4.62
AIM2	11.52	11.38	11.21	10.87	11.17	11.35	11.69	11.61	11.2	11	11.05	11.22
AKT1	8.12	8	7.91	7.97	7.9	8.18	7.89	8.03	7.81	8	8.25	8.49
AKT2	10.5	10.54	10.49	10.49	10.51	10.52	10.7	10.62	10.69	10.71	10.72	10.74
AKT3	10.34	10.29	10.45	10.62	10.39	10.43	10.88	10.76	10.95	11.15	10.95	10.83
ALOX5AP	11.51	11.36	11.42	11.28	11.57	11.41	11.39	11.6	11.11	11.33	11.72	11.25
ALPK1	7.64	7.08	7.47	7.51	8.12	7.9	7.57	7.44	7.65	7.84	7.23	7.41
AP1G1	10.39	10.49	10.49	10.45	10.36	10.58	10.51	10.54	10.58	10.49	10.55	10.65
AP1M1	9.89	9.81	9.97	10.02	9.87	10.12	9.96	10.11	10.11	10.01	10.25	10.35
AP1S2	11.09	11.11	10.93	10.66	10.9	11.13	11.16	10.91	10.7	10.9	11.49	10.99
APBB1IP	10.62	10.36	10.46	10.83	10.54	10.49	11.05	10.83	10.83	10.8	10.77	10.87
APEX1	8.91	9.23	9	9.61	9.43	9.35	8.66	8.89	8.91	9.02	9.09	9.03
APOBEC3G	8.64	9.67	9.5	9.01	9.67	9.23	8.07	8.34	8.65	8.51	9.3	8.38
APOL6	10.37	9.24	10.22	10.37	10.36	10.38	9.73	9.42	9.63	9.74	9.73	9.51
APP	9.08	8.88	8.52	8.92	9.57	8.48	9.57	9.89	8.99	9.12	10.54	8.76
ARRB2	8.48	7.97	8.36	8.55	8.6	8.2	8.66	8.7	8.91	8.81	9.1	8.84
ATF2	11.24	11.2	11.34	11.24	11.25	11.36	11.57	11.36	11.45	11.5	11.38	11.32
ATF4	12.41	12.49	12.43	12.28	12.54	12.6	12.17	12.27	12.23	12.14	12.66	12.41
ATF6	9.93	10.03	9.74	10.21	10.11	10.05	10.08	10.18	9.97	10.19	10.15	9.88
ATG10	7.18	7.29	6.78	7.26	7.3	6.59	7.54	7.63	7.22	7.51	7.24	6.87
ATG12	9.76	9.7	9.7	9.69	9.64	9.89	9.87	9.91	10.03	9.96	9.95	9.89
ATG13	10.17	10.02	9.93	10.04	10.02	10.08	10.37	10.34	10.26	10.19	10.36	10.17
ATG3	9.93	10.22	10.05	9.88	9.73	10.18	10.09	10.12	9.94	10.04	10.3	10.18
ATG4A	7.99	8.03	7.99	8.11	7.64	7.97	8.41	8.24	8.12	8.23	7.99	7.97
ATG7	9.6	9.41	9.4	9.88	9.75	9.19	10.07	9.9	10.12	9.99	9.66	9.3
ATM	13.37	13.24	13.33	13.31	13.17	13.45	13.7	13.64	13.64	13.74	13.89	13.75
ATP6AP2	9.52	9.9	9.76	9.59	9.35	10.07	9.55	9.7	9.49	9.62	9.93	10.06
ATP6V0D1	9.7	9.73	9.67	9.95	9.29	9.86	9.73	9.91	9.8	9.81	9.88	10.08
ATP6V1B2	9.72	9.72	9.68	9.58	9.6	9.77	9.85	9.83	9.75	9.7	9.66	9.67
BATF	8.91	9.62	9.31	9.28	9.86	9.34	8.02	7.95	8.18	8.17	8.32	8.26
BCL2	9.3	9.37	9.11	9.23	9.47	9.05	8.28	7.71	7.66	8.37	7.93	7.67
BCL2L1	7.92	8.71	8.14	8.86	8.85	8.34	7.51	7.37	7.23	7.44	7.23	7.59
BCL3	8.73	8.72	8.55	8.49	8.65	8.76	7.64	7.41	7.53	7.13	7.35	7.85
BCL6	10.51	10.97	10.57	10.61	10.58	10.73	10.41	10.64	10.35	10.5	10.28	10.62
BCR	10.06	9.5	9.53	9.89	9.64	9.75	10.39	10.21	9.92	10.13	10.23	10.24
BECN1	8.47	7.88	7.9	8.37	8.19	8.07	8.61	8.49	8.28	8.47	8.32	8.23
BLK	4.13	4.72	5.03	4.92	3.91	4.32	3.21	4.59	5.09	4.7	4.79	4.48
BNIP3	10.73	11.47	11.38	8.8	11.28	11.47	9.43	9.2	9.16	9.17	9.81	9.58
BST2	9.66	9.99	10.02	9.87	9.9	9.79	9.15	9.49	9.4	9.4	9.67	9.19
C1QBP	9.86	10.56	10.18	9.94	10.2	10.3	9.19	9.35	9.29	9.31	10	9.79
C5	5.77	6.04	6.09	6.32	6.12	5.76	6.8	6.35	6.5	6.8	6.81	6.25
C5AR1	4.05	4.84	4.35	4.92	4.08	4.67	4.71	4.59	4.05	4.57	4.29	4.55
CALM1	13.26	12.87	12.99	13.18	12.9	13.13	13.51	13.47	13.33	13.33	13.43	13.37
CAP1	11.07	11.23	11.22	11.2	10.89	11.33	10.95	11.02	10.99	11.08	11.06	11.19
CARD11	9.4	8.94	9.23	9.47	9.45	9.27	9.53	9.41	9.55	9.59	9.48	9.55
CARD16	7.25	6.8	7.34	7.29	7.38	7.29	7.46	6.88	7.46	7.46	7.62	7.37
CARD17	9.46	9.52	9.95	9.36	9.66	9.43	9.17	9.05	9.37	9.14	9.92	9.06
CASP1	7.95	7.25	8.15	7.62	8.27	7.62	7.67	7.23	7.76	7.61	8.19	7.31
CASP10	4.36	4.84	5.25	4.6	4.96	4.4	4.87	4.46	4.98	4.57	5.09	4.25
CASP3	10.65	11.8	11.52	10.71	10.57	11.38	10.56	10.86	10.63	10.55	11.03	10.92
CASP4	10.34	10.3	10.61	10.32	10.2	10.59	10.38	10.29	10.32	10.4	10.35	10.24
CASP8	10.68	10.26	10.65	10.66	10.78	10.75	10.95	11.05	11.17	11.22	11.1	10.96
CBFB	11.16	10.69	10.95	11.17	11.02	11.08	11.16	10.94	10.98	11.14	11.06	11.27
CBL	10.61	10.1	10.32	10.67	10.39	10.38	10.93	10.61	10.98	10.91	10.54	10.77
CBLB	12.26	12.28	11.91	12.49	12.25	12.07	12.37	12.23	12.16	12.28	11.82	11.87
CCL20	5.75	6.34	6.69	5.6	6.82	5.51	5.63	4.96	5.37	4.77	5.46	4.55
CCL24	4.87	4.34	4.35	5.02	5.23	4.32	5.33	4.91	4.25	5.37	5.02	5.11
CCL28	7.5	6.81	7.54	7.18	7.34	7.47	7.54	7.48	7.52	7.76	7.43	7.28
CCL5	5.05	5.39	6.06	6.04	4.67	6.56	4.53	4.01	5.4	4.41	3.87	5.68
CCNC	9.5	10.58	10.31	9.49	9.64	10.33	9.27	9.58	9.4	9.33	10.33	10.07
CCR4	10.14	10.54	10.49	9.9	10.29	10.53	9.41	8.97	9.56	8.77	9.22	9.93
CCR5	8.48	6.83	7.84	6.43	6.18	7.97	7.12	5.62	6.87	6.02	5.99	6.62
CCR6	5.05	4.84	3.9	4.48	5.23	4.67	4.53	3.46	3.73	4.89	5.95	5.16
CCR7	9.08	9.36	9.27	9.02	10.05	9.16	8.67	8.77	8.89	8.66	9.86	8.94
CD2	10.14	10.27	10.43	10.35	10.27	10.42	10.07	10.07	10.27	10.29	10.48	10.28
CD22	4.61	4.16	4.53	4.26	4.5	4.79	4.53	4.25	4.12	4.57	4.4	5.07
CD247	10.88	11.22	11.2	10.76	11.04	11.21	10.93	11.3	11.32	11.17	11.62	11.34
CD27	10.75	10.95	11.04	10.62	10.64	11.13	10.73	10.84	10.76	10.9	11.35	11.22
CD274	8.08	7.93	8.16	8.03	8.44	7.97	8.3	8.17	8.44	7.89	8.71	8.14
CD276	4.49	4.72	4.77	4.48	4.77	4.32	3.8	4.59	4.12	4.64	4.61	4.74
CD28	12.27	12	12.13	12.16	12.17	12.22	12.55	12.51	12.71	12.47	12.37	12.42
CD38	9.48	9.67	9.44	9.39	9	9.3	8.37	8.49	8.28	8.46	7.3	8.09
CD3D	13.85	14.22	14.16	13.79	13.6	14.27	13.69	13.88	13.71	13.71	13.84	13.91
CD3E	11.27	10.95	11.06	11.16	10.97	11.31	11.33	10.94	10.97	11.21	11.6	11.54
CD3G	10.96	10.74	10.77	10.82	10.38	10.67	11.3	11.18	11.17	11.16	11	10.9
CD4	12.19	11.94	12.2	11.91	11.78	12.17	12.26	12.24	12.22	12.11	12.55	12.42
CD40LG	10.5	9.97	10.17	10.81	10.15	10.35	10.88	10.9	11.03	11.05	10.45	10.65
CD44	12.24	11.84	11.64	12.28	12.29	12	12.53	12.27	12.06	12.47	12.48	12.25
CD45R0	14.7	15.76	15.74	14.82	14.74	15.55	14.83	15.4	15.16	14.94	15.67	15.44
CD45RA	7.45	6.93	7.48	7.38	7.56	7.82	7.41	6.81	7.38	6.83	7.52	7.5
CD45RB	12.3	12.07	12.17	11.37	11.78	12.33	12.13	11.78	11.41	11.48	12.3	12.16
CD59	11.33	12.55	12.32	12.11	11.94	11.74	11.33	12.19	12.01	12.15	12.34	11.53
CD6	10.8	9.54	11.27	10.73	9.9	10.97	10.8	9.77	11.34	10.81	10.12	11.13
CD69	11.26	12.33	11.61	10.86	10.89	11.95	9.79	8.93	8.99	9.35	9.82	9.88
CD70	4.77	5.06	4.44	4.66	4.77	4.54	5.02	4.86	4.37	4.05	4.95	4.62
CD79A	6.11	6.63	6.33	6.77	6.37	6.84	5.53	6.27	6.07	6.93	7.44	6.39
CD79B	7.42	7.47	7.52	7.56	6.83	7.55	7.3	7.56	7.24	7.56	7.99	7.89
CD80	4.42	5.65	4.9	5.06	7.53	4.73	4.09	4.18	4.54	4.41	6.87	3.86
CD81	11.98	12.43	12.2	11.74	11.49	12.3	11.82	12.05	11.74	11.63	11.92	12.19
CD84	11.17	11.17	10.97	11.41	11.43	11.39	11.96	12.3	11.99	12.07	11.98	11.87
CD8B	7.24	6.28	8.07	7.42	6.94	7.79	7.28	4.96	6.65	6.89	7.47	7.15
CDH1	4.87	5.12	4.84	4.02	4.61	4.4	5.15	4.4	4.59	4.77	5.4	4.97
CDK4	8.84	8.91	8.77	8.83	9.09	9.16	8.26	8.35	8.38	8.55	8.81	8.71
CEBPB	8.42	8.57	8.64	8.72	8.68	8.92	8.54	8.99	8.75	8.87	9.24	9.26
CFLAR	11.77	11.71	11.29	11.69	11.85	11.46	11.75	11.69	11.66	11.68	11.12	11.2
CGAS	8.14	8.71	8.6	8.34	8.81	8.6	7.6	7.76	7.95	7.86	8.28	8.05
CHUK	8.78	9.03	8.94	8.97	8.52	9.05	9.31	9.68	9.4	9.25	9.72	9.33
CR1	4.55	4.58	4.25	4.1	4.08	4.79	5.21	4.59	4.54	5	4.87	4.8
CREBBP	10.8	10.06	10.29	10.8	10.58	10.28	11.2	10.93	11.07	11.12	10.73	10.81
CRK	8.09	7.47	7.57	8.35	8.01	7.86	8.53	8.26	8.43	8.6	8.22	8.27
CSF1	7.1	6.04	6.97	6.94	6.5	6.9	6.21	5.25	6.1	5.83	6.23	5.94
CSF2RB	5.52	6.16	5.14	5.3	4.72	5.61	6.05	6.01	4.68	5.33	4.95	5.48
CTLA4	12.89	13.08	12.9	12.63	12.84	12.9	12.18	11.82	11.93	11.99	11.66	11.68
CTSA	10.77	10.23	10.05	10.4	9.97	10.65	10.56	10.68	10.01	10.49	10.28	10.75
CTSL	5.87	6.16	6.3	4.66	4.37	4.9	6.18	5.46	5.34	4.89	4.95	4.68
CTSS	11.42	11.25	11.1	11.05	11.11	11.52	11.54	11.52	11.01	11.27	11.67	11.48
CTSW	4.05	3.72	4.53	4.72	5	5.06	4.63	3.71	4.12	4.94	5.56	4.68
CTSZ	8.76	8.9	9.02	8.85	8.92	9.08	8.48	8.38	8.56	8.57	8.75	8.84
CUL1	11	11.36	11.08	10.98	10.94	11.34	11.02	11.1	10.91	11	11.18	11.16
CXCL13	12.18	15.39	13.67	12.14	13.5	13.93	8.41	9.27	8.16	7.13	7.88	10.69
CXCL2	3.55	4.58	4.69	4.72	4.43	4.15	5.09	4.33	4.25	4.77	4.95	4.8
CXCR3	5.49	5.01	5.3	5.3	4.87	5.85	4.43	4.4	4.37	4.49	5.16	5.37
CXCR4	13.73	13.79	13.74	13.57	13.36	13.95	13.76	13.78	13.38	13.77	14.09	14.11
CXCR5	11.5	11.5	11.39	11.23	11.14	11.34	11.7	11.88	11.58	11.6	11.47	11.66
CXCR6	8.37	7.68	8.58	6.57	6.25	8.26	7.05	6.13	6.82	5.86	6.54	6.48
CYP2E1	4.42	4.26	4.61	5.26	4.61	4.85	4.71	5.33	5.12	5.6	5.61	5.07
CYSTM1	7.19	7.25	7.37	7.21	6.93	7.52	6.91	6.81	6.56	6.65	7.11	7.21
DDAH2	6.15	4.96	5.25	5.87	6.32	5.96	5.71	6.03	5.73	5.97	6.43	6.2
DDIT3	7.02	6.62	6.59	7.03	7.14	6.9	7.21	6.95	6.82	7.11	7.02	6.39
DDOST	10.47	10.6	10.54	10.47	10.52	10.56	10.31	10.4	10.25	10.35	10.69	10.54
DDX5	14.35	13.83	13.83	14.2	14.06	14.07	14.57	14.3	14.34	14.34	14.21	14.19
DDX58	8.83	8.34	8.84	8.71	8.56	8.94	8.84	8.64	8.88	8.56	8.69	8.72
DERL1	10.67	10.94	10.9	10.51	10.53	11.03	10.51	10.67	10.38	10.44	10.85	10.85
DHX58	7.18	6.56	6.37	6.17	6.91	6.9	7.82	7.01	6.5	7.04	7.47	7.09
DIABLO	8.4	8.34	8.35	8.34	8.46	8.27	8.29	8.39	8.32	8.4	8.51	8.2
DNAJA2	10.07	10.48	10.48	10.2	10.13	10.43	10.17	10.2	10.2	10.19	10.47	10.36
DNAJC10	10.26	10.42	10.35	10.34	10.14	10.55	10.37	10.44	10.47	10.27	10.39	10.56
DTX3L	9.89	9.57	10.18	10.13	10.23	10.4	9.25	9.32	9.44	9.34	9.6	9.64
DYSF	4.82	4.96	5.14	4.6	4.96	5.06	5.02	4.65	3.43	5.1	4.79	4.91
EBI3	4.42	5.26	4.44	5.02	5.43	4.85	5.15	4.53	3.9	4.64	4.29	4.25
EGLN1	9.7	9.57	9.65	9.1	9.74	9.86	9.45	9.3	9.21	9.27	9.17	9.36
EIF2AK2	8.49	8.25	8.51	8.83	8.53	8.52	8.4	8.58	8.45	8.13	8.38	8.16
EIF2AK3	9.11	8.99	8.86	9.16	9.09	9.2	9.27	9.12	9.08	9.16	9.3	9.1
EIF3F	12.18	12.34	12.55	12.02	12.13	12.48	12.28	12.33	12.37	12.29	12.91	12.66
ENTPD1	6.73	6.89	9.17	3.82	10.01	8.11	6.73	6.25	8.68	3.94	9.79	7.23
EPHX2	8.03	8.26	8.12	7.66	8.27	8.23	8.3	8.38	8.54	7.92	8.57	8.31
ERN1	9.63	8.34	8.77	9.28	9.32	8.93	10.52	9.97	10.28	10.07	10.14	10.02
ETS1	12.57	11.98	12.23	12.4	12.12	12.39	13.09	13.1	13	12.96	12.9	13.01
EVL	10.63	9.77	10.17	10.44	10.23	10.21	10.99	10.94	10.98	10.94	10.66	10.88
F5	7.81	9.1	8.34	8.65	9.84	8.66	6.91	7.04	7.27	7.27	8.39	7
FAM30A	6.09	4.65	4.61	5.19	4.43	5.43	6.63	5.25	5.16	5.1	5.23	5.97
FAS	11.14	11.32	11.37	11.35	11.32	11.32	11.23	11.06	11.17	11.29	11.12	11.01
FASLG	4.67	4.78	4.44	5.23	3.82	5.1	4.63	3.91	4.19	4.77	4.51	4.07
FBXO6	4.77	5.01	5.14	5.6	4.82	5.64	4.53	4.01	3.9	4.89	5.16	5.2
FCGRT	5.92	6.45	6.4	5.69	6.12	6.3	5.98	6.4	5.94	5.7	6.83	6.37
FOXO1	10.07	9.24	9.35	9.97	9.75	9.66	10.21	9.97	9.96	10.1	9.97	10.01
FOXP3	6.17	5.65	6.63	6.67	6.58	5.73	6.05	4.46	5.64	5.92	6.37	5.02
FURIN	10.56	10.71	10.6	10.26	10.55	10.42	10.06	10.13	9.7	9.86	9.79	9.99
FYN	13.41	13.02	13.08	13.3	13.1	13.29	13.72	13.55	13.42	13.56	13.63	13.58
GAB2	5.32	5.58	5.3	5.82	5.16	5.76	5.38	5.68	5.05	5.53	5.4	5.59
GADD45B	7.73	8.06	7.97	8.09	8.33	8.36	7.9	7.66	7.71	7.74	7.91	7.78
GATA3	9.57	8.56	8.9	9.53	9.02	8.79	10.17	9.85	9.94	10	9.64	9.74
GBA	9.18	9.03	9	8.93	8.85	8.97	9.33	9.28	9.2	9.23	9.11	9.15
GBP1	5.94	6.41	7.36	6.82	7.43	7.43	5.21	4.81	5.16	5.41	6.02	4.86
GBP2	11.63	11.89	11.93	11.81	12.12	12.49	10.8	10.6	10.53	11.06	11.23	11.05
GBP4	9.77	9.44	10.85	10.22	10.46	10.44	8.48	7.82	8.81	8.42	9.17	8.35
GBP5	9.45	8.92	10.38	9.37	10.14	10.98	7.94	7.14	8.51	7.78	8.72	8.89
GCA	8.37	9.32	8.95	8.46	8.74	8.89	8.28	8.54	8.24	8.43	9.05	8.45
GK	9.86	10.68	10.01	9.89	10.2	10.01	9.58	9.58	9.56	9.27	9.56	9.21
GLA	8.55	8.78	8.37	8.57	8.62	8.8	8.35	8.51	8.18	8.44	8.14	8.6
GLB1	8.43	8.73	8.49	8.62	8.59	8.69	8.41	8.61	8.47	8.61	8.34	8.62
GNS	8.15	8.18	8.26	8.03	8.14	8.28	8.21	7.99	8.17	8.17	8.53	8.51
GPX7	7.52	7.93	7.88	7.67	7.82	7.98	7.7	7.61	7.49	7.86	8.18	7.97
GSK3B	9.08	8.74	8.57	9.15	8.77	8.78	9.42	9.21	9.17	9.31	8.89	9.16
GSTM4	4.42	7.14	6.65	6.57	7.05	6.69	4.53	8.01	7.21	7.19	7.19	6.98
GUCY1A1	7.07	6.68	6.8	6.96	6.68	6.22	7.28	7.21	7.27	7.52	7.47	7.14
GZMA	5.94	6.19	7.07	5.48	4.72	6.54	6.38	7.2	7.84	6	5.91	6.91
HAVCR2	7.02	7.37	7.44	6.7	6.54	6.64	6.24	6.38	6.36	6.08	6.4	6.11
HCST	9.98	9.87	9.65	9.68	9.46	10	9.69	9.6	9.1	9.29	9.86	9.85
HERC5	6.82	6.73	6.95	7.1	7.25	7.25	6.69	7.05	6.3	7.08	7.08	6.68
HLA-A	14.03	14.24	14.28	13.77	13.76	14.37	14	13.95	13.76	13.73	14.37	14.46
HLA-B	14.79	14.73	15.02	14.69	14.55	14.86	14.72	14.38	14.5	14.63	14.93	14.78
HLA-C	10.5	10.57	9.5	9.39	10.52	10.74	10.46	10.3	8.98	9.38	10.83	10.75
HLA-DMA	8.41	9.17	9.05	8.52	8.61	8.83	7.92	8.11	8.13	8.14	8.7	7.89
HLA-DMB	5.67	5.47	5.87	5.48	5.67	6.45	5.27	4.33	4.64	4.83	5.61	4.91
HLA-DOB	8.5	5.72	6.49	8.87	8.75	6.47	8.93	6.77	6.97	9.04	8.59	6.71
HLA-DPA1	8.07	7.7	7.21	7.22	8.56	8.46	7.45	6.59	6.3	6.87	8.83	7.58
HLA-DPB1	7.75	7.06	6.25	6.66	8.28	7.38	7.75	7.11	6.05	6.62	8.89	7.08
HLA-DQA	7.26	6.16	5.53	6.57	8.31	7.47	6.6	4.53	4.25	6.37	6.99	6.89
HLA-DQB1	6.13	4.58	3.9	3.92	4	7.3	6.18	3.81	3.73	3.94	4.16	6.9
HLA-DRA	8.78	9.35	8.7	8.07	9.6	9.77	7.59	6.54	6.39	6.7	8.17	7.49
HLA-DRB	6.64	6.23	6.44	6.08	7.43	7.65	6.3	5.05	5.37	5.8	6.66	6.89
HLA-E	14.35	14.26	14.25	14.31	14.23	14.27	14.19	14.36	14.04	14.17	14.52	14.28
HMGB1	11.74	12.11	12.12	11.86	11.56	12.08	11.97	12.05	11.94	12.05	12.04	12.11
HMOX1	5.39	6.12	6.06	5.66	4.72	6.43	4.8	5.5	5.16	4.89	3.87	5.29
HPGD	5.13	5.58	5.65	4.92	5.04	5.32	4.95	4.86	3.98	4.15	5.23	4.91
HSP90AA1	13.12	13.88	13.73	13.2	13.15	13.87	12.96	13.16	12.99	12.92	13.35	13.42
HSP90AB1	12.43	13.07	12.64	12.77	13.08	12.98	11.58	11.54	11.52	11.59	11.91	11.83
HSP90B1	12.32	12.47	12.58	12.47	12.25	12.85	12.37	12.42	12.51	12.65	12.88	12.82
ICAM3	11.47	11.46	11.65	11.43	11.18	11.68	11.54	11.53	11.52	11.56	11.88	11.89
ICOS	12.22	12.65	12.49	12.36	12.06	12.51	12.1	12.14	12.09	12.26	12.42	12.22
ICOSLG	7.02	6.99	6.49	6.69	7	7.26	7.26	6.89	6.9	7.35	7.13	7.2
IFI16	12.63	12.72	12.77	12.67	12.42	12.98	12.71	12.96	12.69	12.83	12.89	13.01
IFI35	6.86	6.87	7.39	7.14	7.01	7.46	6.53	6.51	6.61	6.7	7.06	6.57
IFI44	7.84	8.68	9.34	9.28	8.47	9.06	7.6	8.66	8.46	8.74	8.67	8.79
IFI6	6.05	6.56	6.85	6.36	6.2	6.49	5.71	5.36	5.12	5.7	6.43	6.04
IFIH1	9.18	8.93	9.46	9.35	9.54	9.2	9.04	8.83	9.09	9.06	9.18	8.84
IFIT2	8.26	7.83	8.63	8.25	7.98	8.35	8.16	8.13	8.11	8.04	8.53	8.12
IFITM1	12.75	12.89	13.09	12.58	12.93	13.16	11.7	12.25	11.77	11.82	12.65	12.45
IFITM2	9.98	10.06	10.45	9.18	10.39	9.73	9.37	9.46	9.51	9.13	10.34	9.34
IFITM3	8.21	8.02	8.36	7.46	8.69	7.9	7.78	7.41	7.45	7.15	8.61	7.37
IFNAR1	11.63	11.47	11.58	11.52	11.43	11.45	11.64	11.56	11.67	11.57	11.63	11.35
IFNAR2	11.79	11.49	11.3	11.77	11.7	11.82	12.04	11.62	11.52	11.9	12.11	11.88
IFNG	5.99	6.43	6.77	5.34	5.43	5.61	5.58	5.4	5.22	4.83	6.56	4.55
IFNGR2	10.28	10.41	10.28	9.87	9.86	10.53	10.21	10.19	9.98	10.12	10.26	10.57
IFNLR1	4.72	4.65	4.9	4.72	4.55	5.01	5.15	4.46	4.64	4.83	5.46	4.8
IKBKB	9.63	9.03	9.17	9.24	9.52	9.38	9.64	9.48	9.81	9.56	9.53	9.65
IKBKE	9.84	9.8	9.99	10.23	10.03	9.83	10.16	10.43	10.54	10.56	10.27	10.22
IKBKG	8.37	8.23	8.21	8.45	8.26	8.27	8.49	8.48	8.51	8.58	8.51	8.59
IL10	7.57	6.6	6.82	6.04	5.64	6.79	5.48	4.71	4.98	5.2	5.56	5.29
IL10RA	9.47	8.44	8.57	8.91	8.91	8.59	9.92	9.76	9.28	9.77	9.85	9.3
IL10RB	8.12	7.51	7.7	8.11	7.75	7.47	8.37	7.79	8.07	8.39	7.51	7.82
IL11RA	7	6.16	6.51	6.69	6.77	5.96	7.56	7.19	7.16	7.34	6.95	6.98
IL12RB1	6.95	6.65	7.22	6.54	7.28	6.78	6.89	6.62	6.67	6.65	7.66	6.71
IL12RB2	7.41	7.01	7.55	7.22	8.09	8.68	6.69	5.29	6.33	5.6	6.48	7.35
IL16	13.16	12.94	13.29	13.23	12.8	13.3	13.41	13.54	13.5	13.5	13.41	13.71
IL17RA	9.46	8.95	9.08	9.29	9.13	9.34	9.76	9.63	9.67	9.74	9.47	9.64
IL18	4.92	3.72	5.14	5.02	5.08	4.9	4.71	4.46	4.05	5.05	5.4	4.55
IL18BP	4.61	4.72	4.84	5.1	4.67	5.15	5.38	4.59	4.82	5.05	5.09	5.11
IL18R1	6.91	7.1	6.59	7.06	7.6	6.76	6.35	5.43	5.28	5.41	5.91	5.2
IL1R1	6.88	6.28	6.17	6.48	7.24	5.51	6.46	4.81	5.16	5.53	6.13	4.48
IL1RAP	6.42	6.3	6.55	6.49	5.27	6.32	7.12	6.91	6.67	7.04	6.97	6.87
IL2	6.81	8.75	8.47	7.22	7.89	7.95	5.71	4.86	5.34	5.41	6.19	5.97
IL20RB	5.09	3.72	4.77	5.37	5.47	4.61	5.15	4.71	4.31	5.29	4.87	4.62
IL21	9.44	11.44	10.62	9.53	9.99	10.13	8.37	8.7	8.58	8.31	8.63	8.27
IL21R	9.56	10.15	9.34	10.08	9.94	10.03	8.87	8.46	8.2	8.66	8.44	9.12
IL23A	6.65	7.12	7.01	6.51	6.67	7.26	6.8	6.59	6.72	6.69	7.77	7.29
IL27RA	9.24	9.2	9.47	9.29	9.47	9.55	9.34	9.44	9.47	9.28	9.56	9.52
IL2RA	10.57	10.16	10.22	9.66	10.2	10.37	7.39	6.38	6.54	7.68	6.81	7.93
IL2RB	11.61	11.78	11.45	11.48	11.62	11.6	11.58	11.65	11.33	11.48	11.64	11.41
IL2RG	12.16	11.75	11.59	12.13	12.24	11.73	11.66	11.24	11.57	11.59	11.28	11.13
IL32	10.56	14.25	14.13	13.05	13.16	14.53	9.52	13.85	13.53	13.09	13.18	14.32
IL4R	8.6	8.74	8.31	9.2	8.89	8.65	7.09	7.18	7.37	7.92	6.83	7.46
IL6R	10.69	10.25	10.3	10.48	10.38	10.29	11.14	10.93	11.06	11.05	10.94	11.01
IL6ST	13.85	14.42	13.91	13.58	13.22	13.88	14.6	14.85	14.2	14.24	14.13	14.12
IL7	6.32	5.39	6.55	5.95	5.53	5.32	6.43	5.76	6.85	6.33	6.43	5.62
IL7R	12.64	12.87	13.09	13.29	12.97	12.79	13.96	14.74	14.58	14.44	14.68	13.88
IRAK1	6.62	6.34	7.04	6.65	6.97	6.7	6.58	6.62	6.65	6.39	7.04	7.05
IRAK4	9.52	8.91	9.1	9.47	9.16	9.07	9.92	9.58	9.72	9.77	9.55	9.54
IRF1	10.1	9.84	10.48	10.27	10.32	10.56	8.98	8.86	8.93	9.05	9.11	9.2
IRF3	7.45	6.68	7.24	7.01	7.29	7.09	7.35	7.36	7.41	7.33	7.44	7.26
IRF4	11.11	12.21	11.28	11.32	12.19	11.57	8.91	8.18	8.04	9.01	8.61	8.52
IRF7	8.2	8.05	8.26	7.9	8.21	8.23	8.01	7.71	7.72	7.91	8.25	8.19
IRF9	9.51	9.58	9.69	9.66	9.63	9.76	8.77	8.59	8.54	8.28	8.95	8.78
ISG15	6.07	6.67	6.17	6.95	6.32	6.89	6.15	6.56	5.71	7.08	6.13	7.02
ITGAE	5.25	4.72	4.69	4.77	5.43	5.43	4.95	4.71	4.48	4.41	5.7	4.8
ITGAL	13.74	13.31	13.11	13.89	13.26	13.29	14.35	14.44	14.22	14.44	13.92	14.09
ITGAX	4.36	5.06	3.61	4.19	4.96	4.32	4.63	4.01	3.54	4.57	4.95	4.33
ITGB2	10.7	10.34	10.67	10.79	10.61	10.85	10.45	10.41	10.43	10.78	10.92	10.82
ITGB7	7.12	6.06	6.75	6.95	7.77	7.64	7.13	6.88	7.46	7.36	8.81	8.09
ITK	11.68	12.09	11.95	11.55	11.57	12	12.1	12.33	11.92	12.1	12.68	12.26
ITPR3	9.7	8.95	9.14	9.67	9.28	9.26	9.92	9.67	9.67	10	9.59	9.45
JAK1	12.34	11.84	12.02	12.25	12	12.15	12.76	12.7	12.65	12.61	12.23	12.54
JAK2	9.67	9.12	9.19	9.71	9.27	9.45	10.16	9.91	10.14	10.21	9.73	9.84
JAK3	11.02	10.32	10.64	10.79	11.11	10.52	10.59	10.4	10.69	10.44	10.12	10.28
JAML	9.57	8.1	10.58	9.28	9.95	9.74	10.39	9.21	11.61	10.29	10.62	10.67
JUN	10	7.51	7.77	7.45	7.48	7.85	10.01	7.55	7.78	7.98	7.24	7.63
JUNB	9.49	10.25	9.84	9.46	9.83	9.96	8.95	8.63	8.59	8.57	8.77	8.99
KDM6B	7.89	8.27	8.14	8.02	8.35	8.05	7.95	7.88	7.79	7.79	7.8	7.71
KIR2DL3	4.87	4.84	4.53	4.1	4.82	5.01	4.95	4.59	4.19	4.7	5.61	5.11
KIR3DL1/2	5.29	4.58	4.35	4.02	5.08	5.01	5.27	4.25	3.64	4.33	5.91	4.62
KLRB1	11.66	11.66	12.35	10.9	11.5	12.08	11.51	11.1	11.61	11.21	12.83	12.22
KLRK1	6.76	7.27	7.28	6.92	7.39	7.24	7.02	6.79	6.22	6.75	7.39	6.94
KPNB1	10.74	10.7	10.63	10.68	10.76	10.72	10.73	10.61	10.7	10.54	10.74	10.62
KRAS	10.22	9.83	10.07	10.35	9.91	10.24	10.35	10.18	10.35	10.36	9.97	10.29
LAG3	8.62	9.54	9.86	7.46	9.49	9.05	7	7.29	7.85	7.11	8.32	7.69
LAMP1	10.97	10.85	10.82	10.83	10.69	10.85	11.12	11.11	11	11	11.2	11.19
LAMP2	10.41	10.1	10.33	10.51	10.37	10.41	10.67	10.68	10.67	10.61	10.65	10.61
LAMP3	5.36	5.65	6.06	5.6	6.47	6.17	5.58	5.98	5.19	5.53	6.06	6.02
LANCL1	9.7	9.9	9.89	9.65	9.62	9.96	9.88	9.84	9.83	9.73	10.13	10.07
LAT	12.03	11.91	12.03	12.01	11.67	12.23	12.49	12.82	12.67	12.66	12.67	12.99
LAT2	5.99	5.9	5.73	5.82	5.77	5.85	4.95	5.36	5.12	5.29	5.51	5.02
LCK	11.76	11.51	11.65	11.62	11.3	11.72	12.03	12.01	11.89	11.93	11.99	12.15
LCP1	12.59	13.09	12.9	12.55	12.62	13.05	12.2	12.31	12.26	12.2	12.64	12.64
LCP2	12.51	12.09	12.22	12.48	12.4	12.4	12.56	12.48	12.49	12.53	12.44	12.56
LDHB	12.3	12.95	12.84	12.15	12.35	12.86	12.49	12.49	12.34	12.22	13.23	12.89
LEF1	10.27	10.06	10.04	10.55	10.77	10.19	10.78	10.68	10.63	10.86	11.26	10.47
LGALS3	8.91	9.67	8.95	8.51	8.99	8.97	7.9	7.85	7.07	7.74	8.56	7.85
LIF	7.04	9.18	7.77	7.01	9.04	7.73	5.87	6.9	6.09	5.92	7.16	5.8
LIMK2	8.09	7.51	7.88	7.82	7.93	7.81	8.13	7.74	8	7.98	7.82	8.05
LITAF	8.6	8.27	8.24	8.71	8.34	8.31	8.69	8.14	8.19	8.35	8.5	8.36
LTA4H	10.88	11.04	10.99	10.69	11.03	11.21	10.83	10.73	10.84	10.71	10.79	10.83
LTB	11.83	11.84	12.09	11.83	11.6	11.9	11.55	11.92	12.06	11.68	11.78	11.88
LYN	7.76	8.25	7.87	8.37	7.21	7.67	7.66	8.33	7.96	8.69	7.44	7.91
MAF	13.05	13.16	12.8	12.92	13.08	12.94	12.67	12.7	12.4	12.77	12.82	12.44
MAFB	5.39	3.96	4.44	5.15	4.43	4.4	5.87	5.79	5.34	6.02	4.51	5.52
MAP1LC3A	4.92	5.3	5.09	5.51	5.64	5.32	4.95	4.4	4.9	4.57	4.87	4.62
MAP2K2	9.02	9.15	9.1	9.04	9.02	9.16	9.28	9.28	9.19	9.21	9.27	9.32
MAP2K3	9.58	9.84	9.54	9.85	9.72	9.81	9.1	9.01	9.12	9.31	9.02	9.27
MAP2K4	9.81	10.15	9.96	9.87	9.73	10.02	10.01	10.04	10.03	10.05	10.07	10.12
MAP2K7	8.34	8.21	8.46	8.54	8.21	8.4	8.4	8.54	8.48	8.65	8.68	8.53
MAP3K1	10.08	9.8	9.56	9.79	9.61	9.91	10.97	10.91	10.4	10.64	10.86	10.78
MAP3K3	10.96	10.36	10.74	10.99	10.72	10.8	11.42	11.29	11.36	11.44	11.22	11.33
MAP3K5	8.59	7.7	8	8.36	8.32	8.42	8.77	8.56	8.39	8.74	8.67	8.47
MAP3K7	10.37	10.11	10.06	10.31	10.27	10.15	10.64	10.48	10.49	10.58	10.41	10.37
MAP3K8	9.43	10.17	9.73	9.78	9.67	9.53	9.02	8.63	8.93	8.98	8.72	8.46
MAPK1	11.17	10.93	10.91	11.3	10.94	11.07	11.49	11.28	11.35	11.35	11.24	11.32
MAPK13	9.29	8.84	8.83	8.94	9.27	9.2	9.08	9.23	9.02	9.33	9.37	9.27
MAPK14	11.15	10.57	10.81	11.13	11	10.99	11.5	11.3	11.39	11.41	11.31	11.3
MAPK8	8.63	8.74	8.8	8.88	8.36	8.9	8.74	8.75	8.8	8.88	9.12	9.01
MAPK9	10.66	10.37	10.54	10.61	10.41	10.53	10.79	10.83	10.83	10.87	10.83	10.79
MAPKAPK2	9.84	9.93	9.87	10.04	9.67	9.96	10.12	10.19	10.1	10.07	9.97	10.26
MAVS	7.81	7.55	7.51	8.28	7.92	7.76	8.26	7.98	8.14	8.36	8.05	8.31
MCL1	10.92	10.4	10.52	10.64	10.68	10.6	10.82	10.71	10.7	10.59	10.36	10.54
MDFIC	11.13	11.24	11.2	11.33	11.51	11.3	11.21	10.93	11.1	11.17	11.65	11.17
MIF	11.08	12.22	11.89	10	11.41	11.86	9.69	10.1	9.7	9.66	10.37	10.38
MKNK1	4.36	4.34	4.03	4.66	4.55	4.61	5.15	4.59	3.98	4.15	4.7	4.07
MLKL	7.46	6.89	6.75	7.46	7.59	7.29	7.41	7.33	6.96	7.55	7.6	7.59
MME	4.82	7.49	5.03	7.68	4.87	6.67	6.18	9	5.05	8.69	6.09	7.63
MRC1	4.36	3.96	5.53	5.9	4.08	4.54	4.71	3.91	4.37	5.2	3.87	4.16
MS4A1	7.25	5.65	5.2	7.04	5.4	7.49	7.5	5.4	4.82	7.69	6.09	8
MSRA	6.58	6.75	7.14	6.9	6.58	6.69	6.89	6.91	7.09	7.14	6.83	7.09
MT2A	8.03	7.82	7.92	8.14	8.75	7.87	8.21	8.03	7.64	8.19	9.36	7.88
MTOR	8.13	7.62	7.31	8.33	7.78	7.55	8.61	8.77	8.78	8.72	8.25	8.23
MVP	8.75	8.92	8.89	8.96	8.97	8.93	8.56	8.77	8.75	8.76	8.88	8.8
MX1	7.75	8.22	8.01	8.92	8.58	7.87	7.57	8.37	7.17	8.58	8.48	7.56
MYC	8.14	9.13	8.16	8.36	9.26	8.68	6.95	6.8	7.13	6.7	7.54	6.98
MYD88	7.42	7.16	7.36	7.45	7.5	7.41	7.09	7.47	7.25	7.48	7.18	7.26
NAE1	10.27	10.55	10.46	10.21	10.31	10.58	10.38	10.45	10.35	10.33	10.76	10.61
NAMPT	11.31	12.5	11.72	11.66	11.78	12.22	9.77	9.78	9.6	9.9	10.22	10.24
NCF4	7	6.34	5.87	5.6	5.43	6.47	7.39	6.73	5.86	5.86	6.06	6.76
NCR1	5.94	6.32	6.35	6.77	6.91	6.26	6.09	6.48	6.02	6.89	6.89	5.71
NCR3	4.87	5.58	5.03	5.06	4.82	5.79	5.09	5.59	4.77	5.2	5.87	5.8
NDUFS8	8.53	8.35	8.11	8.24	8.1	8.14	8.45	8.19	8.17	8.14	8.4	8.44
NEO1	8.41	6.73	6.92	7.21	7.29	7.69	8.61	6.62	7.13	7.57	7.29	7.74
NEU1	8.15	8.78	8.65	8.59	8.13	8.89	8.25	8.43	8.25	8.43	8.63	8.83
NFAT5	8.43	7.97	7.89	8.44	8.32	7.62	8.77	8.25	8.44	8.53	7.92	7.87
NFATC1	10.24	10.77	10.5	10.53	10.09	10.86	9.98	9.9	9.83	9.99	9.62	9.92
NFATC2	11.1	10.59	10.96	11.34	11.02	11.01	11.41	11.16	11.42	11.49	11.13	11.2
NFATC3	10.13	9.75	9.85	10.31	9.98	10.05	10.45	10.22	10.27	10.41	10.27	10.19
NFE2L2	10.52	10.95	10.86	10.88	10.47	10.9	10.59	10.64	10.64	10.63	10.91	10.88
NFKB1	9.14	9.32	9.12	9.59	9.29	9.21	8.85	8.61	8.58	8.67	8.68	8.69
NFKB2	9.22	9.45	9.29	9.76	9.99	9.26	8.28	8.2	8.44	8.33	8.28	8.31
NGLY1	11.19	11.28	11.21	10.89	10.99	11.38	11.31	11.25	11.24	11.22	11.24	11.26
NLRC4	5.21	4.43	5.3	5.1	4.23	4.85	5.27	4.4	4.05	4.41	5.02	5.07
NLRC5	9.46	8.75	9.05	9.63	9.61	8.96	9.36	9.01	9.3	9.09	8.87	8.71
NLRP1	11.55	10.25	10.66	11.25	11.16	10.65	12.02	11.47	11.74	11.89	11.21	11.53
NLRP3	5.29	3.72	4.25	5.15	5.08	5.51	5.63	4.53	4.82	5.45	5.7	5.11
NOD2	6.62	6.6	7.1	6.52	7.22	6.28	5.76	5.33	6.68	6.53	6.43	5.59
NOTCH1	8.85	8.78	8.74	8.85	8.43	8.58	8.85	8.7	8.74	8.61	8.46	8.67
NOX1	4.87	4.72	5.14	5.02	5	5.06	5.15	4.86	4.12	5.15	5.35	5.11
NPC2	10.15	9.67	9.97	9.81	9.49	10.04	10.05	9.75	9.6	10.03	10.18	10.19
NRAS	10.24	10.34	10.16	10.26	10.38	10.23	10.13	10.05	10.03	9.96	10.13	9.95
NTNG2	4.67	3.84	4.03	4.66	4.23	4.61	4.95	4.46	4.48	5.2	4.4	3.48
OAS1	7.66	8.14	8.11	8.01	7.81	8.06	6.65	6.62	6.44	6.57	7.06	6.65
OAS2	10.67	10.22	10.27	10.75	10.69	10.29	10.81	10.7	10.48	10.72	10.81	10.51
OAS3	5.39	4.43	6.33	6.48	6.53	5.61	4.63	5.05	5.09	5.29	5.51	4.91
OASL	4.82	4.58	5.14	5.3	4.67	5.19	5.15	4.53	2.9	4.83	5.23	5.07
OS9	9.67	9.66	9.49	9.72	9.47	9.68	9.84	9.91	9.81	9.92	9.88	9.89
OSM	4.92	4.96	4.9	4.82	5.2	5.28	4.21	4.25	4.31	4.33	4.29	4.55
P2RX7	7.87	7.19	7.92	8.18	7.79	8.06	8.2	7.54	8.21	8.35	7.19	8.11
PAK1	5.46	5.43	5.53	5.41	5.55	5.28	5.27	5.33	4.9	5.37	5.51	5.44
PANX1	6.47	6.72	6.61	6.36	6.48	6.1	6.46	6.29	6.33	6.17	6.09	6.11
PARP1	11.22	11.54	11.22	11.4	11.04	11.41	11.32	11.76	11.29	11.5	11.38	11.68
PARP9	7.92	7.62	8.39	8.31	8.53	8.64	7.17	7.35	7.48	7.53	7.3	7.35
PDCD1	7.34	8.15	7.65	7.59	7.3	7.67	7.42	7.62	7.17	7.46	7.21	7.5
PDCD1LG2	4.67	4.43	4.44	5.02	4.87	4.67	4.63	4.25	3.64	4.64	5.23	4.33
PDHB	9.91	10.1	9.98	9.96	9.86	10.1	10.08	10.15	9.98	9.94	9.89	9.98
PECAM1	5.82	5.96	6.17	6.57	6.45	6.03	5.76	5.33	6.1	5.7	6.72	5.8
PELI1	9.94	9.95	9.77	9.96	9.94	9.94	9.71	9.68	9.62	9.88	9.75	9.53
PELI2	8.27	7.8	7.84	8.05	7.58	7.96	8.65	8.49	8.56	8.55	8.32	8.48
PFKFB3	12.21	11.92	11.77	11.76	11.93	11.97	11.88	11.84	11.78	12.04	11.38	11.72
PIK3C3	9.7	9.84	9.6	9.64	9.72	9.75	9.82	9.85	9.73	9.88	9.76	9.62
PIK3CA	10.35	10.7	10.64	10.39	10.15	10.69	10.54	10.56	10.46	10.56	10.76	10.75
PIK3CB	8.77	8.04	8.38	8.45	8.34	8.42	8.96	8.53	8.77	8.75	8.8	8.73
PIK3CD	11.5	10.83	11	11.43	11.28	11.08	11.43	11.42	11.48	11.5	11.04	11.38
PIK3CG	9.9	9.58	9.51	9.93	9.68	9.77	10.11	9.95	9.97	10.17	9.83	10.02
PIK3R3	7.71	6.8	6.95	7.14	6.93	7.02	7.84	7.06	7.15	7.19	7.71	6.85
PIK3R4	9.92	9.7	9.67	10.04	9.83	10.17	10.15	10.05	10.08	9.99	10.23	10.25
PIK3R5	8.31	6.39	7.59	7.66	7.2	7.65	7.75	7.06	7.59	7.71	7.8	7.75
PLCG1	11.6	11.2	11.22	11.43	11.49	11.39	11.63	11.41	11.46	11.54	10.97	11.26
PLCG2	4.96	5.26	6.06	5.19	6.04	5.51	5.63	4.96	6.19	5.6	6.23	5.74
PLEK	5.05	5.21	5.49	4.72	4.55	5.24	5.27	4.71	5.02	4.7	4.7	4.62
PLEKHA1	10.14	8.99	9.65	9.97	9.78	9.66	10.64	10.13	10.5	10.67	10.54	10.23
PLIN4	4.49	4.58	4.69	4.54	4.77	4.06	4.43	4.4	4.05	5.53	4.61	4.41
PPIA	12.96	13.44	13.2	12.94	13.24	13.27	12.66	12.85	12.67	12.73	12.95	12.76
PRCP	9.06	9.51	9.34	9.02	9.21	9.24	8.81	9.03	8.93	8.81	9.19	9.18
PRDM1	7.29	7.14	7.29	6.54	6.85	7.07	5.71	4.65	5.4	4.77	4.4	5.37
PRF1	6.91	7.23	6.85	6.9	7.55	6.78	7	7.21	6.89	7.09	7.51	7.1
PRKCA	9.34	8.68	8.44	9.56	9.6	8.82	9.97	9.96	9.58	10.21	10.16	9.51
PRKCD	8.07	8.49	8.38	8.13	8.27	8.52	7.91	8.07	8.1	8.19	8.5	8.49
PRKCQ	10.58	10.12	10.1	10.48	10.05	10.22	11.48	11.46	11.4	11.41	10.87	11
PRKCSH	11.1	10.95	11.01	11.2	11.09	11.01	11.17	11.16	11.11	11.36	11.34	11.23
PSAP	11.97	12.15	12.12	11.99	11.8	12.24	12.09	12.34	12.23	12.31	12.47	12.53
PSEN1	10.13	9.69	9.68	10.1	9.79	9.82	10.32	10.1	10.17	10.16	9.89	10.11
PSMB10	9.69	9.61	9.9	9.51	9.49	9.74	9.37	9.41	9.39	9.31	9.39	9.43
PSMB8	10.38	10.83	10.82	10.4	10.63	10.94	10.02	10.4	10.11	10.06	10.8	10.5
PSMB9	10.69	11.09	11.36	10.92	11.01	11.34	10.32	10.61	10.59	10.41	10.9	10.67
PSTPIP1	9.66	9.54	9.45	9.81	9.62	9.56	9.83	9.57	9.8	9.92	9.72	9.85
PTGER2	5.52	6.58	5.61	5.41	6.25	5.54	4.53	4.59	4.37	4.89	5.09	4.16
PTGER4	7.09	7.69	7.66	7.37	7.97	7.62	7.46	6.9	7.3	7.58	7.74	7.3
PTK2B	11.01	10.7	10.67	11.01	10.74	10.85	11.25	11.11	11.09	11.29	10.79	11.1
PTPN4	9.52	8.89	9.08	9.37	9.21	9.18	9.97	9.68	9.73	9.7	9.9	9.69
PTPN6	8.96	9.04	9.04	9.3	9.4	9.29	8.86	8.76	9.08	9.13	9.32	9.02
PTPRC	13.36	13.84	13.87	13.32	13.23	13.77	13.58	13.75	13.69	13.53	13.95	13.75
PXN	8.83	8.22	8.2	8.68	8.54	8.36	9.15	8.85	8.98	9.06	9.12	8.9
PYCARD	6.27	6.04	6.85	6.13	6.27	6.28	6.27	6.75	6.73	6.33	6.56	6.94
RAB5C	8.7	8.89	8.96	8.74	8.52	8.97	8.65	8.85	8.78	8.92	9.04	9.1
RAB7A	11.05	10.72	10.74	11.11	11.03	10.9	11.18	11.03	10.96	11.14	11.07	10.98
RAC2	9.83	9.95	9.83	9.81	9.56	10.15	9.43	9.56	8.98	9.47	9.1	9.74
RACK1	12.47	12.69	12.72	12.29	12.61	12.74	12.31	12.47	12.38	12.24	13.02	12.79
RAF1	9.65	9.63	9.62	9.74	9.7	9.69	9.87	9.9	9.87	9.91	9.92	9.88
RASGRP1	10.52	10.11	10.3	10.42	10.33	10.62	10.81	10.47	10.71	10.73	10.56	10.81
RASGRP4	5.46	5.99	5.09	4.48	5.23	4.15	4.33	4.65	4.31	4.49	4.61	4.25
RB1CC1	10.48	10.53	10.57	10.41	10.27	10.74	10.85	10.77	10.78	10.81	11.05	10.94
RBCK1	9.44	9.34	9.49	9.46	9.35	9.25	9.67	9.42	9.42	9.41	9.41	9.24
RBPJ	9.94	10.48	10.27	10.07	10.6	10.38	9.57	9.37	9.44	9.75	9.7	9.6
REL	10.47	10.97	10.39	11.27	11.06	10.64	10.09	9.67	9.76	9.96	9.59	9.49
RELA	8.94	8.94	8.92	8.94	8.83	9	8.87	8.83	8.82	8.89	9	9.2
RELB	8.85	9.16	9.22	9.22	9.32	9.23	7.52	7.54	8	7.54	7.78	7.84
RHOG	10.48	10.74	10.7	10.48	10.45	10.83	10.23	10.46	10.3	10.26	10.79	10.82
RIPK1	10.38	9.77	9.9	10.45	10.06	10.03	10.62	10.43	10.59	10.62	10.41	10.3
RIPK2	7.96	7.93	7.81	7.8	7.33	7.99	8.02	8.04	7.4	7.97	7.75	8.2
RIPK3	8.83	8.24	8.34	8.82	8.57	8.41	9.21	9.06	9.14	9.22	8.88	9
RNASEL	9.23	8.57	8.88	9.07	8.98	8.72	9.63	9.43	9.66	9.56	9.48	9.29
RNF114	6.75	6.28	6.37	6.52	6.37	6.38	6.82	6.58	6.28	6.37	6.4	6.52
RNF135	7.12	7.06	7.5	6.92	6.94	7.35	7.52	7.37	7.68	7.31	7.3	7.7
RNF31	9.13	8.83	9	9.17	9	8.99	9.03	8.95	9.05	9.08	8.95	9.14
RPS6KA1	9.63	9.86	9.61	9.51	9.7	9.79	9.64	9.51	9.53	9.49	9.52	9.72
RPS6KA3	11.84	11.24	11.47	11.77	11.87	11.75	12.15	11.92	12.02	11.99	12.03	11.94
RPS6KB1	6.47	5.62	5.84	6.74	6.4	6.01	6.87	6.33	6.6	6.67	6.51	6.6
RSAD2	6.11	5.81	6.55	7.04	6.3	6.3	6.35	6.03	5.48	6.67	6.13	5.41
RUNX3	6.76	6.06	6.33	6.26	6.74	6.08	6.15	5.73	5.94	5.8	6.02	5.86
S100A12	4.42	4.06	4.35	4.54	4.5	4.79	4.63	4.33	3.98	4.05	5.4	4.33
SAMHD1	10.52	9.03	9.96	10.42	9.96	10.26	10.84	10.22	10.7	10.79	10.63	10.57
SCARB2	6.19	6.16	6.22	5.99	5.91	6.51	6.27	6.29	6.09	6.55	6.48	6.5
SELENOS	5.87	5.72	5.73	6.04	5.64	5.51	5.63	5.29	5.34	5.94	6.09	5.8
SELL	10.16	10.17	9.53	10.38	11.08	9.47	10.05	10.53	9.81	10.33	11.23	9.44
SEM1	10.61	11.14	10.86	10.74	10.76	11.02	10.65	10.7	10.61	10.57	10.64	10.7
SH2D1A	12.37	13.31	13.12	12.31	12.21	13.04	12.23	12.46	12.33	12.27	12.39	12.58
SIGIRR	10.51	9.82	10.48	10.19	10.33	10.41	10.76	10.77	11.03	10.78	10.99	11.05
SLC2A3	11.74	11.49	11.64	10.67	11.93	11.99	10.41	10.04	10.39	10.44	10.25	10.77
SMAD3	10.12	9.41	9.48	10.2	9.93	9.88	10.48	9.75	10.12	10.34	10.27	10.26
SMAD4	10.43	10.2	10.23	10.42	10.27	10.34	10.76	10.68	10.66	10.73	10.7	10.58
SMAD5	6.86	7.38	7.04	6.85	7.93	6.98	7.42	7.69	7.25	7.3	8.38	6.98
SOCS1	7.66	7.96	7.94	8.03	8.26	7.57	7.3	7.04	6.74	7.22	6.83	7.14
SOCS3	8.25	8.4	8.4	7.86	8.36	8.44	5.87	6.21	6.07	5.77	5.09	6.52
SOD1	11.33	12.62	12.22	11.48	11.68	12.14	11.11	11.56	11.28	11.24	11.99	11.76
SOD2	8.75	8.07	8.21	8.73	8.57	8.38	9.07	8.79	8.53	9.02	9.08	8.69
SP1	10.31	9.9	9.96	10.32	10.21	10.07	10.46	10.28	10.51	10.47	10.38	10.32
SP100	10.18	9.84	9.82	10.43	10.15	10.13	10.21	10.2	10.18	10.39	9.99	10.01
SPIB	4.96	4.72	4.69	4.48	4.16	4.61	4.8	3.59	3.43	5.05	5.09	4.07
SSR1	11.47	11.67	11.57	11.38	11.32	11.86	11.54	11.59	11.48	11.41	11.92	11.87
STAT1	13.2	13.46	14.04	13.8	13.58	14.12	11.6	11.48	11.65	11.64	11.8	11.65
STAT2	8.64	7.92	8.15	8.56	8.47	8.18	8.65	8.39	8.52	8.48	8.17	8.18
STAT3	11.8	12.32	12.04	11.87	12.15	12.15	11.08	10.87	11.04	11.07	11.17	11.25
STAT4	9.2	9.93	9.48	9.5	9.53	9.58	8.48	7.93	8.45	8.41	8.64	8.28
STAT5A	11.1	10.97	11.18	11.28	11.62	11.3	11.07	11.05	11.11	11.04	11.29	11.25
STAT5B	11.57	11.33	11.4	11.57	11.6	11.39	11.8	11.77	11.8	11.75	11.56	11.6
STAT6	8.9	8.97	8.75	9.14	9	8.86	9.2	9.01	8.91	9.17	8.96	8.9
STING1	9.61	9.34	9.71	9.1	9.74	9.5	9.14	8.63	9.26	8.98	9.43	9.21
STRAP	10.63	10.9	10.75	10.71	10.61	10.85	10.51	10.59	10.47	10.52	11.04	10.74
STT3B	11.43	11.8	11.85	11.47	11.29	11.89	11.63	11.54	11.68	11.58	11.9	11.87
SUGT1	9.5	9.62	9.51	9.55	9.42	9.67	9.64	9.66	9.67	9.72	9.76	9.65
TAB1	9.59	9.25	9.38	9.68	9.37	9.37	9.94	9.85	9.88	9.99	9.79	9.76
TAB2	10.03	9.89	9.92	10.02	10.18	10.03	10.12	9.95	9.88	9.98	9.97	9.96
TANK	11.27	12	11.73	11.36	11.37	11.64	11.42	11.32	11.4	11.28	11.56	11.42
TAP1	9.6	10.06	10.19	9.87	10.18	10.21	8.99	9.14	9.09	8.93	9.41	9.24
TAP2	7.62	7.43	7.79	7.94	8	8.06	7.61	7.35	7.47	7.78	7.96	7.59
TBK1	9.47	10.08	9.91	9.37	9.36	9.74	9.58	9.54	9.55	9.57	9.67	9.64
TBX21	8.02	8.01	8.28	8.08	8.2	8.89	7.82	7.93	8.02	7.93	7.95	8.35
TBXAS1	8.79	7.66	8.15	8.39	9.22	8.19	9.04	8.19	8.83	8.74	9.62	8.43
TCF7	11.27	11.06	11.19	11.42	11.21	11.36	11.76	11.95	11.81	11.76	11.74	11.85
TCIRG1	9.18	9.09	9.02	9.29	9.2	9.18	9.17	9.31	9.16	9.48	9.21	9.48
TCN2	4.55	5.16	4.9	4.26	4.08	5.01	4.43	4.33	4.73	4.94	4.16	4.41
TGFB1	7.92	8.21	8.14	7.99	8.6	8.61	8	7.7	7.68	7.69	8.84	8.35
TGFB3	7.24	6.62	6.63	6.62	6.82	6.79	7.23	6.85	7.1	7.25	6.97	6.87
TGFBR2	10.47	10.11	10.24	10.55	10.42	10.65	10.84	10.55	10.57	10.88	10.97	11.09
THOP1	8.87	9.25	9.15	9.04	9.34	9.1	8.67	8.59	8.66	8.51	8.64	8.47
TIFA	9.63	9.35	9.28	9.69	9.49	9.44	10.14	9.96	10	10.04	9.43	9.49
TIGIT	12.89	13.05	12.51	13.16	12.76	12.63	13.51	14.13	13.34	13.65	13.53	13.2
TIMP2	9.58	8.66	8.89	9.06	8.93	8.92	9.69	9.37	9.19	9.26	9.53	9.46
TLN1	11.64	11.43	11.54	11.7	11.55	11.68	11.77	11.59	11.69	11.7	11.68	11.85
TLR1	8.66	8.3	8.57	8.28	7.72	8.72	8.91	8.76	8.54	8.65	8.53	8.62
TLR2	5.01	5.39	4.14	5.72	5.61	4.61	5.43	4.91	4.37	5.37	4.95	4.86
TLR5	4.36	4.43	4.69	5.26	5.69	3.47	4.71	5.05	4.98	5.6	6.77	4.41
TLR6	6.58	4.96	5.44	5.82	5.12	7.07	6.8	6.18	5.84	6.24	6.68	7.66
TLR7	4.82	4.43	4.61	4.72	4.67	3.85	5.27	3.81	4.25	5.15	5.56	4.41
TLR9	5.67	6.34	5.69	5.92	5.77	6.03	5.67	5.5	5.4	6.1	6.19	5.74
TMEM140	7.42	6.78	7.24	7.13	7.39	7.32	7.45	6.96	6.91	7.28	6.89	6.95
TNF	8.31	9.05	8.86	8.94	8.84	9.04	7	6.48	6.83	6.84	6.43	6.83
TNFRSF10B	7.99	7.68	7.64	7.89	7.8	7.78	7.89	7.53	7.9	8.04	7.72	7.82
TNFRSF18	9.07	10.66	9.8	9.96	10	10.05	6.18	5.76	5.66	6.02	6.19	6.82
TNFRSF1A	7.72	7.42	7.77	7.82	7.91	7.84	7.96	7.66	7.69	7.79	8.02	7.82
TNFRSF25	9.75	9.69	9.84	9.65	9.76	9.44	9.75	9.89	10.06	9.82	9.33	9.64
TNFRSF4	9.54	11.07	10.41	10.4	10.35	10.33	7.48	7.39	6.88	7.42	7.84	7.61
TNFRSF9	9.85	11.47	10.49	11.48	11.41	10.82	5.33	5.33	4.98	6.41	6.37	6.31
TNFSF10	9.11	8.49	8.87	9.33	8.97	8.64	9.68	9.63	9.69	9.77	8.95	8.97
TNFSF13B	8	7.66	9.07	8.5	7.64	8.53	8.37	7.22	8.07	8.42	7.9	7.65
TNFSF4	7.54	7.5	7.07	7.91	8.15	7.42	7.37	6.84	6.68	7.44	6.93	7.03
TNFSF9	4.29	4.06	5.03	4.66	4	4.32	4.8	4.18	4.25	4.89	4.7	4.62
TOLLIP	8.59	8.71	8.26	8.47	8.18	8.51	8.73	9.14	8.49	8.77	8.62	8.91
TPP1	11.38	10.68	10.55	11.5	11.16	10.88	11.67	11.32	11.09	11.85	11.41	11.3
TRAF2	8.69	8.78	8.68	8.77	8.96	8.5	8.36	8.2	8.6	8.41	8.3	8.32
TRAF3	10.18	9.82	10.04	10.16	10.33	10	10.06	9.73	10.12	9.93	9.81	9.73
TRAF6	8.89	8.51	8.54	8.71	8.75	8.43	9.12	8.87	9	9.19	8.88	8.94
TRAM1	10.94	11.41	11.41	10.86	10.74	11.31	10.94	11.12	10.89	10.91	11.48	11.29
TRAT1	11.42	11.81	11.95	11.26	11.19	12.25	11.6	11.69	11.53	11.53	12.53	12.43
TRIM21	9.29	9.42	9.71	9.32	9.07	9.8	9.03	9.19	8.98	8.77	8.95	9.22
TRIM22	9.67	9.09	9.71	9.7	9.58	9.73	9.67	9.51	9.88	9.66	9.33	9.59
TRIM25	6.07	5.26	6	6.17	6.68	5.96	5.87	5.79	6.1	6.13	5.75	6.14
TRIM33	10.76	10.42	10.54	10.77	10.58	10.61	11.03	10.95	11.05	10.99	10.9	10.82
TRIM5	7.92	7.85	7.85	7.92	8.14	7.92	7.89	7.77	7.76	7.95	8.15	7.76
TRIM56	6.96	6.09	6.25	6.94	6.9	6.67	7.13	6.84	6.92	7.32	6.26	6.62
TXK	6.49	5.87	7	6.54	6.93	6.54	6.63	6.43	6.95	6.49	7.04	6.67
TXN	9.8	11.14	10.81	10.3	10.62	10.84	9.11	9.03	9.25	9.49	10.1	9.72
TXNIP	12.95	12.78	13.19	12.44	12.33	13.22	13.09	13.13	12.98	12.88	13.34	13.43
TYK2	9.34	8.93	8.89	9.56	9.3	8.89	9.63	9.48	9.36	9.62	9.24	9.37
UBA52	13.58	13.49	13.62	13.32	13.56	13.54	13.55	13.42	13.4	13.4	14.06	13.67
UBE2L6	7.58	7.56	8.09	7.82	8.09	8.06	7.28	7.32	7.12	7.36	7.69	7.51
UBE2N	10.14	10.63	10.53	10.12	10.22	10.44	9.97	10.19	9.99	9.98	10.15	10.17
ULK1	9.08	8.66	8.57	9	8.61	8.75	9.38	9.35	9.19	9.21	9.09	9.15
ULK2	5.39	4.65	5.65	5.54	5	5.47	5.71	5.46	5.34	5.45	5.16	5.41
VAMP3	9.03	9.59	9.39	8.29	8.63	9.03	8.89	9.17	8.63	8.76	9.47	9.13
VEGFA	9.8	10.01	9.87	4.54	9.86	10.25	4.8	6.33	4.64	4.57	5.35	7.03
VRK3	9.87	9.74	9.77	9.66	9.58	9.69	9.95	9.85	9.92	9.78	9.97	9.89
VSIR	7.11	7.77	7.24	7.31	7.42	7.45	6.48	6.33	6.62	6.58	6.81	6.35
VWF	4.36	4.16	5.03	4.1	4.37	5.28	5.09	5.05	4.31	4.83	5.4	4.97
WAS	10.36	9.92	10.31	10.37	9.96	10.21	10.74	10.79	10.78	10.65	10.55	10.77
WIPI1	5.21	5.54	5.4	5.82	5.4	5.7	5.15	5.68	5.22	5.6	5.87	5.91
XAF1	7.56	6.65	7.97	8.57	7.82	7.81	6.84	6.9	7.54	7.58	6.81	7.29
XBP1	11.15	10.58	10.82	10.67	10.5	11.09	10.79	10.55	10.45	10.49	10.64	10.85
XCL1/2	5.17	6.52	5.61	5.8	6.79	5.79	4.43	3.91	3.73	4.64	5.61	5.37
XCR1	4.29	4.43	4.44	4.02	4.77	4.61	3.95	4.01	4.19	4.33	5.61	4.74
YWHAQ	12.13	13.14	12.62	12.22	12.48	12.86	11.96	12.31	12.03	11.95	12.48	12.45
ZAP70	12.19	11.99	12.08	12.14	11.94	12.15	12.28	12.09	12.23	12.29	12.2	12.34

## Sheet: X4 Benjamini Hochberg
	P value	Mean of +GCB	Mean of +TFH	Difference (log2 difference)	SE of difference	t ratio	df	q value (adjusted p value)	-LOG10(q value) -LOG10(adjusted p value)
IL7R	9.3e-05	12.94	14.38	-1.438	0.1267	11.36	5	0.002163	2.665
ERN1	0.000652	9.045	10.17	-1.122	0.1489	7.534	5	0.004798	2.319
MME	0.005374	6.093	7.107	-1.013	0.216	4.692	5	0.016213	1.79
PRKCQ	0.000162	10.26	11.27	-1.012	0.1001	10.11	5	0.002848	2.545
MAP3K1	3.5e-05	9.792	10.76	-0.9683	0.06969	13.9	5	0.001862	2.73
JAML	3.1e-05	9.537	10.47	-0.9283	0.06544	14.19	5	0.001862	2.73
MAFB	0.01502	4.628	5.508	-0.88	0.2423	3.633	5	0.034323	1.464
IL10RA	0.000931	8.815	9.647	-0.8317	0.1192	6.977	5	0.005883	2.23
GATA3	0.001344	9.062	9.89	-0.8283	0.1287	6.438	5	0.007044	2.152
PRKCA	0.001169	9.073	9.898	-0.825	0.1243	6.638	5	0.006635	2.178
ITGAL	0.000551	13.43	14.24	-0.81	0.1037	7.811	5	0.004203	2.376
MTOR	0.007564	7.787	8.56	-0.7733	0.179	4.321	5	0.021155	1.675
CD84	0.000765	11.26	12.03	-0.7717	0.106	7.28	5	0.005335	2.273
PLEKHA1	0.000465	9.698	10.45	-0.7533	0.09301	8.099	5	0.004029	2.395
LAT	0.000258	11.98	12.72	-0.7367	0.08028	9.177	5	0.003211	2.493
TLR6	0.019545	5.832	6.567	-0.735	0.2171	3.386	5	0.042152	1.375
ETS1	0.000459	12.28	13.01	-0.7283	0.08968	8.121	5	0.004029	2.395
TIGIT	0.000412	12.83	13.56	-0.7267	0.08743	8.311	5	0.003881	2.411
NLRP1	0.009139	10.92	11.64	-0.7233	0.1754	4.124	5	0.023939	1.621
GZMA	0.00319	5.99	6.707	-0.7167	0.1352	5.301	5	0.011372	1.944
IL1RAP	0.022052	6.225	6.93	-0.705	0.2152	3.276	5	0.046492	1.333
IL11RA	0.003305	6.515	7.197	-0.6817	0.1297	5.258	5	0.011525	1.938
EVL	0.003052	10.24	10.9	-0.6567	0.1226	5.355	5	0.011074	1.956
IL6R	4.7e-05	10.4	11.02	-0.6233	0.04766	13.08	5	0.001925	2.715
SIGIRR	0.00119	10.29	10.9	-0.6067	0.09175	6.612	5	0.006635	2.178
TLR5	0.00724	4.65	5.253	-0.6033	0.1381	4.367	5	0.020535	1.688
RNASEL	0.000454	8.908	9.508	-0.6	0.07371	8.14	5	0.004029	2.395
SAMHD1	0.007821	10.03	10.63	-0.6	0.14	4.286	5	0.021761	1.662
JAK2	0.001191	9.402	9.998	-0.5967	0.09025	6.612	5	0.006635	2.178
PELI2	0.000177	7.917	8.508	-0.5917	0.05958	9.931	5	0.002848	2.545
MAP2K3	0.000227	9.723	9.138	0.585	0.06206	9.426	5	0.003211	2.493
FURIN	0.000716	10.52	9.922	0.595	0.08057	7.385	5	0.005075	2.295
NFKB1	0.000931	9.278	8.68	0.5983	0.08577	6.976	5	0.005883	2.23
CGAS	0.000322	8.533	7.917	0.6167	0.07041	8.758	5	0.003455	2.462
HLA-DMA	0.018452	8.765	8.148	0.6167	0.1793	3.439	5	0.04028	1.395
NFATC1	0.001849	10.5	9.873	0.625	0.1042	5.998	5	0.008415	2.075
DTX3L	0.000556	10.07	9.432	0.635	0.08144	7.798	5	0.004203	2.376
LAT2	0.002198	5.843	5.208	0.635	0.1101	5.77	5	0.009148	2.039
GK	0.002519	10.11	9.46	0.6483	0.1159	5.595	5	0.009873	2.006
FOXP3	0.012224	6.238	5.577	0.6617	0.1727	3.832	5	0.029703	1.527
NOD2	0.012712	6.723	6.053	0.67	0.1766	3.794	5	0.030332	1.518
C1QBP	0.004482	10.17	9.488	0.685	0.1399	4.898	5	0.014499	1.839
OSM	7.4e-05	5.013	4.323	0.69	0.05797	11.9	5	0.002079	2.682
HAVCR2	0.004289	6.952	6.262	0.69	0.1394	4.949	5	0.01396	1.855
RBPJ	0.002387	10.29	9.572	0.7183	0.1268	5.663	5	0.009496	2.022
CD80	0.008208	5.382	4.658	0.7233	0.1708	4.235	5	0.022489	1.648
HLA-DRB	0.00452	6.745	6.012	0.7333	0.15	4.888	5	0.014534	1.838
APOBEC3G	0.003225	9.287	8.542	0.745	0.1409	5.288	5	0.011393	1.943
IFITM1	0.002852	12.9	12.11	0.7933	0.1459	5.439	5	0.010709	1.97
HMOX1	0.000186	5.73	4.918	0.8117	0.0826	9.826	5	0.002852	2.545
CSF1	0.000957	6.742	5.927	0.815	0.1175	6.935	5	0.005976	2.224
HLA-DMB	0.014638	5.768	4.932	0.8367	0.2288	3.657	5	0.033593	1.474
VSIR	0.001678	7.383	6.528	0.855	0.1395	6.129	5	0.008044	2.095
SOCS1	0.004079	7.903	7.045	0.8583	0.1714	5.007	5	0.013728	1.862
PARP9	0.002236	8.235	7.363	0.8717	0.1517	5.747	5	0.009238	2.034
TAP1	5.5e-05	10.02	9.133	0.885	0.06989	12.66	5	0.002079	2.682
CCR5	0.006589	7.288	6.373	0.915	0.2048	4.468	5	0.019023	1.721
MAP3K8	0.001722	9.718	8.79	0.9283	0.1523	6.094	5	0.008162	2.088
HLA-DQA	0.008184	6.883	5.938	0.945	0.223	4.238	5	0.022489	1.648
STAT3	0.000238	12.06	11.08	0.975	0.1045	9.331	5	0.003211	2.493
CCL5	0.002651	5.628	4.65	0.9783	0.1769	5.53	5	0.01024	1.99
IRF9	0.00024	9.638	8.652	0.9867	0.1059	9.319	5	0.003211	2.493
CCL20	0.004054	6.118	5.123	0.995	0.1984	5.015	5	0.013728	1.862
CTLA4	0.000274	12.87	11.88	0.9967	0.11	9.061	5	0.003211	2.493
IL1R1	0.000793	6.427	5.428	0.9983	0.1382	7.224	5	0.005442	2.264
CCR4	0.000805	10.32	9.31	1.005	0.1396	7.201	5	0.005442	2.264
REL	0.002033	10.8	9.76	1.04	0.1771	5.872	5	0.008859	2.053
JUNB	0.000843	9.805	8.75	1.055	0.148	7.129	5	0.005586	2.253
BCL2L1	0.002292	8.47	7.395	1.075	0.1881	5.715	5	0.009325	2.03
GBP2	0.000335	11.98	10.88	1.1	0.1266	8.685	5	0.003493	2.457
TXN	0.005753	10.59	9.45	1.135	0.2459	4.617	5	0.017026	1.769
CXCR6	0.017806	7.618	6.48	1.138	0.3278	3.472	5	0.039028	1.409
BCL3	2e-05	8.65	7.485	1.165	0.07504	15.52	5	0.00182	2.74
HSP90AB1	4.5e-05	12.83	11.66	1.167	0.08849	13.18	5	0.001925	2.715
STAT4	0.001403	9.537	8.365	1.172	0.1837	6.377	5	0.007244	2.14
LGALS3	0.004185	9	7.828	1.172	0.2354	4.978	5	0.013759	1.861
NFKB2	0.000343	9.495	8.307	1.188	0.1375	8.642	5	0.003493	2.457
SLC2A3	0.002085	11.58	10.38	1.193	0.2044	5.838	5	0.008888	2.051
PTGER2	0.001644	5.818	4.605	1.213	0.1971	6.157	5	0.008028	2.095
CD38	8.5e-05	9.38	8.165	1.215	0.1052	11.55	5	0.002079	2.682
IL21R	0.000525	9.85	8.625	1.225	0.1552	7.893	5	0.004203	2.376
BATF	0.000165	9.387	8.15	1.237	0.1227	10.08	5	0.002848	2.545
IRF1	2.1e-05	10.26	9.022	1.24	0.08037	15.43	5	0.00182	2.74
OAS1	0.000259	7.965	6.665	1.3	0.1418	9.165	5	0.003211	2.493
BCL2	0.000144	9.255	7.937	1.318	0.1273	10.36	5	0.00277	2.557
XCL1/2	0.009377	5.947	4.615	1.332	0.325	4.098	5	0.024269	1.615
IL12RB2	0.000277	7.66	6.29	1.37	0.1516	9.039	5	0.003211	2.493
IL10	0.007266	6.577	5.203	1.373	0.3147	4.364	5	0.020535	1.688
IL18R1	0.000532	7.003	5.597	1.407	0.1787	7.87	5	0.004203	2.376
F5	0.000398	8.733	7.313	1.42	0.1696	8.374	5	0.003812	2.419
IL4R	0.000274	8.732	7.308	1.423	0.1571	9.062	5	0.003211	2.493
MIF	0.003946	11.41	9.983	1.427	0.2827	5.046	5	0.013497	1.87
LAG3	0.003198	9.003	7.543	1.46	0.2756	5.298	5	0.011372	1.944
RELB	6e-06	9.167	7.703	1.463	0.07297	20.05	5	0.00102	2.991
BNIP3	0.01458	10.86	9.392	1.463	0.3997	3.661	5	0.033593	1.474
MYC	0.000358	8.622	7.017	1.605	0.1874	8.564	5	0.003493	2.457
GBP1	0.001559	6.898	5.245	1.653	0.2654	6.23	5	0.007825	2.106
LIF	0.000306	7.962	6.29	1.672	0.1889	8.85	5	0.003424	2.465
GBP4	7.9e-05	10.2	8.508	1.688	0.1437	11.75	5	0.002079	2.682
GBP5	1.4e-05	9.873	8.163	1.71	0.1022	16.73	5	0.00182	2.74
IL21	0.001119	10.19	8.477	1.715	0.2559	6.702	5	0.006532	2.185
HLA-DRA	0.00086	9.045	7.147	1.898	0.2675	7.097	5	0.00561	2.251
NAMPT	0.000119	11.87	9.918	1.947	0.1806	10.78	5	0.00267	2.574
PRDM1	6.2e-05	7.03	5.05	1.98	0.1604	12.35	5	0.002079	2.682
CD69	0.002255	11.48	9.46	2.023	0.3527	5.737	5	0.009242	2.034
STAT1	2.5e-05	13.7	11.64	2.063	0.1394	14.8	5	0.00182	2.74
TNF	7.8e-05	8.84	6.735	2.105	0.1787	11.78	5	0.002079	2.682
IL2	0.003015	7.848	5.58	2.268	0.4224	5.37	5	0.011016	1.958
SOCS3	6.5e-05	8.285	5.922	2.363	0.1936	12.21	5	0.002079	2.682
TNFRSF4	8.4e-05	10.35	7.437	2.913	0.2517	11.57	5	0.002079	2.682
IRF4	0.000133	11.61	8.545	3.068	0.2913	10.53	5	0.002696	2.569
IL2RA	0.000136	10.2	7.122	3.075	0.293	10.49	5	0.002696	2.569
VEGFA	0.006096	9.055	5.453	3.602	0.791	4.553	5	0.01779	1.75
TNFRSF18	4.4e-05	9.923	6.105	3.818	0.2885	13.24	5	0.001925	2.715
CXCL13	0.000132	13.47	8.59	4.878	0.4626	10.54	5	0.002696	2.569
TNFRSF9	5e-06	10.92	5.788	5.132	0.2538	20.22	5	0.00102	2.991
MAP3K3	0.000535	10.76	11.34	-0.5817	0.074	7.86	5	0.004203	2.376
GUCY1A1	0.002336	6.735	7.315	-0.58	0.1019	5.691	5	0.009431	2.025
ITGB7	0.011694	7.048	7.622	-0.5733	0.1479	3.876	5	0.028543	1.544
CYP2E1	0.013114	4.668	5.24	-0.5717	0.1519	3.763	5	0.030886	1.51
PTPN4	0.000438	9.208	9.778	-0.57	0.06947	8.204	5	0.004029	2.395
APP	0.009719	8.908	9.478	-0.57	0.1404	4.061	5	0.024821	1.605
C5	0.002969	6.017	6.585	-0.5683	0.1055	5.389	5	0.010995	1.959
CHUK	0.009753	8.882	9.448	-0.5667	0.1397	4.058	5	0.024821	1.605
TCF7	0.000707	11.25	11.81	-0.56	0.07563	7.404	5	0.005075	2.295
RIPK3	0.001748	8.535	9.085	-0.55	0.09055	6.074	5	0.008162	2.088
IL6ST	0.004132	13.81	14.36	-0.5467	0.1095	4.992	5	0.013759	1.861
TNFSF10	0.020696	8.902	9.448	-0.5467	0.164	3.334	5	0.044103	1.356
PXN	0.00054	8.472	9.01	-0.5383	0.06863	7.845	5	0.004203	2.376
WAS	0.001486	10.19	10.71	-0.525	0.08338	6.297	5	0.007528	2.123
CREBBP	0.006326	10.47	10.98	-0.5083	0.1126	4.513	5	0.018362	1.736
CD40LG	0.010524	10.33	10.83	-0.5017	0.126	3.981	5	0.026164	1.582
AKT3	5e-06	10.42	10.92	-0.5	0.0238	21	5	0.00102	2.991
CRK	0.006816	7.892	8.385	-0.4933	0.1113	4.432	5	0.019565	1.709
FAM30A	0.010461	5.067	5.557	-0.49	0.1229	3.987	5	0.026128	1.583
JAK1	0.003411	12.1	12.58	-0.4817	0.09228	5.219	5	0.011819	1.927
ARRB2	0.002887	8.36	8.837	-0.4767	0.08789	5.424	5	0.010766	1.968
IRAK4	0.000458	9.205	9.68	-0.475	0.05847	8.124	5	0.004029	2.395
DHX58	0.008959	6.682	7.155	-0.4733	0.1142	4.144	5	0.023817	1.623
LEF1	0.000476	10.31	10.78	-0.4667	0.05789	8.061	5	0.004053	2.392
BCR	0.001313	9.728	10.19	-0.4583	0.07082	6.471	5	0.006979	2.156
ULK1	0.001877	8.778	9.228	-0.45	0.07528	5.978	5	0.00847	2.072
CASP8	0.004169	10.63	11.08	-0.445	0.08932	4.982	5	0.013759	1.861
IL17RA	0.001082	9.208	9.652	-0.4433	0.06566	6.752	5	0.006532	2.185
GSTM4	0.017026	6.42	6.852	-0.4317	0.1228	3.514	5	0.037781	1.423
TAB1	0.00018	9.44	9.868	-0.4283	0.04331	9.889	5	0.002848	2.545
MAPK14	0.002382	10.94	11.37	-0.4267	0.07531	5.666	5	0.009496	2.022
TPP1	0.001082	11.03	11.44	-0.415	0.06147	6.751	5	0.006532	2.185
ATM	0.001351	13.31	13.73	-0.415	0.06454	6.43	5	0.007044	2.152
SOD2	0.002009	8.452	8.863	-0.4117	0.06992	5.887	5	0.008859	2.053
TGFBR2	7.5e-05	10.41	10.82	-0.41	0.03454	11.87	5	0.002079	2.682
IKBKE	0.001108	9.953	10.36	-0.41	0.06105	6.716	5	0.006532	2.185
TIMP2	0.00869	9.007	9.417	-0.41	0.09818	4.176	5	0.023449	1.63
TBXAS1	0.002046	8.4	8.808	-0.4083	0.06964	5.864	5	0.008859	2.053
LCK	0.002078	11.59	12	-0.4067	0.0696	5.843	5	0.008888	2.051
RIPK1	0.007364	10.1	10.5	-0.3967	0.0912	4.349	5	0.020704	1.684
CD3G	0.000718	10.72	11.12	-0.395	0.05353	7.38	5	0.005075	2.295
IL7	0.015297	5.843	6.237	-0.3933	0.1088	3.615	5	0.034661	1.46
IL16	0.003002	13.12	13.51	-0.3917	0.07287	5.375	5	0.011016	1.958
ITPR3	0.00577	9.333	9.717	-0.3833	0.08309	4.613	5	0.017026	1.769
CBL	0.00409	10.41	10.79	-0.3783	0.0756	5.004	5	0.013728	1.862
MAVS	0.009051	7.805	8.183	-0.3783	0.09152	4.134	5	0.023939	1.621
FYN	0.000631	13.2	13.58	-0.3767	0.04964	7.587	5	0.004708	2.327
SMAD4	0.000174	10.32	10.69	-0.37	0.03715	9.96	5	0.002848	2.545
MAP3K5	0.022077	8.232	8.6	-0.3683	0.1125	3.275	5	0.046492	1.333
SMAD3	0.00247	9.837	10.2	-0.3667	0.06525	5.619	5	0.009755	2.011
RB1CC1	0.009386	10.5	10.87	-0.3667	0.0895	4.097	5	0.024269	1.615
FOXO1	0.016989	9.673	10.04	-0.3633	0.1033	3.516	5	0.037781	1.423
TRAF6	0.002149	8.638	9	-0.3617	0.06237	5.799	5	0.009086	2.042
PIK3CB	0.000555	8.4	8.757	-0.3567	0.04573	7.8	5	0.004203	2.376
CALM1	0.004634	13.06	13.41	-0.3517	0.07236	4.86	5	0.01465	1.834
RPS6KA3	0.010077	11.66	12.01	-0.3517	0.08738	4.024	5	0.025526	1.593
CD28	0.003278	12.16	12.51	-0.3467	0.06581	5.268	5	0.011506	1.939
GSK3B	0.005697	8.848	9.193	-0.345	0.07455	4.628	5	0.017026	1.769
TRIM33	0.001988	10.61	10.96	-0.3433	0.05818	5.902	5	0.008859	2.053
RNF135	0.000167	7.148	7.48	-0.3317	0.03301	10.05	5	0.002848	2.545
SMAD5	0.010445	7.173	7.503	-0.33	0.08274	3.988	5	0.026128	1.583
NCF4	0.012596	6.118	6.443	-0.325	0.08547	3.803	5	0.030332	1.518
TOLLIP	0.001267	8.453	8.777	-0.3233	0.04958	6.522	5	0.006873	2.163
APBB1IP	0.009445	10.55	10.86	-0.3083	0.07538	4.09	5	0.024269	1.615
MAPK9	0.00161	10.52	10.82	-0.3033	0.04904	6.186	5	0.00793	2.101
RASGRP1	0.000281	10.38	10.68	-0.2983	0.03311	9.011	5	0.003211	2.493
CXCR5	0.000319	11.35	11.65	-0.2983	0.034	8.774	5	0.003455	2.462
NFATC2	0.01062	11	11.3	-0.2983	0.07512	3.972	5	0.026281	1.58
CD44	0.001112	12.05	12.34	-0.295	0.04395	6.712	5	0.006532	2.185
LAMP2	0.006849	10.36	10.65	-0.2933	0.06627	4.427	5	0.019565	1.709
NFATC3	0.004817	10.01	10.3	-0.29	0.06022	4.816	5	0.01504	1.823
MAPK1	0.003144	11.05	11.34	-0.285	0.05359	5.318	5	0.011332	1.946
MAP3K7	0.001134	10.21	10.5	-0.2833	0.0424	6.682	5	0.006549	2.184
CEBPB	0.013546	8.658	8.942	-0.2833	0.07592	3.732	5	0.031626	1.5
PSAP	0.020631	12.05	12.33	-0.2833	0.08492	3.337	5	0.044103	1.356
PIK3CG	0.001813	9.728	10.01	-0.28	0.04648	6.025	5	0.008319	2.08
PTK2B	0.004202	10.83	11.11	-0.275	0.0553	4.973	5	0.013759	1.861
SP1	0.008615	10.13	10.4	-0.275	0.06571	4.185	5	0.023365	1.631
LAMP1	0.005031	10.84	11.1	-0.2683	0.0563	4.766	5	0.015418	1.812
ATG10	0.012907	7.067	7.335	-0.2683	0.07101	3.779	5	0.030534	1.515
DDX5	0.01334	14.06	14.33	-0.2683	0.07162	3.747	5	0.031282	1.505
ACOX1	0.000261	9.46	9.725	-0.265	0.02895	9.152	5	0.003211	2.493
OS9	0.000867	9.615	9.875	-0.26	0.0367	7.085	5	0.00561	2.251
PSEN1	0.014443	9.868	10.13	-0.2567	0.06994	3.67	5	0.033432	1.476
EPHX2	0.005053	8.095	8.337	-0.2417	0.05076	4.761	5	0.015418	1.812
ATG13	0.002752	10.04	10.28	-0.2383	0.04347	5.483	5	0.010482	1.98
STAT5B	0.020032	11.48	11.71	-0.2367	0.07036	3.363	5	0.043029	1.366
MAPKAPK2	0.002621	9.885	10.12	-0.2333	0.04208	5.544	5	0.010199	1.991
IKBKG	0.001199	8.298	8.527	-0.2283	0.03458	6.602	5	0.006635	2.178
CARD11	0.018919	9.293	9.518	-0.225	0.06587	3.416	5	0.041133	1.386
GBA	0.000193	8.993	9.217	-0.2233	0.0229	9.752	5	0.002876	2.541
RAF1	2.7e-05	9.672	9.892	-0.22	0.01506	14.61	5	0.00182	2.74
MSRA	0.017714	6.773	6.992	-0.2183	0.06279	3.477	5	0.038984	1.409
ATG12	0.011156	9.73	9.935	-0.205	0.05227	3.922	5	0.027356	1.563
ATG4A	0.023658	7.955	8.16	-0.205	0.06381	3.213	5	0.049626	1.304
IFNAR2	0.010709	11.65	11.85	-0.2	0.05046	3.963	5	0.026379	1.579
AKT2	0.000356	10.51	10.7	-0.1883	0.02197	8.571	5	0.003493	2.457
PARP1	0.009402	11.31	11.49	-0.1833	0.04477	4.095	5	0.024269	1.615
MAP2K2	0.001309	9.082	9.258	-0.1767	0.02728	6.475	5	0.006979	2.156
VRK3	0.012677	9.718	9.893	-0.175	0.0461	3.796	5	0.030332	1.518
PSTPIP1	0.017177	9.607	9.782	-0.175	0.04992	3.506	5	0.037958	1.421
PRKCSH	0.002188	11.06	11.23	-0.1683	0.02915	5.776	5	0.009148	2.039
ZAP70	0.001665	12.08	12.24	-0.1567	0.02552	6.14	5	0.008044	2.095
CARD16	0.002846	7.225	7.375	-0.15	0.02757	5.441	5	0.010709	1.97
ACVR1	0.008769	9.007	9.148	-0.1417	0.034	4.166	5	0.02346	1.63
CD6	0.019504	10.54	10.66	-0.1267	0.03739	3.388	5	0.042152	1.375
TLN1	0.004742	11.59	11.71	-0.1233	0.02552	4.833	5	0.014892	1.827
AP1G1	0.009099	10.46	10.55	-0.09333	0.02261	4.128	5	0.023939	1.621
MVP	0.000272	8.903	8.753	0.15	0.01653	9.073	5	0.003211	2.493
BCL6	0.005714	10.66	10.47	0.195	0.04217	4.624	5	0.017026	1.769
PELI1	0.0049	9.917	9.695	0.2217	0.04622	4.796	5	0.015211	1.818
NRAS	0.001227	10.27	10.04	0.2267	0.03451	6.568	5	0.006726	2.172
GLA	0.004622	8.615	8.37	0.245	0.05038	4.863	5	0.01465	1.834
TBX21	0.012459	8.247	8	0.2467	0.06469	3.813	5	0.030137	1.521
IFIH1	0.002724	9.277	9.007	0.27	0.04913	5.496	5	0.010447	1.981
UBE2N	0.015173	10.35	10.08	0.2717	0.07499	3.623	5	0.034524	1.462
PSMB10	0.005213	9.657	9.383	0.2733	0.05783	4.726	5	0.015815	1.801
KDM6B	0.015666	8.12	7.82	0.3	0.08351	3.593	5	0.035347	1.452
APEX1	0.004638	9.255	8.933	0.3217	0.0662	4.859	5	0.01465	1.834
CTSZ	0.002016	8.922	8.597	0.325	0.05524	5.883	5	0.008859	2.053
MAF	0.001117	12.99	12.63	0.3583	0.05344	6.705	5	0.006532	2.185
CCR7	0.001743	9.323	8.965	0.3583	0.05896	6.078	5	0.008162	2.088
TRAF2	0.010336	8.73	8.365	0.365	0.09128	3.999	5	0.026058	1.584
STING1	0.004984	9.5	9.108	0.3917	0.08199	4.777	5	0.015383	1.813
PPIA	0.00146	13.18	12.77	0.405	0.06407	6.321	5	0.007467	2.127
TRIM21	0.008589	9.435	9.023	0.4117	0.0983	4.188	5	0.023365	1.631
CDK4	0.000523	8.933	8.51	0.4233	0.05358	7.901	5	0.004203	2.376
LCP1	0.012765	12.8	12.38	0.425	0.1122	3.789	5	0.030332	1.518
RUNX3	0.001771	6.372	5.917	0.455	0.07513	6.056	5	0.008199	2.086
IFI35	0.021205	7.122	6.663	0.4583	0.1384	3.312	5	0.045008	1.347
RAC2	0.001595	9.855	9.38	0.475	0.07663	6.199	5	0.007929	2.101
IFITM3	0.008781	8.107	7.628	0.4783	0.1148	4.165	5	0.02346	1.63
PSMB9	0.00373	11.07	10.58	0.485	0.09486	5.113	5	0.012838	1.891
UBE2L6	0.00605	7.867	7.38	0.4867	0.1067	4.561	5	0.017755	1.751
BST2	0.000357	9.872	9.383	0.4883	0.057	8.567	5	0.003493	2.457
IL2RG	0.008052	11.93	11.41	0.5217	0.1226	4.255	5	0.022287	1.652
APOL6	0.015778	10.16	9.627	0.53	0.1478	3.586	5	0.035452	1.45
THOP1	0.000811	9.125	8.59	0.535	0.07442	7.189	5	0.005442	2.264
TNFSF4	0.014004	7.598	7.048	0.55	0.1487	3.7	5	0.032554	1.487
MAP1LC3A	0.016796	5.297	4.718	0.5783	0.164	3.527	5	0.037581	1.425
